# Supplementary material for: Genome-Wide Identification of Long Non-Coding RNAs and Their Regulatory Networks Involved in Apis mellifera ligustica Response to Nosema ceranae Infection
Source: Insects. 2019 Aug 9;10(8):245. doi: 10.3390/insects10080245 (PMC6723323; doi:10.3390/insects10080245)
Supplement: Supplementary file 1 [file insects-10-00245-s001.zip]

Archive with 31 entries (30 files):
- Supplementary Materials/
- Supplementary Materials/Figure S1.tif
- Supplementary Materials/Figure S2.tif
- Supplementary Materials/Figure S3.tif
- Supplementary Materials/Figure S4.tif
- Supplementary Materials/Figure S5.tif
- Supplementary Materials/Figure S6.pdf
- Supplementary Materials/Figure S7.pdf
- Supplementary Materials/Figure S8.pdf
- Supplementary Materials/Table S1.docx
- Supplementary Materials/Table S10.docx
- Supplementary Materials/Table S11.docx
- Supplementary Materials/Table S12.docx
- Supplementary Materials/Table S13.xlsx
- Supplementary Materials/Table S14.xlsx
- Supplementary Materials/Table S15.xlsx
- Supplementary Materials/Table S16.xlsx
- Supplementary Materials/Table S17.xlsx
- Supplementary Materials/Table S18.xlsx
- Supplementary Materials/Table S19.xlsx
- Supplementary Materials/Table S2.docx
- Supplementary Materials/Table S20.xlsx
- Supplementary Materials/Table S21.xlsx
- Supplementary Materials/Table S22.xlsx
- Supplementary Materials/Table S3.xlsx
- Supplementary Materials/Table S4.xlsx
- Supplementary Materials/Table S5.docx
- Supplementary Materials/Table S6.docx
- Supplementary Materials/Table S7.docx
- Supplementary Materials/Table S8.docx
- Supplementary Materials/Table S9.docx
