# Supplementary material for: Genome-Wide Identification of Long Non-Coding RNAs and Their Regulatory Networks Involved in Apis mellifera ligustica Response to Nosema ceranae Infection
Source: Insects. 2019 Aug 9;10(8):245. doi: 10.3390/insects10080245 (PMC6723323; doi:10.3390/insects10080245)
Supplement: Supplementary file 1 [file insects-10-00245-s001.zip › Supplementary Materials/Table S13.xlsx]

## Sheet: Sheet1
Table S13 Detailed information of 27 A. m. ligustica lncRNAs harboring 8 complete known miRNA precursors.
miRNA	LncRNA	Identity	Total length	Match length	Length of miRNA precursor	Start of miRNA precursor	End of miRNA precursor	Length of lncRNA	Start of lncRNA	End of lncRMA	Expect value	Bits
ngi-mir-1	TCONS_00036577	94	69	65	69	1	69	1823	764	832	4e-24	105
ngi-mir-1	TCONS_00036576	94	69	65	69	1	69	1353	590	658	4e-24	105
ngi-mir-1	TCONS_00036129	94	69	65	69	1	69	1351	713	781	4e-24	105
ngi-mir-1	TCONS_00036128	94	69	65	69	1	69	1439	713	781	4e-24	105
hme-bantam	TCONS_00033470	90	71	64	71	1	71	3250	267	336	9e-16	77.8
ame-mir-927a	TCONS_00019779	100	100	100	100	1	100	5251	4396	4297	5e-52	198
ame-mir-927a	TCONS_00019777	100	100	100	100	1	100	5143	4288	4189	5e-52	198
ame-mir-927a	TCONS_00019776	100	100	100	100	1	100	5177	4322	4223	5e-52	198
ame-mir-927a	TCONS_00019775	100	100	100	100	1	100	5020	4165	4066	5e-52	198
ame-mir-927a	TCONS_00019774	100	100	100	100	1	100	4878	4023	3924	5e-52	198
ame-mir-927a	TCONS_00019773	100	100	100	100	1	100	4955	4100	4001	5e-52	198
ame-mir-927a	TCONS_00019772	100	100	100	100	1	100	4857	4002	3903	5e-52	198
ame-mir-927a	TCONS_00019767	100	100	100	100	1	100	5221	4366	4267	5e-52	198
ame-mir-927a	TCONS_00019766	100	100	100	100	1	100	5073	4218	4119	5e-52	198
ame-mir-927a	TCONS_00019765	100	100	100	100	1	100	5385	4530	4431	5e-52	198
ame-mir-927a	TCONS_00019764	100	100	100	100	1	100	5386	4531	4432	5e-52	198
ame-mir-927a	TCONS_00019763	100	100	100	100	1	100	5324	4469	4370	5e-52	198
ame-mir-927a	TCONS_00019762	100	100	100	100	1	100	5357	4502	4403	5e-52	198
ame-mir-927a	TCONS_00019761	100	100	100	100	1	100	5111	4256	4157	5e-52	198
ame-mir-927a	TCONS_00019760	100	100	100	100	1	100	5412	4557	4458	5e-52	198
ame-mir-927a	TCONS_00019759	100	100	100	100	1	100	5677	4822	4723	5e-52	198
ame-mir-927a	TCONS_00019758	100	100	100	100	1	100	4972	4117	4018	5e-52	198
ame-mir-927a	TCONS_00019757	100	100	100	100	1	100	5421	4566	4467	5e-52	198
ame-mir-927a	TCONS_00019756	100	100	100	100	1	100	5137	4282	4183	5e-52	198
ame-mir-927a	TCONS_00019755	100	100	100	100	1	100	5452	4597	4498	5e-52	198
ame-mir-927a	TCONS_00019744	100	100	100	100	1	100	5129	4274	4175	5e-52	198
ame-mir-750	TCONS_00039084	100	136	136	136	1	136	1091	731	866	2e-73	270
ame-mir-1-2	TCONS_00036577	100	83	83	83	1	83	1823	754	836	6e-42	165
ame-mir-1-2	TCONS_00036576	100	83	83	83	1	83	1353	580	662	6e-42	165
ame-mir-1-2	TCONS_00036129	100	83	83	83	1	83	1351	703	785	6e-42	165
ame-mir-1-2	TCONS_00036128	100	83	83	83	1	83	1439	703	785	6e-42	165
ame-mir-1175	TCONS_00039084	100	138	138	138	1	138	1091	887	1024	2e-74	274
ame-mir-1-1	TCONS_00036577	100	83	83	83	1	83	1823	754	836	6e-42	165
ame-mir-1-1	TCONS_00036576	100	83	83	83	1	83	1353	580	662	6e-42	165
ame-mir-1-1	TCONS_00036129	100	83	83	83	1	83	1351	703	785	6e-42	165
ame-mir-1-1	TCONS_00036128	100	83	83	83	1	83	1439	703	785	6e-42	165
ame-bantam	TCONS_00033470	100	87	87	87	1	87	3250	261	347	2e-44	172
