# Supplementary material for: Genome-Wide Identification of Long Non-Coding RNAs and Their Regulatory Networks Involved in Apis mellifera ligustica Response to Nosema ceranae Infection
Source: Insects. 2019 Aug 9;10(8):245. doi: 10.3390/insects10080245 (PMC6723323; doi:10.3390/insects10080245)
Supplement: Supplementary file 1 [file insects-10-00245-s001.zip › Supplementary Materials/Table S14.xlsx]

## Sheet: Sheet1
Table S14 Detailed information of 513 A. m. ligustica lncRNAs harboring 2257 novel miRNA precursors.
miRNA precursor ID	miRNA precursor sequence	Mature miRNA	Mature miRNA sequence	Strand	SVM probability	miRBase
TCONS_00000051:2369-2468	gcgggcgcgaucauccccGGCAACAAUAUCCGGUGACACGGuucuuuuauuuuauuaaauaucggcaucggugugucggccgggugggaaucugcucgcg	TCONS_00000051:2369-2468:19_23	GGCAACAAUAUCCGGUGACACGG	5P	0.990077
TCONS_00000051:2369-2468	gcgggcgcgaucauccccgGCAACAAUAUCCGGUGACACGguucuuuuauuuuauuaaauaucggcaucggugugucggccgggugggaaucugcucgcg	TCONS_00000051:2369-2468:20_21	GCAACAAUAUCCGGUGACACG	5P	0.995583
TCONS_00000051:2369-2468	gcgggcgcgaucauccccgGCAACAAUAUCCGGUGACACGGuucuuuuauuuuauuaaauaucggcaucggugugucggccgggugggaaucugcucgcg	TCONS_00000051:2369-2468:20_22	GCAACAAUAUCCGGUGACACGG	5P	0.99903
TCONS_00000051:2369-2468	gcgggcgcgaucauccccgGCAACAAUAUCCGGUGACACGGUucuuuuauuuuauuaaauaucggcaucggugugucggccgggugggaaucugcucgcg	TCONS_00000051:2369-2468:20_23	GCAACAAUAUCCGGUGACACGGU	5P	0.997389
TCONS_00000051:2369-2468	gcgggcgcgaucauccccggCAACAAUAUCCGGUGACACGGuucuuuuauuuuauuaaauaucggcaucggugugucggccgggugggaaucugcucgcg	TCONS_00000051:2369-2468:21_21	CAACAAUAUCCGGUGACACGG	5P	0.992104
TCONS_00000051:2369-2468	gcgggcgcgaucauccccggCAACAAUAUCCGGUGACACGGUucuuuuauuuuauuaaauaucggcaucggugugucggccgggugggaaucugcucgcg	TCONS_00000051:2369-2468:21_22	CAACAAUAUCCGGUGACACGGU	5P	0.991309
TCONS_00002769:4257-4326	agaaacgcggAGCAACACGUGUGCGCGUGGAAAacguuccauuaacgcgauccacgcggcgcggcucggc	TCONS_00002769:4257-4326:11_23	AGCAACACGUGUGCGCGUGGAAA	5P	0.995001
TCONS_00000049:3625-3724	gcgggcgcgaucauccccGGCAACAAUAUCCGGUGACACGGuucuuuuauuuuauuaaauaucggcaucggugugucggccgggugggaaucugcucgcg	TCONS_00000049:3625-3724:19_23	GGCAACAAUAUCCGGUGACACGG	5P	0.990077
TCONS_00000049:3625-3724	gcgggcgcgaucauccccgGCAACAAUAUCCGGUGACACGguucuuuuauuuuauuaaauaucggcaucggugugucggccgggugggaaucugcucgcg	TCONS_00000049:3625-3724:20_21	GCAACAAUAUCCGGUGACACG	5P	0.995583
TCONS_00000049:3625-3724	gcgggcgcgaucauccccgGCAACAAUAUCCGGUGACACGGuucuuuuauuuuauuaaauaucggcaucggugugucggccgggugggaaucugcucgcg	TCONS_00000049:3625-3724:20_22	GCAACAAUAUCCGGUGACACGG	5P	0.99903
TCONS_00000049:3625-3724	gcgggcgcgaucauccccgGCAACAAUAUCCGGUGACACGGUucuuuuauuuuauuaaauaucggcaucggugugucggccgggugggaaucugcucgcg	TCONS_00000049:3625-3724:20_23	GCAACAAUAUCCGGUGACACGGU	5P	0.997389
TCONS_00000049:3625-3724	gcgggcgcgaucauccccggCAACAAUAUCCGGUGACACGGuucuuuuauuuuauuaaauaucggcaucggugugucggccgggugggaaucugcucgcg	TCONS_00000049:3625-3724:21_21	CAACAAUAUCCGGUGACACGG	5P	0.992104
TCONS_00000049:3625-3724	gcgggcgcgaucauccccggCAACAAUAUCCGGUGACACGGUucuuuuauuuuauuaaauaucggcaucggugugucggccgggugggaaucugcucgcg	TCONS_00000049:3625-3724:21_22	CAACAAUAUCCGGUGACACGGU	5P	0.991309
TCONS_00000208:500-596	aaggaaauauggagagaaAGUCUGCUUCGACUGAUGUUUCuuucuggauuguccaguucgauuuucucgucggggaaacugacuuguaauauuucug	TCONS_00000208:500-596:19_22	AGUCUGCUUCGACUGAUGUUUC	5P	0.993085
TCONS_00000208:500-596	aaggaaauauggagagaaaGUCUGCUUCGACUGAUGUUUCuuucuggauuguccaguucgauuuucucgucggggaaacugacuuguaauauuucug	TCONS_00000208:500-596:20_21	GUCUGCUUCGACUGAUGUUUC	5P	0.996622
TCONS_00000051:560-628	aucacccguuuauuuucuccucgccugcguccauagaaagugGAGGACGAAAAGAGAGAAAGGaagggg	TCONS_00000051:560-628:43_21	GAGGACGAAAAGAGAGAAAGG	3P	0.997454
TCONS_00000051:560-628	aucacccguuuauuuucuccucgccugcguccauagaaaguggAGGACGAAAAGAGAGAAAGGaagggg	TCONS_00000051:560-628:44_20	AGGACGAAAAGAGAGAAAGG	3P	0.998745
TCONS_00000049:1815-1884	gaucacccguuuauuuucuccucgccugcguccauagaaagugGAGGACGAAAAGAGAGAAAGGaagggg	TCONS_00000049:1815-1884:44_21	GAGGACGAAAAGAGAGAAAGG	3P	0.996391
TCONS_00000049:1815-1884	gaucacccguuuauuuucuccucgccugcguccauagaaaguggAGGACGAAAAGAGAGAAAGGaagggg	TCONS_00000049:1815-1884:45_20	AGGACGAAAAGAGAGAAAGG	3P	0.995216
TCONS_00005858:5729-5799	aaacucggAAAGGAAAGGAAGCCGCAGAAAUUcaucgaggauagauggaaaacucuucucuucucccgagu	TCONS_00005858:5729-5799:9_24	AAAGGAAAGGAAGCCGCAGAAAUU	5P	0.990017
TCONS_00005858:5729-5799	aaacucggaAAGGAAAGGAAGCCGCAGAAAUUcaucgaggauagauggaaaacucuucucuucucccgagu	TCONS_00005858:5729-5799:10_23	AAGGAAAGGAAGCCGCAGAAAUU	5P	0.994662
TCONS_00005858:5729-5799	aaacucggaaAGGAAAGGAAGCCGCAGAAAUUCAucgaggauagauggaaaacucuucucuucucccgagu	TCONS_00005858:5729-5799:11_24	AGGAAAGGAAGCCGCAGAAAUUCA	5P	0.990024
TCONS_00005854:5729-5799	aaacucggAAAGGAAAGGAAGCCGCAGAAAUUcaucgaggauagauggaaaacucuucucuucucccgagu	TCONS_00005854:5729-5799:9_24	AAAGGAAAGGAAGCCGCAGAAAUU	5P	0.990017
TCONS_00005854:5729-5799	aaacucggaAAGGAAAGGAAGCCGCAGAAAUUcaucgaggauagauggaaaacucuucucuucucccgagu	TCONS_00005854:5729-5799:10_23	AAGGAAAGGAAGCCGCAGAAAUU	5P	0.994662
TCONS_00005854:5729-5799	aaacucggaaAGGAAAGGAAGCCGCAGAAAUUCAucgaggauagauggaaaacucuucucuucucccgagu	TCONS_00005854:5729-5799:11_24	AGGAAAGGAAGCCGCAGAAAUUCA	5P	0.990024
TCONS_00005667:31-125	aagaaucuuuuuuuaucguuuuaaaaaAUGGAAAAGAUAACGCGGUUGUcaacgauaacagcgauaaucguuaucguggccgugauuuugagacg	TCONS_00005667:31-125:28_22	AUGGAAAAGAUAACGCGGUUGU	5P	0.996693
TCONS_00005667:31-125	aagaaucuuuuuuuaucguuuuaaaaaAUGGAAAAGAUAACGCGGUUGUCaacgauaacagcgauaaucguuaucguggccgugauuuugagacg	TCONS_00005667:31-125:28_23	AUGGAAAAGAUAACGCGGUUGUC	5P	0.994638
TCONS_00005813:84-182	aaccucucaCCUUCUCCUUAGUUUUUAGUAGUcaguaguaggggagaguguggagagaaagaggagagagagagagagagagagagagagagagagaga	TCONS_00005813:84-182:10_23	CCUUCUCCUUAGUUUUUAGUAGU	5P	0.993905
TCONS_00005813:84-182	aaccucucacCUUCUCCUUAGUUUUUAGUAgucaguaguaggggagaguguggagagaaagaggagagagagagagagagagagagagagagagagaga	TCONS_00005813:84-182:11_20	CUUCUCCUUAGUUUUUAGUA	5P	0.998141
TCONS_00005813:84-182	aaccucucacCUUCUCCUUAGUUUUUAGUAGucaguaguaggggagaguguggagagaaagaggagagagagagagagagagagagagagagagagaga	TCONS_00005813:84-182:11_21	CUUCUCCUUAGUUUUUAGUAG	5P	0.99891
TCONS_00005813:84-182	aaccucucacCUUCUCCUUAGUUUUUAGUAGUcaguaguaggggagaguguggagagaaagaggagagagagagagagagagagagagagagagagaga	TCONS_00005813:84-182:11_22	CUUCUCCUUAGUUUUUAGUAGU	5P	0.999889
TCONS_00005813:84-182	aaccucucacCUUCUCCUUAGUUUUUAGUAGUCaguaguaggggagaguguggagagaaagaggagagagagagagagagagagagagagagagagaga	TCONS_00005813:84-182:11_23	CUUCUCCUUAGUUUUUAGUAGUC	5P	0.998732
TCONS_00005813:84-182	aaccucucaccUUCUCCUUAGUUUUUAGUAGucaguaguaggggagaguguggagagaaagaggagagagagagagagagagagagagagagagagaga	TCONS_00005813:84-182:12_20	UUCUCCUUAGUUUUUAGUAG	5P	0.996217
TCONS_00005813:84-182	aaccucucaccUUCUCCUUAGUUUUUAGUAGUcaguaguaggggagaguguggagagaaagaggagagagagagagagagagagagagagagagagaga	TCONS_00005813:84-182:12_21	UUCUCCUUAGUUUUUAGUAGU	5P	0.99976
TCONS_00005813:84-182	aaccucucaccUUCUCCUUAGUUUUUAGUAGUCaguaguaggggagaguguggagagaaagaggagagagagagagagagagagagagagagagagaga	TCONS_00005813:84-182:12_22	UUCUCCUUAGUUUUUAGUAGUC	5P	0.999118
TCONS_00005813:84-182	aaccucucaccuucuccuuaguuuuuaguagucaguaguaggggagAGUGUGGAGAGAAAGAGGAGAGAGagagagagagagagagagagagagagaga	TCONS_00005813:84-182:47_24	AGUGUGGAGAGAAAGAGGAGAGAG	3P	0.996313
TCONS_00005813:84-182	aaccucucaccuucuccuuaguuuuuaguagucaguaguaggggagaGUGUGGAGAGAAAGAGGAGAGAGagagagagagagagagagagagagagaga	TCONS_00005813:84-182:48_23	GUGUGGAGAGAAAGAGGAGAGAG	3P	0.996805
TCONS_00005813:84-182	aaccucucaccuucuccuuaguuuuuaguagucaguaguaggggagaGUGUGGAGAGAAAGAGGAGAGAGAgagagagagagagagagagagagagaga	TCONS_00005813:84-182:48_24	GUGUGGAGAGAAAGAGGAGAGAGA	3P	0.994877
TCONS_00005813:84-182	aaccucucaccuucuccuuaguuuuuaguagucaguaguaggggagagUGUGGAGAGAAAGAGGAGAGAgagagagagagagagagagagagagagaga	TCONS_00005813:84-182:49_21	UGUGGAGAGAAAGAGGAGAGA	3P	0.993653
TCONS_00005813:84-182	aaccucucaccuucuccuuaguuuuuaguagucaguaguaggggagagUGUGGAGAGAAAGAGGAGAGAGagagagagagagagagagagagagagaga	TCONS_00005813:84-182:49_22	UGUGGAGAGAAAGAGGAGAGAG	3P	0.998333
TCONS_00005813:84-182	aaccucucaccuucuccuuaguuuuuaguagucaguaguaggggagagUGUGGAGAGAAAGAGGAGAGAGAgagagagagagagagagagagagagaga	TCONS_00005813:84-182:49_23	UGUGGAGAGAAAGAGGAGAGAGA	3P	0.991708
TCONS_00005854:10322-10394	cgccgugucGGAAGCGCAUUGCGCCAUUUccgcuggcccggaagugcgguaacaaagcgcuuccggcacgggg	TCONS_00005854:10322-10394:10_20	GGAAGCGCAUUGCGCCAUUU	5P	0.993041
TCONS_00005854:10322-10394	cgccgugucggaagcgcauugcgccauuuccgcuggcccggaaGUGCGGUAACAAAGCGCUUCCGgcacgggg	TCONS_00005854:10322-10394:44_22	GUGCGGUAACAAAGCGCUUCCG	3P	0.992899
TCONS_00005814:84-182	aaccucucaCCUUCUCCUUAGUUUUUAGUAGUcaguaguaggggagaguguggagagaaagaggagagagagagagagagagagagagagagagagaga	TCONS_00005814:84-182:10_23	CCUUCUCCUUAGUUUUUAGUAGU	5P	0.993905
TCONS_00005814:84-182	aaccucucacCUUCUCCUUAGUUUUUAGUAgucaguaguaggggagaguguggagagaaagaggagagagagagagagagagagagagagagagagaga	TCONS_00005814:84-182:11_20	CUUCUCCUUAGUUUUUAGUA	5P	0.998141
TCONS_00005814:84-182	aaccucucacCUUCUCCUUAGUUUUUAGUAGucaguaguaggggagaguguggagagaaagaggagagagagagagagagagagagagagagagagaga	TCONS_00005814:84-182:11_21	CUUCUCCUUAGUUUUUAGUAG	5P	0.99891
TCONS_00005814:84-182	aaccucucacCUUCUCCUUAGUUUUUAGUAGUcaguaguaggggagaguguggagagaaagaggagagagagagagagagagagagagagagagagaga	TCONS_00005814:84-182:11_22	CUUCUCCUUAGUUUUUAGUAGU	5P	0.999889
TCONS_00005814:84-182	aaccucucacCUUCUCCUUAGUUUUUAGUAGUCaguaguaggggagaguguggagagaaagaggagagagagagagagagagagagagagagagagaga	TCONS_00005814:84-182:11_23	CUUCUCCUUAGUUUUUAGUAGUC	5P	0.998732
TCONS_00005814:84-182	aaccucucaccUUCUCCUUAGUUUUUAGUAGucaguaguaggggagaguguggagagaaagaggagagagagagagagagagagagagagagagagaga	TCONS_00005814:84-182:12_20	UUCUCCUUAGUUUUUAGUAG	5P	0.996217
TCONS_00005814:84-182	aaccucucaccUUCUCCUUAGUUUUUAGUAGUcaguaguaggggagaguguggagagaaagaggagagagagagagagagagagagagagagagagaga	TCONS_00005814:84-182:12_21	UUCUCCUUAGUUUUUAGUAGU	5P	0.99976
TCONS_00005814:84-182	aaccucucaccUUCUCCUUAGUUUUUAGUAGUCaguaguaggggagaguguggagagaaagaggagagagagagagagagagagagagagagagagaga	TCONS_00005814:84-182:12_22	UUCUCCUUAGUUUUUAGUAGUC	5P	0.999118
TCONS_00005814:84-182	aaccucucaccuucuccuuaguuuuuaguagucaguaguaggggagAGUGUGGAGAGAAAGAGGAGAGAGagagagagagagagagagagagagagaga	TCONS_00005814:84-182:47_24	AGUGUGGAGAGAAAGAGGAGAGAG	3P	0.996313
TCONS_00005814:84-182	aaccucucaccuucuccuuaguuuuuaguagucaguaguaggggagaGUGUGGAGAGAAAGAGGAGAGAGagagagagagagagagagagagagagaga	TCONS_00005814:84-182:48_23	GUGUGGAGAGAAAGAGGAGAGAG	3P	0.996805
TCONS_00005814:84-182	aaccucucaccuucuccuuaguuuuuaguagucaguaguaggggagaGUGUGGAGAGAAAGAGGAGAGAGAgagagagagagagagagagagagagaga	TCONS_00005814:84-182:48_24	GUGUGGAGAGAAAGAGGAGAGAGA	3P	0.994877
TCONS_00005814:84-182	aaccucucaccuucuccuuaguuuuuaguagucaguaguaggggagagUGUGGAGAGAAAGAGGAGAGAgagagagagagagagagagagagagagaga	TCONS_00005814:84-182:49_21	UGUGGAGAGAAAGAGGAGAGA	3P	0.993653
TCONS_00005814:84-182	aaccucucaccuucuccuuaguuuuuaguagucaguaguaggggagagUGUGGAGAGAAAGAGGAGAGAGagagagagagagagagagagagagagaga	TCONS_00005814:84-182:49_22	UGUGGAGAGAAAGAGGAGAGAG	3P	0.998333
TCONS_00005814:84-182	aaccucucaccuucuccuuaguuuuuaguagucaguaguaggggagagUGUGGAGAGAAAGAGGAGAGAGAgagagagagagagagagagagagagaga	TCONS_00005814:84-182:49_23	UGUGGAGAGAAAGAGGAGAGAGA	3P	0.991708
TCONS_00005854:7717-7786	aauauuaagcGUGCAAUUACCAGACCCAUUCAccgugaugcaacguugagacaugcgucgguaacgcacg	TCONS_00005854:7717-7786:11_22	GUGCAAUUACCAGACCCAUUCA	5P	0.996133
TCONS_00005854:7717-7786	aauauuaagcgUGCAAUUACCAGACCCAUUCaccgugaugcaacguugagacaugcgucgguaacgcacg	TCONS_00005854:7717-7786:12_20	UGCAAUUACCAGACCCAUUC	5P	0.996795
TCONS_00005854:7717-7786	aauauuaagcgUGCAAUUACCAGACCCAUUCAccgugaugcaacguugagacaugcgucgguaacgcacg	TCONS_00005854:7717-7786:12_21	UGCAAUUACCAGACCCAUUCA	5P	0.999652
TCONS_00005854:7717-7786	aauauuaagcgUGCAAUUACCAGACCCAUUCACcgugaugcaacguugagacaugcgucgguaacgcacg	TCONS_00005854:7717-7786:12_22	UGCAAUUACCAGACCCAUUCAC	5P	0.995647
TCONS_00005854:7717-7786	aauauuaagcgUGCAAUUACCAGACCCAUUCACCgugaugcaacguugagacaugcgucgguaacgcacg	TCONS_00005854:7717-7786:12_23	UGCAAUUACCAGACCCAUUCACC	5P	0.992906
TCONS_00005854:7717-7786	aauauuaagcguGCAAUUACCAGACCCAUUCAccgugaugcaacguugagacaugcgucgguaacgcacg	TCONS_00005854:7717-7786:13_20	GCAAUUACCAGACCCAUUCA	5P	0.993401
TCONS_00007073:495-576	cucucucucUCGUGUAUUAGAUCUGCUUGUGuaucguucgaccguacaagcggaaccagauucacgacgggacaaagggaga	TCONS_00007073:495-576:10_22	UCGUGUAUUAGAUCUGCUUGUG	5P	0.992317
TCONS_00007073:495-576	cucucucucUCGUGUAUUAGAUCUGCUUGUGUaucguucgaccguacaagcggaaccagauucacgacgggacaaagggaga	TCONS_00007073:495-576:10_23	UCGUGUAUUAGAUCUGCUUGUGU	5P	0.998683
TCONS_00007073:495-576	cucucucucuCGUGUAUUAGAUCUGCUUGUGUaucguucgaccguacaagcggaaccagauucacgacgggacaaagggaga	TCONS_00007073:495-576:11_22	CGUGUAUUAGAUCUGCUUGUGU	5P	0.999069
TCONS_00007073:495-576	cucucucucucguguauuagaucugcuuguguaucguucgaccGUACAAGCGGAACCAGAUUCACGacgggacaaagggaga	TCONS_00007073:495-576:44_23	GUACAAGCGGAACCAGAUUCACG	3P	0.9946
TCONS_00007071:495-576	cucucucucUCGUGUAUUAGAUCUGCUUGUGuaucguucgaccguacaagcggaaccagauucacgacgggacaaagggaga	TCONS_00007071:495-576:10_22	UCGUGUAUUAGAUCUGCUUGUG	5P	0.992317
TCONS_00007071:495-576	cucucucucUCGUGUAUUAGAUCUGCUUGUGUaucguucgaccguacaagcggaaccagauucacgacgggacaaagggaga	TCONS_00007071:495-576:10_23	UCGUGUAUUAGAUCUGCUUGUGU	5P	0.998683
TCONS_00007071:495-576	cucucucucuCGUGUAUUAGAUCUGCUUGUGUaucguucgaccguacaagcggaaccagauucacgacgggacaaagggaga	TCONS_00007071:495-576:11_22	CGUGUAUUAGAUCUGCUUGUGU	5P	0.999069
TCONS_00007071:495-576	cucucucucucguguauuagaucugcuuguguaucguucgaccGUACAAGCGGAACCAGAUUCACGacgggacaaagggaga	TCONS_00007071:495-576:44_23	GUACAAGCGGAACCAGAUUCACG	3P	0.9946
TCONS_00007073:2457-2522	aauuuguuuucccgccuacggugcaacuuuuucccggggagaAGAAUGGUUGGCAGAGGGGGGGag	TCONS_00007073:2457-2522:43_22	AGAAUGGUUGGCAGAGGGGGGG	3P	0.99202
TCONS_00005815:84-182	aaccucucaCCUUCUCCUUAGUUUUUAGUAGUcaguaguaggggagaguguggagagaaagaggagagagagagagagagagagagagagagagagaga	TCONS_00005815:84-182:10_23	CCUUCUCCUUAGUUUUUAGUAGU	5P	0.993905
TCONS_00005815:84-182	aaccucucacCUUCUCCUUAGUUUUUAGUAgucaguaguaggggagaguguggagagaaagaggagagagagagagagagagagagagagagagagaga	TCONS_00005815:84-182:11_20	CUUCUCCUUAGUUUUUAGUA	5P	0.998141
TCONS_00005815:84-182	aaccucucacCUUCUCCUUAGUUUUUAGUAGucaguaguaggggagaguguggagagaaagaggagagagagagagagagagagagagagagagagaga	TCONS_00005815:84-182:11_21	CUUCUCCUUAGUUUUUAGUAG	5P	0.99891
TCONS_00005815:84-182	aaccucucacCUUCUCCUUAGUUUUUAGUAGUcaguaguaggggagaguguggagagaaagaggagagagagagagagagagagagagagagagagaga	TCONS_00005815:84-182:11_22	CUUCUCCUUAGUUUUUAGUAGU	5P	0.999889
TCONS_00005815:84-182	aaccucucacCUUCUCCUUAGUUUUUAGUAGUCaguaguaggggagaguguggagagaaagaggagagagagagagagagagagagagagagagagaga	TCONS_00005815:84-182:11_23	CUUCUCCUUAGUUUUUAGUAGUC	5P	0.998732
TCONS_00005815:84-182	aaccucucaccUUCUCCUUAGUUUUUAGUAGucaguaguaggggagaguguggagagaaagaggagagagagagagagagagagagagagagagagaga	TCONS_00005815:84-182:12_20	UUCUCCUUAGUUUUUAGUAG	5P	0.996217
TCONS_00005815:84-182	aaccucucaccUUCUCCUUAGUUUUUAGUAGUcaguaguaggggagaguguggagagaaagaggagagagagagagagagagagagagagagagagaga	TCONS_00005815:84-182:12_21	UUCUCCUUAGUUUUUAGUAGU	5P	0.99976
TCONS_00005815:84-182	aaccucucaccUUCUCCUUAGUUUUUAGUAGUCaguaguaggggagaguguggagagaaagaggagagagagagagagagagagagagagagagagaga	TCONS_00005815:84-182:12_22	UUCUCCUUAGUUUUUAGUAGUC	5P	0.999118
TCONS_00005815:84-182	aaccucucaccuucuccuuaguuuuuaguagucaguaguaggggagAGUGUGGAGAGAAAGAGGAGAGAGagagagagagagagagagagagagagaga	TCONS_00005815:84-182:47_24	AGUGUGGAGAGAAAGAGGAGAGAG	3P	0.996313
TCONS_00005815:84-182	aaccucucaccuucuccuuaguuuuuaguagucaguaguaggggagaGUGUGGAGAGAAAGAGGAGAGAGagagagagagagagagagagagagagaga	TCONS_00005815:84-182:48_23	GUGUGGAGAGAAAGAGGAGAGAG	3P	0.996805
TCONS_00005815:84-182	aaccucucaccuucuccuuaguuuuuaguagucaguaguaggggagaGUGUGGAGAGAAAGAGGAGAGAGAgagagagagagagagagagagagagaga	TCONS_00005815:84-182:48_24	GUGUGGAGAGAAAGAGGAGAGAGA	3P	0.994877
TCONS_00005815:84-182	aaccucucaccuucuccuuaguuuuuaguagucaguaguaggggagagUGUGGAGAGAAAGAGGAGAGAgagagagagagagagagagagagagagaga	TCONS_00005815:84-182:49_21	UGUGGAGAGAAAGAGGAGAGA	3P	0.993653
TCONS_00005815:84-182	aaccucucaccuucuccuuaguuuuuaguagucaguaguaggggagagUGUGGAGAGAAAGAGGAGAGAGagagagagagagagagagagagagagaga	TCONS_00005815:84-182:49_22	UGUGGAGAGAAAGAGGAGAGAG	3P	0.998333
TCONS_00005815:84-182	aaccucucaccuucuccuuaguuuuuaguagucaguaguaggggagagUGUGGAGAGAAAGAGGAGAGAGAgagagagagagagagagagagagagaga	TCONS_00005815:84-182:49_23	UGUGGAGAGAAAGAGGAGAGAGA	3P	0.991708
TCONS_00007076:495-576	cucucucucUCGUGUAUUAGAUCUGCUUGUGuaucguucgaccguacaagcggaaccagauucacgacgggacaaagggaga	TCONS_00007076:495-576:10_22	UCGUGUAUUAGAUCUGCUUGUG	5P	0.992317
TCONS_00007076:495-576	cucucucucUCGUGUAUUAGAUCUGCUUGUGUaucguucgaccguacaagcggaaccagauucacgacgggacaaagggaga	TCONS_00007076:495-576:10_23	UCGUGUAUUAGAUCUGCUUGUGU	5P	0.998683
TCONS_00007076:495-576	cucucucucuCGUGUAUUAGAUCUGCUUGUGUaucguucgaccguacaagcggaaccagauucacgacgggacaaagggaga	TCONS_00007076:495-576:11_22	CGUGUAUUAGAUCUGCUUGUGU	5P	0.999069
TCONS_00007076:495-576	cucucucucucguguauuagaucugcuuguguaucguucgaccGUACAAGCGGAACCAGAUUCACGacgggacaaagggaga	TCONS_00007076:495-576:44_23	GUACAAGCGGAACCAGAUUCACG	3P	0.9946
TCONS_00005858:7717-7786	aauauuaagcGUGCAAUUACCAGACCCAUUCAccgugaugcaacguugagacaugcgucgguaacgcacg	TCONS_00005858:7717-7786:11_22	GUGCAAUUACCAGACCCAUUCA	5P	0.996133
TCONS_00005858:7717-7786	aauauuaagcgUGCAAUUACCAGACCCAUUCaccgugaugcaacguugagacaugcgucgguaacgcacg	TCONS_00005858:7717-7786:12_20	UGCAAUUACCAGACCCAUUC	5P	0.996795
TCONS_00005858:7717-7786	aauauuaagcgUGCAAUUACCAGACCCAUUCAccgugaugcaacguugagacaugcgucgguaacgcacg	TCONS_00005858:7717-7786:12_21	UGCAAUUACCAGACCCAUUCA	5P	0.999652
TCONS_00005858:7717-7786	aauauuaagcgUGCAAUUACCAGACCCAUUCACcgugaugcaacguugagacaugcgucgguaacgcacg	TCONS_00005858:7717-7786:12_22	UGCAAUUACCAGACCCAUUCAC	5P	0.995647
TCONS_00005858:7717-7786	aauauuaagcgUGCAAUUACCAGACCCAUUCACCgugaugcaacguugagacaugcgucgguaacgcacg	TCONS_00005858:7717-7786:12_23	UGCAAUUACCAGACCCAUUCACC	5P	0.992906
TCONS_00005858:7717-7786	aauauuaagcguGCAAUUACCAGACCCAUUCAccgugaugcaacguugagacaugcgucgguaacgcacg	TCONS_00005858:7717-7786:13_20	GCAAUUACCAGACCCAUUCA	5P	0.993401
TCONS_00007079:2641-2740	aaacgaucggucgaaaauaggUUAUCGGCGCGCCUCGAAAUucgauugccaauuccuaagagauauuuucgauccguccgauaaccgguuuuuauccgau	TCONS_00007079:2641-2740:22_20	UUAUCGGCGCGCCUCGAAAU	5P	0.993298
TCONS_00007079:2641-2740	aaacgaucggucgaaaauaggUUAUCGGCGCGCCUCGAAAUUcgauugccaauuccuaagagauauuuucgauccguccgauaaccgguuuuuauccgau	TCONS_00007079:2641-2740:22_21	UUAUCGGCGCGCCUCGAAAUU	5P	0.990864
TCONS_00007072:495-576	cucucucucUCGUGUAUUAGAUCUGCUUGUGuaucguucgaccguacaagcggaaccagauucacgacgggacaaagggaga	TCONS_00007072:495-576:10_22	UCGUGUAUUAGAUCUGCUUGUG	5P	0.992317
TCONS_00007072:495-576	cucucucucUCGUGUAUUAGAUCUGCUUGUGUaucguucgaccguacaagcggaaccagauucacgacgggacaaagggaga	TCONS_00007072:495-576:10_23	UCGUGUAUUAGAUCUGCUUGUGU	5P	0.998683
TCONS_00007072:495-576	cucucucucuCGUGUAUUAGAUCUGCUUGUGUaucguucgaccguacaagcggaaccagauucacgacgggacaaagggaga	TCONS_00007072:495-576:11_22	CGUGUAUUAGAUCUGCUUGUGU	5P	0.999069
TCONS_00007072:495-576	cucucucucucguguauuagaucugcuuguguaucguucgaccGUACAAGCGGAACCAGAUUCACGacgggacaaagggaga	TCONS_00007072:495-576:44_23	GUACAAGCGGAACCAGAUUCACG	3P	0.9946
TCONS_00005860:2512-2589	cugggaauacGUGAGAAUUUCGAAUGCGAUGAUacuuuagaagauuaugugucgugcguguaaggaaacacguguauu	TCONS_00005860:2512-2589:11_23	GUGAGAAUUUCGAAUGCGAUGAU	5P	0.990105
TCONS_00005860:2512-2589	cugggaauacgUGAGAAUUUCGAAUGCGAUGAuacuuuagaagauuaugugucgugcguguaaggaaacacguguauu	TCONS_00005860:2512-2589:12_21	UGAGAAUUUCGAAUGCGAUGA	5P	0.998112
TCONS_00005860:2512-2589	cugggaauacgUGAGAAUUUCGAAUGCGAUGAUacuuuagaagauuaugugucgugcguguaaggaaacacguguauu	TCONS_00005860:2512-2589:12_22	UGAGAAUUUCGAAUGCGAUGAU	5P	0.999157
TCONS_00005860:2512-2589	cugggaauacgUGAGAAUUUCGAAUGCGAUGAUAcuuuagaagauuaugugucgugcguguaaggaaacacguguauu	TCONS_00005860:2512-2589:12_23	UGAGAAUUUCGAAUGCGAUGAUA	5P	0.999732
TCONS_00005860:2512-2589	cugggaauacguGAGAAUUUCGAAUGCGAUGAUacuuuagaagauuaugugucgugcguguaaggaaacacguguauu	TCONS_00005860:2512-2589:13_21	GAGAAUUUCGAAUGCGAUGAU	5P	0.995431
TCONS_00005860:2512-2589	cugggaauacguGAGAAUUUCGAAUGCGAUGAUAcuuuagaagauuaugugucgugcguguaaggaaacacguguauu	TCONS_00005860:2512-2589:13_22	GAGAAUUUCGAAUGCGAUGAUA	5P	0.999107
TCONS_00006094:11809-11903	acgauguaUCUACACACAUACAUAUACUUGacguuauacggcaacaauauuuaugaguguuagauuuuccucauaggcaucguacaauuaaaaua	TCONS_00006094:11809-11903:9_22	UCUACACACAUACAUAUACUUG	5P	0.99649
TCONS_00006094:11809-11903	acgauguaUCUACACACAUACAUAUACUUGAcguuauacggcaacaauauuuaugaguguuagauuuuccucauaggcaucguacaauuaaaaua	TCONS_00006094:11809-11903:9_23	UCUACACACAUACAUAUACUUGA	5P	0.992443
TCONS_00006094:11809-11903	acgauguauCUACACACAUACAUAUACUUGacguuauacggcaacaauauuuaugaguguuagauuuuccucauaggcaucguacaauuaaaaua	TCONS_00006094:11809-11903:10_21	CUACACACAUACAUAUACUUG	5P	0.99059
TCONS_00006094:11809-11903	acgauguaucuacacacauacauauacuugacguuauacggCAACAAUAUUUAUGAGUGUUAGauuuuccucauaggcaucguacaauuaaaaua	TCONS_00006094:11809-11903:42_22	CAACAAUAUUUAUGAGUGUUAG	3P	0.994531
TCONS_00006094:11809-11903	acgauguaucuacacacauacauauacuugacguuauacggCAACAAUAUUUAUGAGUGUUAGAuuuuccucauaggcaucguacaauuaaaaua	TCONS_00006094:11809-11903:42_23	CAACAAUAUUUAUGAGUGUUAGA	3P	0.991479
TCONS_00006044:377-477	cuuugaaccacuuuggauucgugagcuuGUAUCGUAACUAUCAACUCGUaucuauaucacgauccaugaaugaucguaugaaugcguagcuagcuguccaa	TCONS_00006044:377-477:29_21	GUAUCGUAACUAUCAACUCGU	5P	0.998601
TCONS_00006044:377-477	cuuugaaccacuuuggauucgugagcuuGUAUCGUAACUAUCAACUCGUAucuauaucacgauccaugaaugaucguaugaaugcguagcuagcuguccaa	TCONS_00006044:377-477:29_22	GUAUCGUAACUAUCAACUCGUA	5P	0.998518
TCONS_00006044:377-477	cuuugaaccacuuuggauucgugagcuugUAUCGUAACUAUCAACUCGUaucuauaucacgauccaugaaugaucguaugaaugcguagcuagcuguccaa	TCONS_00006044:377-477:30_20	UAUCGUAACUAUCAACUCGU	5P	0.996011
TCONS_00006044:377-477	cuuugaaccacuuuggauucgugagcuugUAUCGUAACUAUCAACUCGUAucuauaucacgauccaugaaugaucguaugaaugcguagcuagcuguccaa	TCONS_00006044:377-477:30_21	UAUCGUAACUAUCAACUCGUA	5P	0.997233
TCONS_00005914:2112-2181	acucgcggccaaauuggacgcuggaaugacgaaucgccgcucUGCCCGUACGCGAAAUUCAAUUAggccg	TCONS_00005914:2112-2181:43_23	UGCCCGUACGCGAAAUUCAAUUA	3P	0.996106
TCONS_00005914:2112-2181	acucgcggccaaauuggacgcuggaaugacgaaucgccgcucUGCCCGUACGCGAAAUUCAAUUAGgccg	TCONS_00005914:2112-2181:43_24	UGCCCGUACGCGAAAUUCAAUUAG	3P	0.995434
TCONS_00005914:2112-2181	acucgcggccaaauuggacgcuggaaugacgaaucgccgcucuGCCCGUACGCGAAAUUCAAUUAggccg	TCONS_00005914:2112-2181:44_22	GCCCGUACGCGAAAUUCAAUUA	3P	0.993087
TCONS_00005914:2112-2181	acucgcggccaaauuggacgcuggaaugacgaaucgccgcucuGCCCGUACGCGAAAUUCAAUUAGgccg	TCONS_00005914:2112-2181:44_23	GCCCGUACGCGAAAUUCAAUUAG	3P	0.996283
TCONS_00005914:2112-2181	acucgcggccaaauuggacgcuggaaugacgaaucgccgcucuGCCCGUACGCGAAAUUCAAUUAGGccg	TCONS_00005914:2112-2181:44_24	GCCCGUACGCGAAAUUCAAUUAGG	3P	0.993902
TCONS_00005977:383-449	ggcuaaagggggagguuuccuucguggaagguggaaauucGCGGAGGUGUCUGCAUCCCGagcccag	TCONS_00005977:383-449:41_20	GCGGAGGUGUCUGCAUCCCG	3P	0.992559
TCONS_00005977:383-449	ggcuaaagggggagguuuccuucguggaagguggaaauucGCGGAGGUGUCUGCAUCCCGAgcccag	TCONS_00005977:383-449:41_21	GCGGAGGUGUCUGCAUCCCGA	3P	0.993411
TCONS_00005977:383-449	ggcuaaagggggagguuuccuucguggaagguggaaauucgCGGAGGUGUCUGCAUCCCGAgcccag	TCONS_00005977:383-449:42_20	CGGAGGUGUCUGCAUCCCGA	3P	0.998596
TCONS_00005977:383-449	ggcuaaagggggagguuuccuucguggaagguggaaauucgCGGAGGUGUCUGCAUCCCGAGcccag	TCONS_00005977:383-449:42_21	CGGAGGUGUCUGCAUCCCGAG	3P	0.996457
TCONS_00005977:383-449	ggcuaaagggggagguuuccuucguggaagguggaaauucgcGGAGGUGUCUGCAUCCCGAGcccag	TCONS_00005977:383-449:43_20	GGAGGUGUCUGCAUCCCGAG	3P	0.995166
TCONS_00007231:5290-5362	acacauccugcuaacauccucgucgaaagagaaaauaaacucuaUUCGCGAGAUAUUGAAUUAGCugggaauc	TCONS_00007231:5290-5362:45_21	UUCGCGAGAUAUUGAAUUAGC	3P	0.996692
TCONS_00007231:5290-5362	acacauccugcuaacauccucgucgaaagagaaaauaaacucuaUUCGCGAGAUAUUGAAUUAGCUgggaauc	TCONS_00007231:5290-5362:45_22	UUCGCGAGAUAUUGAAUUAGCU	3P	0.995598
TCONS_00006018:112-190	gcacaguaucCAAUCACGCAUCCUAUGCCUGUCucaucaaugaucucgagcaggaaaagauacgugaagggaauugaau	TCONS_00006018:112-190:11_23	CAAUCACGCAUCCUAUGCCUGUC	5P	0.993351
TCONS_00006018:112-190	gcacaguaucCAAUCACGCAUCCUAUGCCUGUCUcaucaaugaucucgagcaggaaaagauacgugaagggaauugaau	TCONS_00006018:112-190:11_24	CAAUCACGCAUCCUAUGCCUGUCU	5P	0.997099
TCONS_00006018:112-190	gcacaguauccAAUCACGCAUCCUAUGCCUGUCucaucaaugaucucgagcaggaaaagauacgugaagggaauugaau	TCONS_00006018:112-190:12_22	AAUCACGCAUCCUAUGCCUGUC	5P	0.997312
TCONS_00006018:112-190	gcacaguauccAAUCACGCAUCCUAUGCCUGUCUcaucaaugaucucgagcaggaaaagauacgugaagggaauugaau	TCONS_00006018:112-190:12_23	AAUCACGCAUCCUAUGCCUGUCU	5P	0.998922
TCONS_00006018:112-190	gcacaguauccAAUCACGCAUCCUAUGCCUGUCUCaucaaugaucucgagcaggaaaagauacgugaagggaauugaau	TCONS_00006018:112-190:12_24	AAUCACGCAUCCUAUGCCUGUCUC	5P	0.996818
TCONS_00007477:1780-1892	ugcauuggaaggaaaagagauccgugaaACGGAUCGAUUCUAAUCUGAgcgauugccacacuucagguuccgagguugcgacuuuuucaagguaucucugaguuuucaaugca	TCONS_00007477:1780-1892:29_20	ACGGAUCGAUUCUAAUCUGA	5P	0.998184
TCONS_00007477:1780-1892	ugcauuggaaggaaaagagauccgugaaACGGAUCGAUUCUAAUCUGAGcgauugccacacuucagguuccgagguugcgacuuuuucaagguaucucugaguuuucaaugca	TCONS_00007477:1780-1892:29_21	ACGGAUCGAUUCUAAUCUGAG	5P	0.996856
TCONS_00007477:1780-1892	ugcauuggaaggaaaagagauccgugaaaCGGAUCGAUUCUAAUCUGAGcgauugccacacuucagguuccgagguugcgacuuuuucaagguaucucugaguuuucaaugca	TCONS_00007477:1780-1892:30_20	CGGAUCGAUUCUAAUCUGAG	5P	0.993967
TCONS_00006044:2114-2184	cuauacacaaccCCUUUCCACUCACCCUUUUUACgcgcgcacgcgaguauacaggguguuugaggaaaagg	TCONS_00006044:2114-2184:13_22	CCUUUCCACUCACCCUUUUUAC	5P	0.995898
TCONS_00006094:7045-7116	agauuuuaggAACUUCACUUUCGUCGCGAGUCUUuuaauaacgauucaaggauaaacgaaagagauguuccu	TCONS_00006094:7045-7116:11_24	AACUUCACUUUCGUCGCGAGUCUU	5P	0.995157
TCONS_00006094:7045-7116	agauuuuaggaACUUCACUUUCGUCGCGAGUCUUuuaauaacgauucaaggauaaacgaaagagauguuccu	TCONS_00006094:7045-7116:12_23	ACUUCACUUUCGUCGCGAGUCUU	5P	0.997622
TCONS_00006094:7045-7116	agauuuuaggaACUUCACUUUCGUCGCGAGUCUUUuaauaacgauucaaggauaaacgaaagagauguuccu	TCONS_00006094:7045-7116:12_24	ACUUCACUUUCGUCGCGAGUCUUU	5P	0.994961
TCONS_00007570:1291-1392	aaaggacuaaauagaagaaagcucuaccAUGGCUUGAUUAAAUCGUGCGGUggcuucguucaacuuucgacggcaaucuugcuccaucugagcuaucuucau	TCONS_00007570:1291-1392:29_23	AUGGCUUGAUUAAAUCGUGCGGU	5P	0.993552
TCONS_00007570:1291-1392	aaaggacuaaauagaagaaagcucuaccAUGGCUUGAUUAAAUCGUGCGGUGgcuucguucaacuuucgacggcaaucuugcuccaucugagcuaucuucau	TCONS_00007570:1291-1392:29_24	AUGGCUUGAUUAAAUCGUGCGGUG	5P	0.998798
TCONS_00007570:1291-1392	aaaggacuaaauagaagaaagcucuaccaUGGCUUGAUUAAAUCGUGCGGUGgcuucguucaacuuucgacggcaaucuugcuccaucugagcuaucuucau	TCONS_00007570:1291-1392:30_23	UGGCUUGAUUAAAUCGUGCGGUG	5P	0.993999
TCONS_00007231:12491-12605	gacgugccucguggccucguucgccaccACGCUCGUUGUCGUCGUCUCCGUcgucgaaucccgcggacaacgaagcaacgaaaccaacggacgaacgagggaacgaacaaacggg	TCONS_00007231:12491-12605:29_23	ACGCUCGUUGUCGUCGUCUCCGU	5P	0.992026
TCONS_00007231:12491-12605	gacgugccucguggccucguucgccaccACGCUCGUUGUCGUCGUCUCCGUCgucgaaucccgcggacaacgaagcaacgaaaccaacggacgaacgagggaacgaacaaacggg	TCONS_00007231:12491-12605:29_24	ACGCUCGUUGUCGUCGUCUCCGUC	5P	0.990002
TCONS_00007231:12491-12605	gacgugccucguggccucguucgccaccaCGCUCGUUGUCGUCGUCUCCGUcgucgaaucccgcggacaacgaagcaacgaaaccaacggacgaacgagggaacgaacaaacggg	TCONS_00007231:12491-12605:30_22	CGCUCGUUGUCGUCGUCUCCGU	5P	0.997151
TCONS_00007231:12491-12605	gacgugccucguggccucguucgccaccaCGCUCGUUGUCGUCGUCUCCGUCgucgaaucccgcggacaacgaagcaacgaaaccaacggacgaacgagggaacgaacaaacggg	TCONS_00007231:12491-12605:30_23	CGCUCGUUGUCGUCGUCUCCGUC	5P	0.997376
TCONS_00006371:927-998	cacugucucGCUUCAUCGCGCUCUCUCGAGUucuccucaaggacucuugggaaggcccauguagccaguaag	TCONS_00006371:927-998:10_22	GCUUCAUCGCGCUCUCUCGAGU	5P	0.995348
TCONS_00006371:927-998	cacugucucGCUUCAUCGCGCUCUCUCGAGUUcuccucaaggacucuugggaaggcccauguagccaguaag	TCONS_00006371:927-998:10_23	GCUUCAUCGCGCUCUCUCGAGUU	5P	0.999136
TCONS_00006371:927-998	cacugucucGCUUCAUCGCGCUCUCUCGAGUUCuccucaaggacucuugggaaggcccauguagccaguaag	TCONS_00006371:927-998:10_24	GCUUCAUCGCGCUCUCUCGAGUUC	5P	0.994714
TCONS_00006371:927-998	cacugucucgCUUCAUCGCGCUCUCUCGAGUUcuccucaaggacucuugggaaggcccauguagccaguaag	TCONS_00006371:927-998:11_22	CUUCAUCGCGCUCUCUCGAGUU	5P	0.991483
TCONS_00006371:927-998	cacugucucgcuucaucgcgcucucucgaguucuccucaaggacUCUUGGGAAGGCCCAUGUAGCcaguaag	TCONS_00006371:927-998:45_21	UCUUGGGAAGGCCCAUGUAGC	3P	0.99384
TCONS_00008173:1893-2003	ucauuauguuacaacaggauaucaugcAAAUGCGCUCUUCGCGAUACGAgauucauaucucgaauugauugaggauggauuuauauucauauuccguuuaugaaacauaaa	TCONS_00008173:1893-2003:28_22	AAAUGCGCUCUUCGCGAUACGA	5P	0.995289
TCONS_00008173:1893-2003	ucauuauguuacaacaggauaucaugcaaaugcgcucuucgcgauacgagauucauaucucGAAUUGAUUGAGGAUGGAUUUAUauucauauuccguuuaugaaacauaaa	TCONS_00008173:1893-2003:62_23	GAAUUGAUUGAGGAUGGAUUUAU	3P	0.992313
TCONS_00008173:1893-2003	ucauuauguuacaacaggauaucaugcaaaugcgcucuucgcgauacgagauucauaucucgAAUUGAUUGAGGAUGGAUUUAUauucauauuccguuuaugaaacauaaa	TCONS_00008173:1893-2003:63_22	AAUUGAUUGAGGAUGGAUUUAU	3P	0.992137
TCONS_00006586:1022-1115	aggaggagAAGAGAGCAGAGCCCGUUCGAcgagcucucuucgugcggccguuuguguucuauccuccuccuccuccuccaccaccaccaccacc	TCONS_00006586:1022-1115:9_21	AAGAGAGCAGAGCCCGUUCGA	5P	0.992415
TCONS_00006586:1022-1115	aggaggagaagagagcagagcccguucgacgagcucucuuCGUGCGGCCGUUUGUGUUCUAUCcuccuccuccuccuccaccaccaccaccacc	TCONS_00006586:1022-1115:41_23	CGUGCGGCCGUUUGUGUUCUAUC	3P	0.998572
TCONS_00006586:1022-1115	aggaggagaagagagcagagcccguucgacgagcucucuucGUGCGGCCGUUUGUGUUCUAUCcuccuccuccuccuccaccaccaccaccacc	TCONS_00006586:1022-1115:42_22	GUGCGGCCGUUUGUGUUCUAUC	3P	0.999595
TCONS_00006586:1022-1115	aggaggagaagagagcagagcccguucgacgagcucucuucGUGCGGCCGUUUGUGUUCUAUCCuccuccuccuccuccaccaccaccaccacc	TCONS_00006586:1022-1115:42_23	GUGCGGCCGUUUGUGUUCUAUCC	3P	0.998195
TCONS_00006586:1022-1115	aggaggagaagagagcagagcccguucgacgagcucucuucGUGCGGCCGUUUGUGUUCUAUCCUccuccuccuccuccaccaccaccaccacc	TCONS_00006586:1022-1115:42_24	GUGCGGCCGUUUGUGUUCUAUCCU	3P	0.997039
TCONS_00006586:1022-1115	aggaggagaagagagcagagcccguucgacgagcucucuucgUGCGGCCGUUUGUGUUCUAUCcuccuccuccuccuccaccaccaccaccacc	TCONS_00006586:1022-1115:43_21	UGCGGCCGUUUGUGUUCUAUC	3P	0.998403
TCONS_00006586:1022-1115	aggaggagaagagagcagagcccguucgacgagcucucuucgUGCGGCCGUUUGUGUUCUAUCCuccuccuccuccuccaccaccaccaccacc	TCONS_00006586:1022-1115:43_22	UGCGGCCGUUUGUGUUCUAUCC	3P	0.996958
TCONS_00006586:1022-1115	aggaggagaagagagcagagcccguucgacgagcucucuucgUGCGGCCGUUUGUGUUCUAUCCUccuccuccuccuccaccaccaccaccacc	TCONS_00006586:1022-1115:43_23	UGCGGCCGUUUGUGUUCUAUCCU	3P	0.998208
TCONS_00006586:1022-1115	aggaggagaagagagcagagcccguucgacgagcucucuucguGCGGCCGUUUGUGUUCUAUCCUccuccuccuccuccaccaccaccaccacc	TCONS_00006586:1022-1115:44_22	GCGGCCGUUUGUGUUCUAUCCU	3P	0.991194
TCONS_00008175:823-922	aaagaaauaacgagaguuggaugauuuucUAGUCAAAUCUCUGCAGAAUGAUuucaaaaccauaaauuguucuugggagguagacaguaaagucuucagc	TCONS_00008175:823-922:30_23	UAGUCAAAUCUCUGCAGAAUGAU	5P	0.990573
TCONS_00008175:823-922	aaagaaauaacgagaguuggaugauuuucUAGUCAAAUCUCUGCAGAAUGAUUucaaaaccauaaauuguucuugggagguagacaguaaagucuucagc	TCONS_00008175:823-922:30_24	UAGUCAAAUCUCUGCAGAAUGAUU	5P	0.995565
TCONS_00009377:1499-1611	ugauuucgaaucgaaaggggagacggUGGCGCCCUCGCGGCGAUUCGAUCgcgcuugucaacgaucgucgaacugagggcuguuucgauauccccugcgaagauaagggacaa	TCONS_00009377:1499-1611:27_24	UGGCGCCCUCGCGGCGAUUCGAUC	5P	0.990141
TCONS_00009377:1499-1611	ugauuucgaaucgaaaggggagacgguGGCGCCCUCGCGGCGAUUCGAUcgcgcuugucaacgaucgucgaacugagggcuguuucgauauccccugcgaagauaagggacaa	TCONS_00009377:1499-1611:28_22	GGCGCCCUCGCGGCGAUUCGAU	5P	0.99912
TCONS_00009377:1499-1611	ugauuucgaaucgaaaggggagacgguGGCGCCCUCGCGGCGAUUCGAUCgcgcuugucaacgaucgucgaacugagggcuguuucgauauccccugcgaagauaagggacaa	TCONS_00009377:1499-1611:28_23	GGCGCCCUCGCGGCGAUUCGAUC	5P	0.999658
TCONS_00009377:1499-1611	ugauuucgaaucgaaaggggagacgguGGCGCCCUCGCGGCGAUUCGAUCGcgcuugucaacgaucgucgaacugagggcuguuucgauauccccugcgaagauaagggacaa	TCONS_00009377:1499-1611:28_24	GGCGCCCUCGCGGCGAUUCGAUCG	5P	0.997376
TCONS_00009377:1499-1611	ugauuucgaaucgaaaggggagacggugGCGCCCUCGCGGCGAUUCGAUcgcgcuugucaacgaucgucgaacugagggcuguuucgauauccccugcgaagauaagggacaa	TCONS_00009377:1499-1611:29_21	GCGCCCUCGCGGCGAUUCGAU	5P	0.990247
TCONS_00009377:1499-1611	ugauuucgaaucgaaaggggagacggugGCGCCCUCGCGGCGAUUCGAUCgcgcuugucaacgaucgucgaacugagggcuguuucgauauccccugcgaagauaagggacaa	TCONS_00009377:1499-1611:29_22	GCGCCCUCGCGGCGAUUCGAUC	5P	0.997189
TCONS_00008174:823-922	aaagaaauaacgagaguuggaugauuuucUAGUCAAAUCUCUGCAGAAUGAUuucaaaaccauaaauuguucuugggagguagacaguaaagucuucagc	TCONS_00008174:823-922:30_23	UAGUCAAAUCUCUGCAGAAUGAU	5P	0.990573
TCONS_00008174:823-922	aaagaaauaacgagaguuggaugauuuucUAGUCAAAUCUCUGCAGAAUGAUUucaaaaccauaaauuguucuugggagguagacaguaaagucuucagc	TCONS_00008174:823-922:30_24	UAGUCAAAUCUCUGCAGAAUGAUU	5P	0.995565
TCONS_00008171:823-922	aaagaaauaacgagaguuggaugauuuucUAGUCAAAUCUCUGCAGAAUGAUuucaaaaccauaaauuguucuugggagguagacaguaaagucuucagc	TCONS_00008171:823-922:30_23	UAGUCAAAUCUCUGCAGAAUGAU	5P	0.990573
TCONS_00008171:823-922	aaagaaauaacgagaguuggaugauuuucUAGUCAAAUCUCUGCAGAAUGAUUucaaaaccauaaauuguucuugggagguagacaguaaagucuucagc	TCONS_00008171:823-922:30_24	UAGUCAAAUCUCUGCAGAAUGAUU	5P	0.995565
TCONS_00006377:1047-1139	guuaaagguucgaagauccGGGAAGUGAAUCGAAUCGAAgaaaacuauauagacugacuugaaggcgaaaauugcuucccggaauacagaucc	TCONS_00006377:1047-1139:20_20	GGGAAGUGAAUCGAAUCGAA	5P	0.992877
TCONS_00008009:4170-4249	gaagucuaugccAAAGUCGUUCGUAUGCACGUAUGcguuucuguauacgcguucgcguaggcgagccgcuuugcucggga	TCONS_00008009:4170-4249:13_23	AAAGUCGUUCGUAUGCACGUAUG	5P	0.994883
TCONS_00008009:4170-4249	gaagucuaugccAAAGUCGUUCGUAUGCACGUAUGCguuucuguauacgcguucgcguaggcgagccgcuuugcucggga	TCONS_00008009:4170-4249:13_24	AAAGUCGUUCGUAUGCACGUAUGC	5P	0.998784
TCONS_00008009:4170-4249	gaagucuaugccaAAGUCGUUCGUAUGCACGUAUGcguuucuguauacgcguucgcguaggcgagccgcuuugcucggga	TCONS_00008009:4170-4249:14_22	AAGUCGUUCGUAUGCACGUAUG	5P	0.993172
TCONS_00008009:4170-4249	gaagucuaugccaAAGUCGUUCGUAUGCACGUAUGCguuucuguauacgcguucgcguaggcgagccgcuuugcucggga	TCONS_00008009:4170-4249:14_23	AAGUCGUUCGUAUGCACGUAUGC	5P	0.999416
TCONS_00008009:4170-4249	gaagucuaugccaAAGUCGUUCGUAUGCACGUAUGCGuuucuguauacgcguucgcguaggcgagccgcuuugcucggga	TCONS_00008009:4170-4249:14_24	AAGUCGUUCGUAUGCACGUAUGCG	5P	0.99912
TCONS_00008009:4170-4249	gaagucuaugccaaagucguucguaugcacguaugcguuucuguauacGCGUUCGCGUAGGCGAGCCGCUUUgcucggga	TCONS_00008009:4170-4249:49_24	GCGUUCGCGUAGGCGAGCCGCUUU	3P	0.996746
TCONS_00008009:4170-4249	gaagucuaugccaaagucguucguaugcacguaugcguuucuguauacgCGUUCGCGUAGGCGAGCCGCUUUgcucggga	TCONS_00008009:4170-4249:50_23	CGUUCGCGUAGGCGAGCCGCUUU	3P	0.992448
TCONS_00008009:4170-4249	gaagucuaugccaaagucguucguaugcacguaugcguuucuguauacgCGUUCGCGUAGGCGAGCCGCUUUGcucggga	TCONS_00008009:4170-4249:50_24	CGUUCGCGUAGGCGAGCCGCUUUG	3P	0.995554
TCONS_00008172:823-922	aaagaaauaacgagaguuggaugauuuucUAGUCAAAUCUCUGCAGAAUGAUuucaaaaccauaaauuguucuugggagguagacaguaaagucuucagc	TCONS_00008172:823-922:30_23	UAGUCAAAUCUCUGCAGAAUGAU	5P	0.990573
TCONS_00008172:823-922	aaagaaauaacgagaguuggaugauuuucUAGUCAAAUCUCUGCAGAAUGAUUucaaaaccauaaauuguucuugggagguagacaguaaagucuucagc	TCONS_00008172:823-922:30_24	UAGUCAAAUCUCUGCAGAAUGAUU	5P	0.995565
TCONS_00008170:823-922	aaagaaauaacgagaguuggaugauuuucUAGUCAAAUCUCUGCAGAAUGAUuucaaaaccauaaauuguucuugggagguagacaguaaagucuucagc	TCONS_00008170:823-922:30_23	UAGUCAAAUCUCUGCAGAAUGAU	5P	0.990573
TCONS_00008170:823-922	aaagaaauaacgagaguuggaugauuuucUAGUCAAAUCUCUGCAGAAUGAUUucaaaaccauaaauuguucuugggagguagacaguaaagucuucagc	TCONS_00008170:823-922:30_24	UAGUCAAAUCUCUGCAGAAUGAUU	5P	0.995565
TCONS_00006376:783-875	guuaaagguucgaagauccGGGAAGUGAAUCGAAUCGAAgaaaacuauauagacugacuugaaggcgaaaauugcuucccggaauacagaucc	TCONS_00006376:783-875:20_20	GGGAAGUGAAUCGAAUCGAA	5P	0.992877
TCONS_00008173:823-922	aaagaaauaacgagaguuggaugauuuucUAGUCAAAUCUCUGCAGAAUGAUuucaaaaccauaaauuguucuugggagguagacaguaaagucuucagc	TCONS_00008173:823-922:30_23	UAGUCAAAUCUCUGCAGAAUGAU	5P	0.990573
TCONS_00008173:823-922	aaagaaauaacgagaguuggaugauuuucUAGUCAAAUCUCUGCAGAAUGAUUucaaaaccauaaauuguucuugggagguagacaguaaagucuucagc	TCONS_00008173:823-922:30_24	UAGUCAAAUCUCUGCAGAAUGAUU	5P	0.995565
TCONS_00009528:6008-6081	aucgaucuGAACCUCGUCCGAUCGGGUUaaaauauacaaauaaacucgauaacgguacgguggucgacgucgaa	TCONS_00009528:6008-6081:9_20	GAACCUCGUCCGAUCGGGUU	5P	0.991995
TCONS_00009528:6008-6081	aucgaucugaaccucguccgaucggguuaaaauauacaaauaaaCUCGAUAACGGUACGGUGGUCGacgucgaa	TCONS_00009528:6008-6081:45_22	CUCGAUAACGGUACGGUGGUCG	3P	0.992933
TCONS_00009528:6008-6081	aucgaucugaaccucguccgaucggguuaaaauauacaaauaaacUCGAUAACGGUACGGUGGUCGACgucgaa	TCONS_00009528:6008-6081:46_23	UCGAUAACGGUACGGUGGUCGAC	3P	0.993493
TCONS_00009622:1002-1105	ggguucccuacaacuuucguUCAACGCUAUGAAAUAUCGAcacaaaugaaguuagcgauuugaaucaggaucauuucauggaacguuuguaaggagcuucccca	TCONS_00009622:1002-1105:21_20	UCAACGCUAUGAAAUAUCGA	5P	0.991813
TCONS_00009622:1002-1105	ggguucccuacaacuuucguucaacGCUAUGAAAUAUCGACACAAaugaaguuagcgauuugaaucaggaucauuucauggaacguuuguaaggagcuucccca	TCONS_00009622:1002-1105:26_20	GCUAUGAAAUAUCGACACAA	5P	0.995979
TCONS_00009622:1002-1105	ggguucccuacaacuuucguucaacGCUAUGAAAUAUCGACACAAAugaaguuagcgauuugaaucaggaucauuucauggaacguuuguaaggagcuucccca	TCONS_00009622:1002-1105:26_21	GCUAUGAAAUAUCGACACAAA	5P	0.993796
TCONS_00009622:1002-1105	ggguucccuacaacuuucguucaacgCUAUGAAAUAUCGACACAAAugaaguuagcgauuugaaucaggaucauuucauggaacguuuguaaggagcuucccca	TCONS_00009622:1002-1105:27_20	CUAUGAAAUAUCGACACAAA	5P	0.990579
TCONS_00009622:1002-1105	ggguucccuacaacuuucguucaacgCUAUGAAAUAUCGACACAAAUgaaguuagcgauuugaaucaggaucauuucauggaacguuuguaaggagcuucccca	TCONS_00009622:1002-1105:27_21	CUAUGAAAUAUCGACACAAAU	5P	0.991424
TCONS_00009622:1002-1105	ggguucccuacaacuuucguucaacgcUAUGAAAUAUCGACACAAAUgaaguuagcgauuugaaucaggaucauuucauggaacguuuguaaggagcuucccca	TCONS_00009622:1002-1105:28_20	UAUGAAAUAUCGACACAAAU	5P	0.991294
TCONS_00008473:862-939	uacuuaauugAGGAAUAGUUUAUCAGCGGCgcacgggcugcacuccgcucgauaaaccagcguccuuaauuuccaauu	TCONS_00008473:862-939:11_20	AGGAAUAGUUUAUCAGCGGC	5P	0.995776
TCONS_00009528:2261-2358	acguauauuugccacgacUCGGUGGAAAGAGCGUGAAAAgaagccuuggcauggaaacugguugacguguccacaauggcgggcaggguuacguaggc	TCONS_00009528:2261-2358:19_21	UCGGUGGAAAGAGCGUGAAAA	5P	0.992082
TCONS_00008446:1799-1892	cgcaaauaugucauuaauGUCGGAAAUCAGGGGCCCGUAuauuguaaccgcccuugcgugaugcgguucuccagauuucgcuuugacgugagua	TCONS_00008446:1799-1892:19_21	GUCGGAAAUCAGGGGCCCGUA	5P	0.994528
TCONS_00008446:1799-1892	cgcaaauaugucauuaauGUCGGAAAUCAGGGGCCCGUAUauuguaaccgcccuugcgugaugcgguucuccagauuucgcuuugacgugagua	TCONS_00008446:1799-1892:19_22	GUCGGAAAUCAGGGGCCCGUAU	5P	0.99801
TCONS_00008446:1799-1892	cgcaaauaugucauuaaugUCGGAAAUCAGGGGCCCGUAuauuguaaccgcccuugcgugaugcgguucuccagauuucgcuuugacgugagua	TCONS_00008446:1799-1892:20_20	UCGGAAAUCAGGGGCCCGUA	5P	0.99896
TCONS_00008446:1799-1892	cgcaaauaugucauuaaugUCGGAAAUCAGGGGCCCGUAUauuguaaccgcccuugcgugaugcgguucuccagauuucgcuuugacgugagua	TCONS_00008446:1799-1892:20_21	UCGGAAAUCAGGGGCCCGUAU	5P	0.999892
TCONS_00008446:1799-1892	cgcaaauaugucauuaaugUCGGAAAUCAGGGGCCCGUAUAuuguaaccgcccuugcgugaugcgguucuccagauuucgcuuugacgugagua	TCONS_00008446:1799-1892:20_22	UCGGAAAUCAGGGGCCCGUAUA	5P	0.995752
TCONS_00008446:1799-1892	cgcaaauaugucauuaauguCGGAAAUCAGGGGCCCGUAUauuguaaccgcccuugcgugaugcgguucuccagauuucgcuuugacgugagua	TCONS_00008446:1799-1892:21_20	CGGAAAUCAGGGGCCCGUAU	5P	0.999664
TCONS_00008446:1799-1892	cgcaaauaugucauuaauguCGGAAAUCAGGGGCCCGUAUAuuguaaccgcccuugcgugaugcgguucuccagauuucgcuuugacgugagua	TCONS_00008446:1799-1892:21_21	CGGAAAUCAGGGGCCCGUAUA	5P	0.997187
TCONS_00008446:1799-1892	cgcaaauaugucauuaaugucgGAAAUCAGGGGCCCGUAUAUUGuaaccgcccuugcgugaugcgguucuccagauuucgcuuugacgugagua	TCONS_00008446:1799-1892:23_22	GAAAUCAGGGGCCCGUAUAUUG	5P	0.995786
TCONS_00008446:1799-1892	cgcaaauaugucauuaaugucgGAAAUCAGGGGCCCGUAUAUUGUaaccgcccuugcgugaugcgguucuccagauuucgcuuugacgugagua	TCONS_00008446:1799-1892:23_23	GAAAUCAGGGGCCCGUAUAUUGU	5P	0.996838
TCONS_00008446:1799-1892	cgcaaauaugucauuaaugucgGAAAUCAGGGGCCCGUAUAUUGUAaccgcccuugcgugaugcgguucuccagauuucgcuuugacgugagua	TCONS_00008446:1799-1892:23_24	GAAAUCAGGGGCCCGUAUAUUGUA	5P	0.992447
TCONS_00008446:1799-1892	cgcaaauaugucauuaaugucggAAAUCAGGGGCCCGUAUAUUGUaaccgcccuugcgugaugcgguucuccagauuucgcuuugacgugagua	TCONS_00008446:1799-1892:24_22	AAAUCAGGGGCCCGUAUAUUGU	5P	0.994232
TCONS_00008446:1799-1892	cgcaaauaugucauuaaugucggAAAUCAGGGGCCCGUAUAUUGUAaccgcccuugcgugaugcgguucuccagauuucgcuuugacgugagua	TCONS_00008446:1799-1892:24_23	AAAUCAGGGGCCCGUAUAUUGUA	5P	0.994293
TCONS_00009527:9814-9917	aaguugacgagcacgcgaaccaGCAUAACCUCGUCUGGACGUCGCcgauuagaacuuuagaacguguauccggacgagcacguggugccucgaacgucuaccuu	TCONS_00009527:9814-9917:23_23	GCAUAACCUCGUCUGGACGUCGC	5P	0.991621
TCONS_00009646:1804-1886	guugcaggaCCAUUGUCCAUUCCGCUAGGuucauuacgguguuccaguagggaaugaggcgauggucggcuggaugauguaaa	TCONS_00009646:1804-1886:10_20	CCAUUGUCCAUUCCGCUAGG	5P	0.998315
TCONS_00009646:1804-1886	guugcaggaCCAUUGUCCAUUCCGCUAGGUucauuacgguguuccaguagggaaugaggcgauggucggcuggaugauguaaa	TCONS_00009646:1804-1886:10_21	CCAUUGUCCAUUCCGCUAGGU	5P	0.999447
TCONS_00009646:1804-1886	guugcaggaCCAUUGUCCAUUCCGCUAGGUUcauuacgguguuccaguagggaaugaggcgauggucggcuggaugauguaaa	TCONS_00009646:1804-1886:10_22	CCAUUGUCCAUUCCGCUAGGUU	5P	0.996229
TCONS_00009646:1804-1886	guugcaggacCAUUGUCCAUUCCGCUAGGUucauuacgguguuccaguagggaaugaggcgauggucggcuggaugauguaaa	TCONS_00009646:1804-1886:11_20	CAUUGUCCAUUCCGCUAGGU	5P	0.997932
TCONS_00009646:1804-1886	guugcaggacCAUUGUCCAUUCCGCUAGGUUcauuacgguguuccaguagggaaugaggcgauggucggcuggaugauguaaa	TCONS_00009646:1804-1886:11_21	CAUUGUCCAUUCCGCUAGGUU	5P	0.99172
TCONS_00009646:1804-1886	guugcaggaccauuguccauuccgcuagguucauuacgguguUCCAGUAGGGAAUGAGGCGAUGgucggcuggaugauguaaa	TCONS_00009646:1804-1886:43_22	UCCAGUAGGGAAUGAGGCGAUG	3P	0.99318
TCONS_00009646:1804-1886	guugcaggaccauuguccauuccgcuagguucauuacgguguUCCAGUAGGGAAUGAGGCGAUGGUcggcuggaugauguaaa	TCONS_00009646:1804-1886:43_24	UCCAGUAGGGAAUGAGGCGAUGGU	3P	0.996199
TCONS_00009646:1804-1886	guugcaggaccauuguccauuccgcuagguucauuacgguguuCCAGUAGGGAAUGAGGCGAUGGucggcuggaugauguaaa	TCONS_00009646:1804-1886:44_22	CCAGUAGGGAAUGAGGCGAUGG	3P	0.991389
TCONS_00009646:1804-1886	guugcaggaccauuguccauuccgcuagguucauuacgguguuCCAGUAGGGAAUGAGGCGAUGGUcggcuggaugauguaaa	TCONS_00009646:1804-1886:44_23	CCAGUAGGGAAUGAGGCGAUGGU	3P	0.999016
TCONS_00009646:1804-1886	guugcaggaccauuguccauuccgcuagguucauuacgguguucCAGUAGGGAAUGAGGCGAUGGUcggcuggaugauguaaa	TCONS_00009646:1804-1886:45_22	CAGUAGGGAAUGAGGCGAUGGU	3P	0.997497
TCONS_00009528:8676-8746	accagcauaaccucgucuggacgucgccgauuagaacuuuagAACGUGUAUCCGGACGAGCACguggugcc	TCONS_00009528:8676-8746:43_21	AACGUGUAUCCGGACGAGCAC	3P	0.997413
TCONS_00009528:8676-8746	accagcauaaccucgucuggacgucgccgauuagaacuuuagAACGUGUAUCCGGACGAGCACGuggugcc	TCONS_00009528:8676-8746:43_22	AACGUGUAUCCGGACGAGCACG	3P	0.993523
TCONS_00009528:8676-8746	accagcauaaccucgucuggacgucgccgauuagaacuuuagAACGUGUAUCCGGACGAGCACGUggugcc	TCONS_00009528:8676-8746:43_23	AACGUGUAUCCGGACGAGCACGU	3P	0.992155
TCONS_00009528:8676-8746	accagcauaaccucgucuggacgucgccgauuagaacuuuagaACGUGUAUCCGGACGAGCACguggugcc	TCONS_00009528:8676-8746:44_20	ACGUGUAUCCGGACGAGCAC	3P	0.998968
TCONS_00009528:8676-8746	accagcauaaccucgucuggacgucgccgauuagaacuuuagaACGUGUAUCCGGACGAGCACGuggugcc	TCONS_00009528:8676-8746:44_21	ACGUGUAUCCGGACGAGCACG	3P	0.998276
TCONS_00009528:8676-8746	accagcauaaccucgucuggacgucgccgauuagaacuuuagaACGUGUAUCCGGACGAGCACGUggugcc	TCONS_00009528:8676-8746:44_22	ACGUGUAUCCGGACGAGCACGU	3P	0.998946
TCONS_00009528:8676-8746	accagcauaaccucgucuggacgucgccgauuagaacuuuagaaCGUGUAUCCGGACGAGCACGUggugcc	TCONS_00009528:8676-8746:45_21	CGUGUAUCCGGACGAGCACGU	3P	0.994689
TCONS_00008394:1242-1315	cugcaaacugGAUUCAAGUGGCCAUUAAAUCucuuccaaggaagaauauguuuaauaaacuuggaucucguuuc	TCONS_00008394:1242-1315:11_21	GAUUCAAGUGGCCAUUAAAUC	5P	0.995515
TCONS_00008394:1242-1315	cugcaaacugGAUUCAAGUGGCCAUUAAAUCUcuuccaaggaagaauauguuuaauaaacuuggaucucguuuc	TCONS_00008394:1242-1315:11_22	GAUUCAAGUGGCCAUUAAAUCU	5P	0.994112
TCONS_00009646:1803-1875	cguugcaggACCAUUGUCCAUUCCGCUAGguucauuacgguguuccaguagggaaugaggcgauggucggcug	TCONS_00009646:1803-1875:10_20	ACCAUUGUCCAUUCCGCUAG	5P	0.99504
TCONS_00009646:1803-1875	cguugcaggACCAUUGUCCAUUCCGCUAGGuucauuacgguguuccaguagggaaugaggcgauggucggcug	TCONS_00009646:1803-1875:10_21	ACCAUUGUCCAUUCCGCUAGG	5P	0.995832
TCONS_00009646:1803-1875	cguugcaggACCAUUGUCCAUUCCGCUAGGUucauuacgguguuccaguagggaaugaggcgauggucggcug	TCONS_00009646:1803-1875:10_22	ACCAUUGUCCAUUCCGCUAGGU	5P	0.997085
TCONS_00009646:1803-1875	cguugcaggaCCAUUGUCCAUUCCGCUAGGuucauuacgguguuccaguagggaaugaggcgauggucggcug	TCONS_00009646:1803-1875:11_20	CCAUUGUCCAUUCCGCUAGG	5P	0.998726
TCONS_00009646:1803-1875	cguugcaggaCCAUUGUCCAUUCCGCUAGGUucauuacgguguuccaguagggaaugaggcgauggucggcug	TCONS_00009646:1803-1875:11_21	CCAUUGUCCAUUCCGCUAGGU	5P	0.999694
TCONS_00009646:1803-1875	cguugcaggaCCAUUGUCCAUUCCGCUAGGUUcauuacgguguuccaguagggaaugaggcgauggucggcug	TCONS_00009646:1803-1875:11_22	CCAUUGUCCAUUCCGCUAGGUU	5P	0.997596
TCONS_00009646:1803-1875	cguugcaggacCAUUGUCCAUUCCGCUAGGUucauuacgguguuccaguagggaaugaggcgauggucggcug	TCONS_00009646:1803-1875:12_20	CAUUGUCCAUUCCGCUAGGU	5P	0.995722
TCONS_00009646:1803-1875	cguugcaggaccauuguccauuccgcuagguucauuacgguguUCCAGUAGGGAAUGAGGCGAUGGUcggcug	TCONS_00009646:1803-1875:44_24	UCCAGUAGGGAAUGAGGCGAUGGU	3P	0.995463
TCONS_00009646:1803-1875	cguugcaggaccauuguccauuccgcuagguucauuacgguguuCCAGUAGGGAAUGAGGCGAUGGUcggcug	TCONS_00009646:1803-1875:45_23	CCAGUAGGGAAUGAGGCGAUGGU	3P	0.998228
TCONS_00009646:1803-1875	cguugcaggaccauuguccauuccgcuagguucauuacgguguucCAGUAGGGAAUGAGGCGAUGGUcggcug	TCONS_00009646:1803-1875:46_22	CAGUAGGGAAUGAGGCGAUGGU	3P	0.992892
TCONS_00008394:1169-1241	uccucucucuaucucucucucucucucuuuuuuuuucgccucgAAGAAACUCGAUGGAGAGAGGGCGaaaggg	TCONS_00008394:1169-1241:44_24	AAGAAACUCGAUGGAGAGAGGGCG	3P	0.9959
TCONS_00008394:1169-1241	uccucucucuaucucucucucucucucuuuuuuuuucgccucgaAGAAACUCGAUGGAGAGAGGGCGaaaggg	TCONS_00008394:1169-1241:45_23	AGAAACUCGAUGGAGAGAGGGCG	3P	0.997551
TCONS_00008394:1169-1241	uccucucucuaucucucucucucucucuuuuuuuuucgccucgaAGAAACUCGAUGGAGAGAGGGCGAaaggg	TCONS_00008394:1169-1241:45_24	AGAAACUCGAUGGAGAGAGGGCGA	3P	0.998826
TCONS_00008394:1169-1241	uccucucucuaucucucucucucucucuuuuuuuuucgccucgaaGAAACUCGAUGGAGAGAGGGCGAaaggg	TCONS_00008394:1169-1241:46_23	GAAACUCGAUGGAGAGAGGGCGA	3P	0.997779
TCONS_00008394:1169-1241	uccucucucuaucucucucucucucucuuuuuuuuucgccucgaaGAAACUCGAUGGAGAGAGGGCGAAaggg	TCONS_00008394:1169-1241:46_24	GAAACUCGAUGGAGAGAGGGCGAA	3P	0.995981
TCONS_00009648:1207-1298	aggcaucaggacguugcagGACCAUUGUCCAUUCCGCUAgguucauuacgguguuccaguagggaaugaggcgauggucggcuggaugaugu	TCONS_00009648:1207-1298:20_20	GACCAUUGUCCAUUCCGCUA	5P	0.998863
TCONS_00009648:1207-1298	aggcaucaggacguugcagGACCAUUGUCCAUUCCGCUAGguucauuacgguguuccaguagggaaugaggcgauggucggcuggaugaugu	TCONS_00009648:1207-1298:20_21	GACCAUUGUCCAUUCCGCUAG	5P	0.997705
TCONS_00009648:1207-1298	aggcaucaggacguugcaggACCAUUGUCCAUUCCGCUAGguucauuacgguguuccaguagggaaugaggcgauggucggcuggaugaugu	TCONS_00009648:1207-1298:21_20	ACCAUUGUCCAUUCCGCUAG	5P	0.99594
TCONS_00009650:1204-1295	aggcaucaggacguugcagGACCAUUGUCCAUUCCGCUAgguucauuacgguguuccaguagggaaugaggcgauggucggcuggaugaugu	TCONS_00009650:1204-1295:20_20	GACCAUUGUCCAUUCCGCUA	5P	0.998863
TCONS_00009650:1204-1295	aggcaucaggacguugcagGACCAUUGUCCAUUCCGCUAGguucauuacgguguuccaguagggaaugaggcgauggucggcuggaugaugu	TCONS_00009650:1204-1295:20_21	GACCAUUGUCCAUUCCGCUAG	5P	0.997705
TCONS_00009650:1204-1295	aggcaucaggacguugcaggACCAUUGUCCAUUCCGCUAGguucauuacgguguuccaguagggaaugaggcgauggucggcuggaugaugu	TCONS_00009650:1204-1295:21_20	ACCAUUGUCCAUUCCGCUAG	5P	0.99594
TCONS_00009527:6589-6668	aucgaucuGAACCUCGUCCGAUCGGGUUaaaauauacaaauaaacucgauaacgguacgguggucgacgucgaaaucucg	TCONS_00009527:6589-6668:9_20	GAACCUCGUCCGAUCGGGUU	5P	0.991995
TCONS_00009527:6589-6668	aucgaucugaaccucguccgaucggguuaaaauauacaaauaaaCUCGAUAACGGUACGGUGGUCGacgucgaaaucucg	TCONS_00009527:6589-6668:45_22	CUCGAUAACGGUACGGUGGUCG	3P	0.992933
TCONS_00009527:6589-6668	aucgaucugaaccucguccgaucggguuaaaauauacaaauaaacUCGAUAACGGUACGGUGGUCGACgucgaaaucucg	TCONS_00009527:6589-6668:46_23	UCGAUAACGGUACGGUGGUCGAC	3P	0.993493
TCONS_00008331:509-587	uggucauuggaaUAGCUGCGCUGGCACGUAGACUgcgccaacuuccgugcaacgcguguuaaagcgcaaacaacgauga	TCONS_00008331:509-587:13_22	UAGCUGCGCUGGCACGUAGACU	5P	0.996119
TCONS_00008331:509-587	uggucauuggaaUAGCUGCGCUGGCACGUAGACUGcgccaacuuccgugcaacgcguguuaaagcgcaaacaacgauga	TCONS_00008331:509-587:13_23	UAGCUGCGCUGGCACGUAGACUG	5P	0.992495
TCONS_00009630:2126-2235	agcagaauauuuuaaaaaguucuauauaGAUUUUUGGAGGAUCUUGAAUCGgaauuaacucugaaauuuuuucauccuaaagaaacuaaauucuagcugaaauauucaaa	TCONS_00009630:2126-2235:29_23	GAUUUUUGGAGGAUCUUGAAUCG	5P	0.991565
TCONS_00009630:2126-2235	agcagaauauuuuaaaaaguucuauauagAUUUUUGGAGGAUCUUGAAUCGgaauuaacucugaaauuuuuucauccuaaagaaacuaaauucuagcugaaauauucaaa	TCONS_00009630:2126-2235:30_22	AUUUUUGGAGGAUCUUGAAUCG	5P	0.997297
TCONS_00009630:2126-2235	agcagaauauuuuaaaaaguucuauauagaUUUUUGGAGGAUCUUGAAUCGgaauuaacucugaaauuuuuucauccuaaagaaacuaaauucuagcugaaauauucaaa	TCONS_00009630:2126-2235:31_21	UUUUUGGAGGAUCUUGAAUCG	5P	0.99774
TCONS_00008439:1085-1150	uaauuguuguggaacacggagcgcgcugcaugguaucgcuguGUGGAUCGUCGCUCUUCAAAgaca	TCONS_00008439:1085-1150:43_20	GUGGAUCGUCGCUCUUCAAA	3P	0.995008
TCONS_00008439:1085-1150	uaauuguuguggaacacggagcgcgcugcaugguaucgcuguGUGGAUCGUCGCUCUUCAAAGaca	TCONS_00008439:1085-1150:43_21	GUGGAUCGUCGCUCUUCAAAG	3P	0.99239
TCONS_00008439:1085-1150	uaauuguuguggaacacggagcgcgcugcaugguaucgcugugUGGAUCGUCGCUCUUCAAAGaca	TCONS_00008439:1085-1150:44_20	UGGAUCGUCGCUCUUCAAAG	3P	0.991944
TCONS_00008930:3073-3158	ugugcgguggAACGAGAAUCUCUCUAGGGACCuuugauaaucagagguauuagcuggaggauuuuagaauccguguguaaaggaug	TCONS_00008930:3073-3158:11_22	AACGAGAAUCUCUCUAGGGACC	5P	0.994105
TCONS_00008680:3430-3537	aaauggggucgcguucguucaccgagggAACAACGUCAUCUCAUGAGUcaaagagaaaaagggccuucgagguguucguccguguucaccuucgucguggcgauccca	TCONS_00008680:3430-3537:29_20	AACAACGUCAUCUCAUGAGU	5P	0.995379
TCONS_00010156:2128-2243	uuucgagggaaauuuaacgaaguuacgauaUUACGUAUCUAGUGGUUGGUAGGCuggcugacuacuugacgacuauuagauuggaaugcgcgugauuuuuaccucguucuuucgag	TCONS_00010156:2128-2243:31_24	UUACGUAUCUAGUGGUUGGUAGGC	5P	0.998665
TCONS_00010149:589-686	aauugagucgcgaugcuAUUUGUCGAUCCCCAACCGUAuauccgauugguugauauagugugcguuggcuucguaaauuucgaccgugaaaaggcagu	TCONS_00010149:589-686:18_21	AUUUGUCGAUCCCCAACCGUA	5P	0.990672
TCONS_00010149:589-686	aauugagucgcgaugcuAUUUGUCGAUCCCCAACCGUAUauccgauugguugauauagugugcguuggcuucguaaauuucgaccgugaaaaggcagu	TCONS_00010149:589-686:18_22	AUUUGUCGAUCCCCAACCGUAU	5P	0.995511
TCONS_00010149:589-686	aauugagucgcgaugcuAUUUGUCGAUCCCCAACCGUAUAuccgauugguugauauagugugcguuggcuucguaaauuucgaccgugaaaaggcagu	TCONS_00010149:589-686:18_23	AUUUGUCGAUCCCCAACCGUAUA	5P	0.998079
TCONS_00010149:589-686	aauugagucgcgaugcuAUUUGUCGAUCCCCAACCGUAUAUccgauugguugauauagugugcguuggcuucguaaauuucgaccgugaaaaggcagu	TCONS_00010149:589-686:18_24	AUUUGUCGAUCCCCAACCGUAUAU	5P	0.992578
TCONS_00010149:589-686	aauugagucgcgaugcuaUUUGUCGAUCCCCAACCGUAUauccgauugguugauauagugugcguuggcuucguaaauuucgaccgugaaaaggcagu	TCONS_00010149:589-686:19_21	UUUGUCGAUCCCCAACCGUAU	5P	0.994342
TCONS_00010149:589-686	aauugagucgcgaugcuaUUUGUCGAUCCCCAACCGUAUAuccgauugguugauauagugugcguuggcuucguaaauuucgaccgugaaaaggcagu	TCONS_00010149:589-686:19_22	UUUGUCGAUCCCCAACCGUAUA	5P	0.998295
TCONS_00010149:589-686	aauugagucgcgaugcuaUUUGUCGAUCCCCAACCGUAUAUccgauugguugauauagugugcguuggcuucguaaauuucgaccgugaaaaggcagu	TCONS_00010149:589-686:19_23	UUUGUCGAUCCCCAACCGUAUAU	5P	0.993023
TCONS_00008679:3298-3407	aaauggggucgcguucguucaccgagggAACAACGUCAUCUCAUGAGUcaaagagaaaaagggccuucgagguguucguccguguucaccuucgucguggcgaucccauu	TCONS_00008679:3298-3407:29_20	AACAACGUCAUCUCAUGAGU	5P	0.995411
TCONS_00008928:3073-3158	ugugcgguggAACGAGAAUCUCUCUAGGGACCuuugauaaucagagguauuagcuggaggauuuuagaauccguguguaaaggaug	TCONS_00008928:3073-3158:11_22	AACGAGAAUCUCUCUAGGGACC	5P	0.994105
TCONS_00008679:2787-2864	acaaucgaucCAUGUAUUACGAACCAAUAUUUAauauuauaaucauauuagauaugguugauauacaaggaucaauau	TCONS_00008679:2787-2864:11_23	CAUGUAUUACGAACCAAUAUUUA	5P	0.994805
TCONS_00008679:2787-2864	acaaucgaucCAUGUAUUACGAACCAAUAUUUAAuauuauaaucauauuagauaugguugauauacaaggaucaauau	TCONS_00008679:2787-2864:11_24	CAUGUAUUACGAACCAAUAUUUAA	5P	0.999282
TCONS_00008680:2919-2991	acaaucgaucCAUGUAUUACGAACCAAUAUUUAauauuauaaucauauuagauaugguugauauacaaggauc	TCONS_00008680:2919-2991:11_23	CAUGUAUUACGAACCAAUAUUUA	5P	0.994805
TCONS_00008680:2919-2991	acaaucgaucCAUGUAUUACGAACCAAUAUUUAAuauuauaaucauauuagauaugguugauauacaaggauc	TCONS_00008680:2919-2991:11_24	CAUGUAUUACGAACCAAUAUUUAA	5P	0.999282
TCONS_00010158:2071-2186	uuucgagggaaauuuaacgaaguuacgauaUUACGUAUCUAGUGGUUGGUAGGCuggcugacuacuugacgacuauuagauuggaaugcgcgugauuuuuaccucguucuuucgag	TCONS_00010158:2071-2186:31_24	UUACGUAUCUAGUGGUUGGUAGGC	5P	0.998665
TCONS_00008609:5701-5776	guuucuuccuUCCUCUCGUCUCGUUUCGAUCGAcgacaacuuuauucuucgagggcgagaucgagagagagagaaa	TCONS_00008609:5701-5776:11_23	UCCUCUCGUCUCGUUUCGAUCGA	5P	0.997533
TCONS_00008609:5701-5776	guuucuuccuUCCUCUCGUCUCGUUUCGAUCGACgacaacuuuauucuucgagggcgagaucgagagagagagaaa	TCONS_00008609:5701-5776:11_24	UCCUCUCGUCUCGUUUCGAUCGAC	5P	0.995973
TCONS_00008609:5701-5776	guuucuuccuuCCUCUCGUCUCGUUUCGAUCGAcgacaacuuuauucuucgagggcgagaucgagagagagagaaa	TCONS_00008609:5701-5776:12_22	CCUCUCGUCUCGUUUCGAUCGA	5P	0.998574
TCONS_00008609:5701-5776	guuucuuccuuCCUCUCGUCUCGUUUCGAUCGACgacaacuuuauucuucgagggcgagaucgagagagagagaaa	TCONS_00008609:5701-5776:12_23	CCUCUCGUCUCGUUUCGAUCGAC	5P	0.998961
TCONS_00010144:1851-1932	uuaucgcgcGUUUGGCCACGCCUCUCUCCCuuucuguaccgaaaacgggagaucgugggauggacguguguugcaaugauaa	TCONS_00010144:1851-1932:10_21	GUUUGGCCACGCCUCUCUCCC	5P	0.998077
TCONS_00010144:1851-1932	uuaucgcgcGUUUGGCCACGCCUCUCUCCCUuucuguaccgaaaacgggagaucgugggauggacguguguugcaaugauaa	TCONS_00010144:1851-1932:10_22	GUUUGGCCACGCCUCUCUCCCU	5P	0.997049
TCONS_00010144:1851-1932	uuaucgcgcgUUUGGCCACGCCUCUCUCCCuuucuguaccgaaaacgggagaucgugggauggacguguguugcaaugauaa	TCONS_00010144:1851-1932:11_20	UUUGGCCACGCCUCUCUCCC	5P	0.993066
TCONS_00010144:1851-1932	uuaucgcgcgUUUGGCCACGCCUCUCUCCCUuucuguaccgaaaacgggagaucgugggauggacguguguugcaaugauaa	TCONS_00010144:1851-1932:11_21	UUUGGCCACGCCUCUCUCCCU	5P	0.992518
TCONS_00010144:679-766	cagcagagugcaCCGCGGUGAAUACGAGUGAAAcggugagaaaacgguguucgcggagugugcauacgaguguaaaucugcaacguau	TCONS_00010144:679-766:13_21	CCGCGGUGAAUACGAGUGAAA	5P	0.990816
TCONS_00010144:679-766	cagcagagugcaCCGCGGUGAAUACGAGUGAAACggugagaaaacgguguucgcggagugugcauacgaguguaaaucugcaacguau	TCONS_00010144:679-766:13_22	CCGCGGUGAAUACGAGUGAAAC	5P	0.995891
TCONS_00009025:1522-1626	augaucguucccgaguacaaCAAUUAUUGCACGGUACAAUUGccaacgcuauuccgaguauuuaauuagacuaugcaagccuguuguuacucgaugacacaucuc	TCONS_00009025:1522-1626:21_22	CAAUUAUUGCACGGUACAAUUG	5P	0.990408
TCONS_00009025:1522-1626	augaucguucccgaguacaacAAUUAUUGCACGGUACAAUUGccaacgcuauuccgaguauuuaauuagacuaugcaagccuguuguuacucgaugacacaucuc	TCONS_00009025:1522-1626:22_21	AAUUAUUGCACGGUACAAUUG	5P	0.991011
TCONS_00010159:1944-2059	uuucgagggaaauuuaacgaaguuacgauaUUACGUAUCUAGUGGUUGGUAGGCuggcugacuacuugacgacuauuagauuggaaugcgcgugauuuuuaccucguucuuucgag	TCONS_00010159:1944-2059:31_24	UUACGUAUCUAGUGGUUGGUAGGC	5P	0.998665
TCONS_00008609:5379-5486	gcagaaccuuacgauggucaCGUACUCGCCGCGAUUUCUUUuauuucuggccgucgggaugcagggacguaucgcggugaucgugagcguaauuuauguucaaaaugg	TCONS_00008609:5379-5486:21_21	CGUACUCGCCGCGAUUUCUUU	5P	0.992364
TCONS_00008609:5379-5486	gcagaaccuuacgauggucacGUACUCGCCGCGAUUUCUUUuauuucuggccgucgggaugcagggacguaucgcggugaucgugagcguaauuuauguucaaaaugg	TCONS_00008609:5379-5486:22_20	GUACUCGCCGCGAUUUCUUU	5P	0.996327
TCONS_00010120:1531-1605	uucucguuucuccaacgaucuuguuuugcucgcgacuacgagaGGAACCAGGACGUUGCCAUGcgagccucuauc	TCONS_00010120:1531-1605:44_20	GGAACCAGGACGUUGCCAUG	3P	0.991099
TCONS_00010156:2128-2242	uuucgagggaaauuuaacgaaguuacgauaUUACGUAUCUAGUGGUUGGUAGGCuggcugacuacuugacgacuauuagauuggaaugcgcgugauuuuuaccucguucuuucga	TCONS_00010156:2128-2242:31_24	UUACGUAUCUAGUGGUUGGUAGGC	5P	0.998658
TCONS_00009958:560-628	auauuucgcacgcuguuccgcaaacaacugauuuagaugguGUACGUGAGGAUCGUGCGAGaugaaaac	TCONS_00009958:560-628:42_20	GUACGUGAGGAUCGUGCGAG	3P	0.998741
TCONS_00009958:560-628	auauuucgcacgcuguuccgcaaacaacugauuuagaugguGUACGUGAGGAUCGUGCGAGAugaaaac	TCONS_00009958:560-628:42_21	GUACGUGAGGAUCGUGCGAGA	3P	0.99675
TCONS_00009958:560-628	auauuucgcacgcuguuccgcaaacaacugauuuagauggugUACGUGAGGAUCGUGCGAGAugaaaac	TCONS_00009958:560-628:43_20	UACGUGAGGAUCGUGCGAGA	3P	0.994393
TCONS_00010157:1849-1964	uuucgagggaaauuuaacgaaguuacgauaUUACGUAUCUAGUGGUUGGUAGGCuggcugacuacuugacgacuauuagauuggaaugcgcgugauuuuuaccucguucuuucgag	TCONS_00010157:1849-1964:31_24	UUACGUAUCUAGUGGUUGGUAGGC	5P	0.998665
TCONS_00010195:389-500	uuggaguguuugucgggguuuaagauggCGUUACUGCAUCGAUUUCGGCAaaugagugauaauugugcuaaagucagugcguaacgacguugcaauacggaauauuccaaga	TCONS_00010195:389-500:29_22	CGUUACUGCAUCGAUUUCGGCA	5P	0.997477
TCONS_00010195:389-500	uuggaguguuugucgggguuuaagauggCGUUACUGCAUCGAUUUCGGCAAaugagugauaauugugcuaaagucagugcguaacgacguugcaauacggaauauuccaaga	TCONS_00010195:389-500:29_23	CGUUACUGCAUCGAUUUCGGCAA	5P	0.998798
TCONS_00010195:389-500	uuggaguguuugucgggguuuaagauggCGUUACUGCAUCGAUUUCGGCAAAugagugauaauugugcuaaagucagugcguaacgacguugcaauacggaauauuccaaga	TCONS_00010195:389-500:29_24	CGUUACUGCAUCGAUUUCGGCAAA	5P	0.999518
TCONS_00010195:389-500	uuggaguguuugucgggguuuaagauggcGUUACUGCAUCGAUUUCGGCAaaugagugauaauugugcuaaagucagugcguaacgacguugcaauacggaauauuccaaga	TCONS_00010195:389-500:30_21	GUUACUGCAUCGAUUUCGGCA	5P	0.996036
TCONS_00010195:389-500	uuggaguguuugucgggguuuaagauggcGUUACUGCAUCGAUUUCGGCAAaugagugauaauugugcuaaagucagugcguaacgacguugcaauacggaauauuccaaga	TCONS_00010195:389-500:30_22	GUUACUGCAUCGAUUUCGGCAA	5P	0.998973
TCONS_00010195:389-500	uuggaguguuugucgggguuuaagauggcGUUACUGCAUCGAUUUCGGCAAAugagugauaauugugcuaaagucagugcguaacgacguugcaauacggaauauuccaaga	TCONS_00010195:389-500:30_23	GUUACUGCAUCGAUUUCGGCAAA	5P	0.999633
TCONS_00010195:389-500	uuggaguguuugucgggguuuaagauggcGUUACUGCAUCGAUUUCGGCAAAUgagugauaauugugcuaaagucagugcguaacgacguugcaauacggaauauuccaaga	TCONS_00010195:389-500:30_24	GUUACUGCAUCGAUUUCGGCAAAU	5P	0.995664
TCONS_00010195:389-500	uuggaguguuugucgggguuuaagauggcgUUACUGCAUCGAUUUCGGCAAAugagugauaauugugcuaaagucagugcguaacgacguugcaauacggaauauuccaaga	TCONS_00010195:389-500:31_22	UUACUGCAUCGAUUUCGGCAAA	5P	0.99452
TCONS_00010302:2633-2705	cuaaauccaUCUUGAUUAAUCUUUCUCUCUCugucgagagauugacgagcgagaauuugauucagauaaggga	TCONS_00010302:2633-2705:10_22	UCUUGAUUAAUCUUUCUCUCUC	5P	0.997164
TCONS_00010302:2633-2705	cuaaauccaUCUUGAUUAAUCUUUCUCUCUCUgucgagagauugacgagcgagaauuugauucagauaaggga	TCONS_00010302:2633-2705:10_23	UCUUGAUUAAUCUUUCUCUCUCU	5P	0.996908
TCONS_00010302:2633-2705	cuaaauccaUCUUGAUUAAUCUUUCUCUCUCUGucgagagauugacgagcgagaauuugauucagauaaggga	TCONS_00010302:2633-2705:10_24	UCUUGAUUAAUCUUUCUCUCUCUG	5P	0.998794
TCONS_00010302:2633-2705	cuaaauccauCUUGAUUAAUCUUUCUCUCUCUgucgagagauugacgagcgagaauuugauucagauaaggga	TCONS_00010302:2633-2705:11_22	CUUGAUUAAUCUUUCUCUCUCU	5P	0.995151
TCONS_00010302:2633-2705	cuaaauccauCUUGAUUAAUCUUUCUCUCUCUGucgagagauugacgagcgagaauuugauucagauaaggga	TCONS_00010302:2633-2705:11_23	CUUGAUUAAUCUUUCUCUCUCUG	5P	0.998609
TCONS_00010302:2633-2705	cuaaauccauCUUGAUUAAUCUUUCUCUCUCUGUcgagagauugacgagcgagaauuugauucagauaaggga	TCONS_00010302:2633-2705:11_24	CUUGAUUAAUCUUUCUCUCUCUGU	5P	0.998637
TCONS_00009196:288-353	aauuaccgggcaacggcaagcauggcgugacuaaucgcauuCAUCGCGUCUGCUCAUCGGUGCaca	TCONS_00009196:288-353:42_22	CAUCGCGUCUGCUCAUCGGUGC	3P	0.995478
TCONS_00009196:288-353	aauuaccgggcaacggcaagcauggcgugacuaaucgcauucAUCGCGUCUGCUCAUCGGUGCaca	TCONS_00009196:288-353:43_21	AUCGCGUCUGCUCAUCGGUGC	3P	0.996122
TCONS_00010189:389-500	uuggaguguuugucgggguuuaagauggCGUUACUGCAUCGAUUUCGGCAaaugagugauaauugugcuaaagucagugcguaacgacguugcaauacggaauauuccaaga	TCONS_00010189:389-500:29_22	CGUUACUGCAUCGAUUUCGGCA	5P	0.997477
TCONS_00010189:389-500	uuggaguguuugucgggguuuaagauggCGUUACUGCAUCGAUUUCGGCAAaugagugauaauugugcuaaagucagugcguaacgacguugcaauacggaauauuccaaga	TCONS_00010189:389-500:29_23	CGUUACUGCAUCGAUUUCGGCAA	5P	0.998798
TCONS_00010189:389-500	uuggaguguuugucgggguuuaagauggCGUUACUGCAUCGAUUUCGGCAAAugagugauaauugugcuaaagucagugcguaacgacguugcaauacggaauauuccaaga	TCONS_00010189:389-500:29_24	CGUUACUGCAUCGAUUUCGGCAAA	5P	0.999518
TCONS_00010189:389-500	uuggaguguuugucgggguuuaagauggcGUUACUGCAUCGAUUUCGGCAaaugagugauaauugugcuaaagucagugcguaacgacguugcaauacggaauauuccaaga	TCONS_00010189:389-500:30_21	GUUACUGCAUCGAUUUCGGCA	5P	0.996036
TCONS_00010189:389-500	uuggaguguuugucgggguuuaagauggcGUUACUGCAUCGAUUUCGGCAAaugagugauaauugugcuaaagucagugcguaacgacguugcaauacggaauauuccaaga	TCONS_00010189:389-500:30_22	GUUACUGCAUCGAUUUCGGCAA	5P	0.998973
TCONS_00010189:389-500	uuggaguguuugucgggguuuaagauggcGUUACUGCAUCGAUUUCGGCAAAugagugauaauugugcuaaagucagugcguaacgacguugcaauacggaauauuccaaga	TCONS_00010189:389-500:30_23	GUUACUGCAUCGAUUUCGGCAAA	5P	0.999633
TCONS_00010189:389-500	uuggaguguuugucgggguuuaagauggcGUUACUGCAUCGAUUUCGGCAAAUgagugauaauugugcuaaagucagugcguaacgacguugcaauacggaauauuccaaga	TCONS_00010189:389-500:30_24	GUUACUGCAUCGAUUUCGGCAAAU	5P	0.995664
TCONS_00010189:389-500	uuggaguguuugucgggguuuaagauggcgUUACUGCAUCGAUUUCGGCAAAugagugauaauugugcuaaagucagugcguaacgacguugcaauacggaauauuccaaga	TCONS_00010189:389-500:31_22	UUACUGCAUCGAUUUCGGCAAA	5P	0.99452
TCONS_00010165:45-115	uccagcgaCCUGUCGGUUUUAUCCUCGAauucaaagggcuaaacggucgauuuacaaccagacaggcguug	TCONS_00010165:45-115:9_20	CCUGUCGGUUUUAUCCUCGA	5P	0.990253
TCONS_00010165:45-115	uccagcgaccugucgguuuuauccucgaauucaaagggcuaaacgguCGAUUUACAACCAGACAGGCguug	TCONS_00010165:45-115:48_20	CGAUUUACAACCAGACAGGC	3P	0.994569
TCONS_00010165:45-115	uccagcgaccugucgguuuuauccucgaauucaaagggcuaaacgguCGAUUUACAACCAGACAGGCGuug	TCONS_00010165:45-115:48_21	CGAUUUACAACCAGACAGGCG	3P	0.996525
TCONS_00010165:45-115	uccagcgaccugucgguuuuauccucgaauucaaagggcuaaacggucGAUUUACAACCAGACAGGCGuug	TCONS_00010165:45-115:49_20	GAUUUACAACCAGACAGGCG	3P	0.992696
TCONS_00010160:1884-1999	uuucgagggaaauuuaacgaaguuacgauaUUACGUAUCUAGUGGUUGGUAGGCuggcugacuacuugacgacuauuagauuggaaugcgcgugauuuuuaccucguucuuucgag	TCONS_00010160:1884-1999:31_24	UUACGUAUCUAGUGGUUGGUAGGC	5P	0.998665
TCONS_00010189:387-500	uguuggaguguuugucgggguuuaagauggCGUUACUGCAUCGAUUUCGGCAaaugagugauaauugugcuaaagucagugcguaacgacguugcaauacggaauauuccaaga	TCONS_00010189:387-500:31_22	CGUUACUGCAUCGAUUUCGGCA	5P	0.994504
TCONS_00010189:387-500	uguuggaguguuugucgggguuuaagauggCGUUACUGCAUCGAUUUCGGCAAaugagugauaauugugcuaaagucagugcguaacgacguugcaauacggaauauuccaaga	TCONS_00010189:387-500:31_23	CGUUACUGCAUCGAUUUCGGCAA	5P	0.996051
TCONS_00010189:387-500	uguuggaguguuugucgggguuuaagauggCGUUACUGCAUCGAUUUCGGCAAAugagugauaauugugcuaaagucagugcguaacgacguugcaauacggaauauuccaaga	TCONS_00010189:387-500:31_24	CGUUACUGCAUCGAUUUCGGCAAA	5P	0.998558
TCONS_00010189:387-500	uguuggaguguuugucgggguuuaagauggcGUUACUGCAUCGAUUUCGGCAAAugagugauaauugugcuaaagucagugcguaacgacguugcaauacggaauauuccaaga	TCONS_00010189:387-500:32_23	GUUACUGCAUCGAUUUCGGCAAA	5P	0.996442
TCONS_00010195:387-500	uguuggaguguuugucgggguuuaagauggCGUUACUGCAUCGAUUUCGGCAaaugagugauaauugugcuaaagucagugcguaacgacguugcaauacggaauauuccaaga	TCONS_00010195:387-500:31_22	CGUUACUGCAUCGAUUUCGGCA	5P	0.994504
TCONS_00010195:387-500	uguuggaguguuugucgggguuuaagauggCGUUACUGCAUCGAUUUCGGCAAaugagugauaauugugcuaaagucagugcguaacgacguugcaauacggaauauuccaaga	TCONS_00010195:387-500:31_23	CGUUACUGCAUCGAUUUCGGCAA	5P	0.996051
TCONS_00010195:387-500	uguuggaguguuugucgggguuuaagauggCGUUACUGCAUCGAUUUCGGCAAAugagugauaauugugcuaaagucagugcguaacgacguugcaauacggaauauuccaaga	TCONS_00010195:387-500:31_24	CGUUACUGCAUCGAUUUCGGCAAA	5P	0.998558
TCONS_00010195:387-500	uguuggaguguuugucgggguuuaagauggcGUUACUGCAUCGAUUUCGGCAAAugagugauaauugugcuaaagucagugcguaacgacguugcaauacggaauauuccaaga	TCONS_00010195:387-500:32_23	GUUACUGCAUCGAUUUCGGCAAA	5P	0.996442
TCONS_00010194:387-500	uguuggaguguuugucgggguuuaagauggCGUUACUGCAUCGAUUUCGGCAaaugagugauaauugugcuaaagucagugcguaacgacguugcaauacggaauauuccaaga	TCONS_00010194:387-500:31_22	CGUUACUGCAUCGAUUUCGGCA	5P	0.994504
TCONS_00010194:387-500	uguuggaguguuugucgggguuuaagauggCGUUACUGCAUCGAUUUCGGCAAaugagugauaauugugcuaaagucagugcguaacgacguugcaauacggaauauuccaaga	TCONS_00010194:387-500:31_23	CGUUACUGCAUCGAUUUCGGCAA	5P	0.996051
TCONS_00010194:387-500	uguuggaguguuugucgggguuuaagauggCGUUACUGCAUCGAUUUCGGCAAAugagugauaauugugcuaaagucagugcguaacgacguugcaauacggaauauuccaaga	TCONS_00010194:387-500:31_24	CGUUACUGCAUCGAUUUCGGCAAA	5P	0.998558
TCONS_00010194:387-500	uguuggaguguuugucgggguuuaagauggcGUUACUGCAUCGAUUUCGGCAAAugagugauaauugugcuaaagucagugcguaacgacguugcaauacggaauauuccaaga	TCONS_00010194:387-500:32_23	GUUACUGCAUCGAUUUCGGCAAA	5P	0.996442
TCONS_00009265:925-994	aggaacgacAGAGUGGUGGGGGAACGAGGCgaggucguggcgcgcaucgagaauccuuccguucguguug	TCONS_00009265:925-994:10_21	AGAGUGGUGGGGGAACGAGGC	5P	0.992458
TCONS_00009265:925-994	aggaacgacAGAGUGGUGGGGGAACGAGGCGaggucguggcgcgcaucgagaauccuuccguucguguug	TCONS_00009265:925-994:10_22	AGAGUGGUGGGGGAACGAGGCG	5P	0.99551
TCONS_00010194:389-500	uuggaguguuugucgggguuuaagauggCGUUACUGCAUCGAUUUCGGCAaaugagugauaauugugcuaaagucagugcguaacgacguugcaauacggaauauuccaaga	TCONS_00010194:389-500:29_22	CGUUACUGCAUCGAUUUCGGCA	5P	0.997477
TCONS_00010194:389-500	uuggaguguuugucgggguuuaagauggCGUUACUGCAUCGAUUUCGGCAAaugagugauaauugugcuaaagucagugcguaacgacguugcaauacggaauauuccaaga	TCONS_00010194:389-500:29_23	CGUUACUGCAUCGAUUUCGGCAA	5P	0.998798
TCONS_00010194:389-500	uuggaguguuugucgggguuuaagauggCGUUACUGCAUCGAUUUCGGCAAAugagugauaauugugcuaaagucagugcguaacgacguugcaauacggaauauuccaaga	TCONS_00010194:389-500:29_24	CGUUACUGCAUCGAUUUCGGCAAA	5P	0.999518
TCONS_00010194:389-500	uuggaguguuugucgggguuuaagauggcGUUACUGCAUCGAUUUCGGCAaaugagugauaauugugcuaaagucagugcguaacgacguugcaauacggaauauuccaaga	TCONS_00010194:389-500:30_21	GUUACUGCAUCGAUUUCGGCA	5P	0.996036
TCONS_00010194:389-500	uuggaguguuugucgggguuuaagauggcGUUACUGCAUCGAUUUCGGCAAaugagugauaauugugcuaaagucagugcguaacgacguugcaauacggaauauuccaaga	TCONS_00010194:389-500:30_22	GUUACUGCAUCGAUUUCGGCAA	5P	0.998973
TCONS_00010194:389-500	uuggaguguuugucgggguuuaagauggcGUUACUGCAUCGAUUUCGGCAAAugagugauaauugugcuaaagucagugcguaacgacguugcaauacggaauauuccaaga	TCONS_00010194:389-500:30_23	GUUACUGCAUCGAUUUCGGCAAA	5P	0.999633
TCONS_00010194:389-500	uuggaguguuugucgggguuuaagauggcGUUACUGCAUCGAUUUCGGCAAAUgagugauaauugugcuaaagucagugcguaacgacguugcaauacggaauauuccaaga	TCONS_00010194:389-500:30_24	GUUACUGCAUCGAUUUCGGCAAAU	5P	0.995664
TCONS_00010194:389-500	uuggaguguuugucgggguuuaagauggcgUUACUGCAUCGAUUUCGGCAAAugagugauaauugugcuaaagucagugcguaacgacguugcaauacggaauauuccaaga	TCONS_00010194:389-500:31_22	UUACUGCAUCGAUUUCGGCAAA	5P	0.99452
TCONS_00009132:193-289	ccccgaagagcauccugauUCAUAGCUCACGGACCAAUGGagggcuucgaccccagcgaucaaggucauugaucuuucaagggggaugaacuuuucg	TCONS_00009132:193-289:20_21	UCAUAGCUCACGGACCAAUGG	5P	0.991675
TCONS_00009132:193-289	ccccgaagagcauccugauUCAUAGCUCACGGACCAAUGGAgggcuucgaccccagcgaucaaggucauugaucuuucaagggggaugaacuuuucg	TCONS_00009132:193-289:20_22	UCAUAGCUCACGGACCAAUGGA	5P	0.990961
TCONS_00009134:782-848	aaaccauguggccgccacguggucgccgaaggaaagcggcgGCGGCGGAGGGUGGCUACAGAAaaaa	TCONS_00009134:782-848:42_22	GCGGCGGAGGGUGGCUACAGAA	3P	0.991587
TCONS_00011745:745-831	ccugcauuuuUCGUUUUUCUAUCGUUGUUUACgucccuggccaauguaauaaugaaagaaauuugaggagaaaaaaaugcugguaua	TCONS_00011745:745-831:11_22	UCGUUUUUCUAUCGUUGUUUAC	5P	0.999728
TCONS_00011745:745-831	ccugcauuuuUCGUUUUUCUAUCGUUGUUUACGucccuggccaauguaauaaugaaagaaauuugaggagaaaaaaaugcugguaua	TCONS_00011745:745-831:11_23	UCGUUUUUCUAUCGUUGUUUACG	5P	0.999759
TCONS_00011745:745-831	ccugcauuuuucguuuuucuaucguuguuuacgucccuggccaauGUAAUAAUGAAAGAAAUUUGAGGagaaaaaaaugcugguaua	TCONS_00011745:745-831:46_23	GUAAUAAUGAAAGAAAUUUGAGG	3P	0.995826
TCONS_00011745:745-831	ccugcauuuuucguuuuucuaucguuguuuacgucccuggccaaugUAAUAAUGAAAGAAAUUUGAGGagaaaaaaaugcugguaua	TCONS_00011745:745-831:47_22	UAAUAAUGAAAGAAAUUUGAGG	3P	0.992505
TCONS_00011745:2567-2639	caucuaguuaCUAUCUAGCCCCCGCUAUUCUUauucgguaucguucgagggaaaaggggggggauagggauuc	TCONS_00011745:2567-2639:11_22	CUAUCUAGCCCCCGCUAUUCUU	5P	0.993859
TCONS_00011745:2567-2639	caucuaguuaCUAUCUAGCCCCCGCUAUUCUUAuucgguaucguucgagggaaaaggggggggauagggauuc	TCONS_00011745:2567-2639:11_23	CUAUCUAGCCCCCGCUAUUCUUA	5P	0.995046
TCONS_00011745:2567-2639	caucuaguuaCUAUCUAGCCCCCGCUAUUCUUAUucgguaucguucgagggaaaaggggggggauagggauuc	TCONS_00011745:2567-2639:11_24	CUAUCUAGCCCCCGCUAUUCUUAU	5P	0.998349
TCONS_00011745:2567-2639	caucuaguuacUAUCUAGCCCCCGCUAUUCUUAUucgguaucguucgagggaaaaggggggggauagggauuc	TCONS_00011745:2567-2639:12_23	UAUCUAGCCCCCGCUAUUCUUAU	5P	0.992819
TCONS_00011745:2567-2639	caucuaguuacUAUCUAGCCCCCGCUAUUCUUAUUcgguaucguucgagggaaaaggggggggauagggauuc	TCONS_00011745:2567-2639:12_24	UAUCUAGCCCCCGCUAUUCUUAUU	5P	0.991654
TCONS_00011811:6336-6412	aucugucccuuUGAUCUGACGCCAGUGACGUUcgacaaauguacguguuccguuacugaaucaucauuaaagggaua	TCONS_00011811:6336-6412:12_21	UGAUCUGACGCCAGUGACGUU	5P	0.996935
TCONS_00011811:6336-6412	aucugucccuuUGAUCUGACGCCAGUGACGUUCgacaaauguacguguuccguuacugaaucaucauuaaagggaua	TCONS_00011811:6336-6412:12_22	UGAUCUGACGCCAGUGACGUUC	5P	0.991103
TCONS_00011811:6336-6412	aucugucccuuUGAUCUGACGCCAGUGACGUUCGAcaaauguacguguuccguuacugaaucaucauuaaagggaua	TCONS_00011811:6336-6412:12_24	UGAUCUGACGCCAGUGACGUUCGA	5P	0.999035
TCONS_00011811:6336-6412	aucugucccuuuGAUCUGACGCCAGUGACGUUCGAcaaauguacguguuccguuacugaaucaucauuaaagggaua	TCONS_00011811:6336-6412:13_23	GAUCUGACGCCAGUGACGUUCGA	5P	0.996904
TCONS_00011811:6336-6412	aucugucccuuugaucugacgccagugacguucgacaaauguacguguUCCGUUACUGAAUCAUCAUUAAagggaua	TCONS_00011811:6336-6412:49_22	UCCGUUACUGAAUCAUCAUUAA	3P	0.991275
TCONS_00011782:2408-2478	acguggcAAAAGGGGUGACAUGACGUCACguuuaacuuuaacuggcguuauuuuuacccuuugugugagcg	TCONS_00011782:2408-2478:8_22	AAAAGGGGUGACAUGACGUCAC	5P	0.994685
TCONS_00011782:2408-2478	acguggcaAAAGGGGUGACAUGACGUCACguuuaacuuuaacuggcguuauuuuuacccuuugugugagcg	TCONS_00011782:2408-2478:9_21	AAAGGGGUGACAUGACGUCAC	5P	0.996976
TCONS_00011782:2408-2478	acguggcaAAAGGGGUGACAUGACGUCACGuuuaacuuuaacuggcguuauuuuuacccuuugugugagcg	TCONS_00011782:2408-2478:9_22	AAAGGGGUGACAUGACGUCACG	5P	0.994068
TCONS_00011782:2408-2478	acguggcaaaaggggugacaugacgucacguuuaacuuuaaCUGGCGUUAUUUUUACCCUUUGugugagcg	TCONS_00011782:2408-2478:42_22	CUGGCGUUAUUUUUACCCUUUG	3P	0.992259
TCONS_00011782:2408-2478	acguggcaaaaggggugacaugacgucacguuuaacuuuaaCUGGCGUUAUUUUUACCCUUUGUgugagcg	TCONS_00011782:2408-2478:42_23	CUGGCGUUAUUUUUACCCUUUGU	3P	0.997942
TCONS_00011782:2408-2478	acguggcaaaaggggugacaugacgucacguuuaacuuuaaCUGGCGUUAUUUUUACCCUUUGUGugagcg	TCONS_00011782:2408-2478:42_24	CUGGCGUUAUUUUUACCCUUUGUG	3P	0.993515
TCONS_00011782:2408-2478	acguggcaaaaggggugacaugacgucacguuuaacuuuaacUGGCGUUAUUUUUACCCUUUGugugagcg	TCONS_00011782:2408-2478:43_21	UGGCGUUAUUUUUACCCUUUG	3P	0.996862
TCONS_00011782:2408-2478	acguggcaaaaggggugacaugacgucacguuuaacuuuaacUGGCGUUAUUUUUACCCUUUGUgugagcg	TCONS_00011782:2408-2478:43_22	UGGCGUUAUUUUUACCCUUUGU	3P	0.999808
TCONS_00011782:2408-2478	acguggcaaaaggggugacaugacgucacguuuaacuuuaacUGGCGUUAUUUUUACCCUUUGUGugagcg	TCONS_00011782:2408-2478:43_23	UGGCGUUAUUUUUACCCUUUGUG	3P	0.999692
TCONS_00011782:2408-2478	acguggcaaaaggggugacaugacgucacguuuaacuuuaacUGGCGUUAUUUUUACCCUUUGUGUgagcg	TCONS_00011782:2408-2478:43_24	UGGCGUUAUUUUUACCCUUUGUGU	3P	0.995851
TCONS_00011782:2408-2478	acguggcaaaaggggugacaugacgucacguuuaacuuuaacuGGCGUUAUUUUUACCCUUUGUgugagcg	TCONS_00011782:2408-2478:44_21	GGCGUUAUUUUUACCCUUUGU	3P	0.997893
TCONS_00011782:2408-2478	acguggcaaaaggggugacaugacgucacguuuaacuuuaacuGGCGUUAUUUUUACCCUUUGUGugagcg	TCONS_00011782:2408-2478:44_22	GGCGUUAUUUUUACCCUUUGUG	3P	0.999082
TCONS_00011782:2408-2478	acguggcaaaaggggugacaugacgucacguuuaacuuuaacuGGCGUUAUUUUUACCCUUUGUGUgagcg	TCONS_00011782:2408-2478:44_23	GGCGUUAUUUUUACCCUUUGUGU	3P	0.994376
TCONS_00011724:1655-1760	gaggcgaagggaaaggcagGUCAAAGCAGCGACGCACUGGccaggugcgcagacauuccacucgccuugcgguacgcucaccccucuuuccccggccgcgauuauu	TCONS_00011724:1655-1760:20_21	GUCAAAGCAGCGACGCACUGG	5P	0.991746
TCONS_00011724:1655-1760	gaggcgaagggaaaggcagGUCAAAGCAGCGACGCACUGGCcaggugcgcagacauuccacucgccuugcgguacgcucaccccucuuuccccggccgcgauuauu	TCONS_00011724:1655-1760:20_22	GUCAAAGCAGCGACGCACUGGC	5P	0.991808
TCONS_00011724:1655-1760	gaggcgaagggaaaggcaggUCAAAGCAGCGACGCACUGGCcaggugcgcagacauuccacucgccuugcgguacgcucaccccucuuuccccggccgcgauuauu	TCONS_00011724:1655-1760:21_21	UCAAAGCAGCGACGCACUGGC	5P	0.990685
TCONS_00009266:1895-1964	aggaacgacAGAGUGGUGGGGGAACGAGGCgaggucguggcgcgcaucgagaauccuuccguucguguug	TCONS_00009266:1895-1964:10_21	AGAGUGGUGGGGGAACGAGGC	5P	0.992458
TCONS_00009266:1895-1964	aggaacgacAGAGUGGUGGGGGAACGAGGCGaggucguggcgcgcaucgagaauccuuccguucguguug	TCONS_00009266:1895-1964:10_22	AGAGUGGUGGGGGAACGAGGCG	5P	0.99551
TCONS_00009272:452-521	aggaacgacAGAGUGGUGGGGGAACGAGGCgaggucguggcgcgcaucgagaauccuuccguucguguug	TCONS_00009272:452-521:10_21	AGAGUGGUGGGGGAACGAGGC	5P	0.992458
TCONS_00009272:452-521	aggaacgacAGAGUGGUGGGGGAACGAGGCGaggucguggcgcgcaucgagaauccuuccguucguguug	TCONS_00009272:452-521:10_22	AGAGUGGUGGGGGAACGAGGCG	5P	0.99551
TCONS_00011746:745-831	ccugcauuuuUCGUUUUUCUAUCGUUGUUUACgucccuggccaauguaauaaugaaagaaauuugaggagaaaaaaaugcugguaua	TCONS_00011746:745-831:11_22	UCGUUUUUCUAUCGUUGUUUAC	5P	0.999728
TCONS_00011746:745-831	ccugcauuuuUCGUUUUUCUAUCGUUGUUUACGucccuggccaauguaauaaugaaagaaauuugaggagaaaaaaaugcugguaua	TCONS_00011746:745-831:11_23	UCGUUUUUCUAUCGUUGUUUACG	5P	0.999759
TCONS_00011746:745-831	ccugcauuuuucguuuuucuaucguuguuuacgucccuggccaauGUAAUAAUGAAAGAAAUUUGAGGagaaaaaaaugcugguaua	TCONS_00011746:745-831:46_23	GUAAUAAUGAAAGAAAUUUGAGG	3P	0.995826
TCONS_00011746:745-831	ccugcauuuuucguuuuucuaucguuguuuacgucccuggccaaugUAAUAAUGAAAGAAAUUUGAGGagaaaaaaaugcugguaua	TCONS_00011746:745-831:47_22	UAAUAAUGAAAGAAAUUUGAGG	3P	0.992505
TCONS_00011746:2567-2639	caucuaguuaCUAUCUAGCCCCCGCUAUUCUUauucgguaucguucgagggaaaaggggggggauagggauuc	TCONS_00011746:2567-2639:11_22	CUAUCUAGCCCCCGCUAUUCUU	5P	0.993859
TCONS_00011746:2567-2639	caucuaguuaCUAUCUAGCCCCCGCUAUUCUUAuucgguaucguucgagggaaaaggggggggauagggauuc	TCONS_00011746:2567-2639:11_23	CUAUCUAGCCCCCGCUAUUCUUA	5P	0.995046
TCONS_00011746:2567-2639	caucuaguuaCUAUCUAGCCCCCGCUAUUCUUAUucgguaucguucgagggaaaaggggggggauagggauuc	TCONS_00011746:2567-2639:11_24	CUAUCUAGCCCCCGCUAUUCUUAU	5P	0.998349
TCONS_00011746:2567-2639	caucuaguuacUAUCUAGCCCCCGCUAUUCUUAUucgguaucguucgagggaaaaggggggggauagggauuc	TCONS_00011746:2567-2639:12_23	UAUCUAGCCCCCGCUAUUCUUAU	5P	0.992819
TCONS_00011746:2567-2639	caucuaguuacUAUCUAGCCCCCGCUAUUCUUAUUcgguaucguucgagggaaaaggggggggauagggauuc	TCONS_00011746:2567-2639:12_24	UAUCUAGCCCCCGCUAUUCUUAUU	5P	0.991654
TCONS_00010674:739-835	aaacuacgagugaaaguuACCUAGUGGCGAACCUGAUGccaaccagagagggugcagcguuuuacaggauaguuacaugugacauuuagacgauggc	TCONS_00010674:739-835:19_20	ACCUAGUGGCGAACCUGAUG	5P	0.991702
TCONS_00011954:203-311	auucguuaaaauuucgaagauucucuaugcUGCGGUCGGUGUAUCGGCGCGCcgagacgagacggacgggacgagacgagcgacggcggcgacgaggagguggaggaag	TCONS_00011954:203-311:31_22	UGCGGUCGGUGUAUCGGCGCGC	5P	0.993168
TCONS_00011954:203-311	auucguuaaaauuucgaagauucucuaugcUGCGGUCGGUGUAUCGGCGCGCCgagacgagacggacgggacgagacgagcgacggcggcgacgaggagguggaggaag	TCONS_00011954:203-311:31_23	UGCGGUCGGUGUAUCGGCGCGCC	5P	0.990878
TCONS_00011955:337-440	uccuguggacugaaucuaaaaucgcuaugcUGCGGUCGGUGUAUCGGCGCGCcgagacgagacggacgggacgagacgagcgacggcggcgacgaggaggugga	TCONS_00011955:337-440:31_22	UGCGGUCGGUGUAUCGGCGCGC	5P	0.993056
TCONS_00011955:337-440	uccuguggacugaaucuaaaaucgcuaugcUGCGGUCGGUGUAUCGGCGCGCCgagacgagacggacgggacgagacgagcgacggcggcgacgaggaggugga	TCONS_00011955:337-440:31_23	UGCGGUCGGUGUAUCGGCGCGCC	5P	0.990759
TCONS_00011956:355-435	aaaucuaugcUGCGGUCGGUGUAUCGGCGCGccgagacgagacggacgggacgagacgagcgacggcggcgacgaggaggu	TCONS_00011956:355-435:11_21	UGCGGUCGGUGUAUCGGCGCG	5P	0.998944
TCONS_00011956:355-435	aaaucuaugcUGCGGUCGGUGUAUCGGCGCGCcgagacgagacggacgggacgagacgagcgacggcggcgacgaggaggu	TCONS_00011956:355-435:11_22	UGCGGUCGGUGUAUCGGCGCGC	5P	0.999538
TCONS_00011956:355-435	aaaucuaugcUGCGGUCGGUGUAUCGGCGCGCCgagacgagacggacgggacgagacgagcgacggcggcgacgaggaggu	TCONS_00011956:355-435:11_23	UGCGGUCGGUGUAUCGGCGCGCC	5P	0.999071
TCONS_00011956:355-435	aaaucuaugcuGCGGUCGGUGUAUCGGCGCGccgagacgagacggacgggacgagacgagcgacggcggcgacgaggaggu	TCONS_00011956:355-435:12_20	GCGGUCGGUGUAUCGGCGCG	5P	0.995908
TCONS_00011956:355-435	aaaucuaugcuGCGGUCGGUGUAUCGGCGCGCcgagacgagacggacgggacgagacgagcgacggcggcgacgaggaggu	TCONS_00011956:355-435:12_21	GCGGUCGGUGUAUCGGCGCGC	5P	0.998698
TCONS_00011956:355-435	aaaucuaugcuGCGGUCGGUGUAUCGGCGCGCCgagacgagacggacgggacgagacgagcgacggcggcgacgaggaggu	TCONS_00011956:355-435:12_22	GCGGUCGGUGUAUCGGCGCGCC	5P	0.998824
TCONS_00011956:355-435	aaaucuaugcugcggucgguguaucggcgcgccgagacgagacggaCGGGACGAGACGAGCGACGGCGGcgacgaggaggu	TCONS_00011956:355-435:47_23	CGGGACGAGACGAGCGACGGCGG	3P	0.991295
TCONS_00011956:355-435	aaaucuaugcugcggucgguguaucggcgcgccgagacgagacggaCGGGACGAGACGAGCGACGGCGGCgacgaggaggu	TCONS_00011956:355-435:47_24	CGGGACGAGACGAGCGACGGCGGC	3P	0.993679
TCONS_00010985:1096-1200	aaaguuccccucguucuuuucGAUCGUUACCCCGGUGAAACugugaaaaagcggaucuuuucgauucauuucggugaacuuugaguuaaagaaugaguaugacuu	TCONS_00010985:1096-1200:22_20	GAUCGUUACCCCGGUGAAAC	5P	0.993134
TCONS_00010986:1096-1200	aaaguuccccucguucuuuucGAUCGUUACCCCGGUGAAACugugaaaaagcggaucuuuucgauucauuucggugaacuuugaguuaaagaaugaguaugacuu	TCONS_00010986:1096-1200:22_20	GAUCGUUACCCCGGUGAAAC	5P	0.993134
TCONS_00013776:1100-1174	ucaaacgagCACUUUGGUGAUUAACGCUUGgccuugguugaagggcagguguuggaucgugaagaugaguguuug	TCONS_00013776:1100-1174:10_21	CACUUUGGUGAUUAACGCUUG	5P	0.991662
TCONS_00013776:1100-1174	ucaaacgagCACUUUGGUGAUUAACGCUUGGccuugguugaagggcagguguuggaucgugaagaugaguguuug	TCONS_00013776:1100-1174:10_22	CACUUUGGUGAUUAACGCUUGG	5P	0.998144
TCONS_00013776:1100-1174	ucaaacgagCACUUUGGUGAUUAACGCUUGGCcuugguugaagggcagguguuggaucgugaagaugaguguuug	TCONS_00013776:1100-1174:10_23	CACUUUGGUGAUUAACGCUUGGC	5P	0.999317
TCONS_00013776:1100-1174	ucaaacgagCACUUUGGUGAUUAACGCUUGGCCuugguugaagggcagguguuggaucgugaagaugaguguuug	TCONS_00013776:1100-1174:10_24	CACUUUGGUGAUUAACGCUUGGCC	5P	0.998354
TCONS_00013776:1100-1174	ucaaacgagcACUUUGGUGAUUAACGCUUGgccuugguugaagggcagguguuggaucgugaagaugaguguuug	TCONS_00013776:1100-1174:11_20	ACUUUGGUGAUUAACGCUUG	5P	0.990095
TCONS_00013776:1100-1174	ucaaacgagcACUUUGGUGAUUAACGCUUGGccuugguugaagggcagguguuggaucgugaagaugaguguuug	TCONS_00013776:1100-1174:11_21	ACUUUGGUGAUUAACGCUUGG	5P	0.999127
TCONS_00013776:1100-1174	ucaaacgagcACUUUGGUGAUUAACGCUUGGCcuugguugaagggcagguguuggaucgugaagaugaguguuug	TCONS_00013776:1100-1174:11_22	ACUUUGGUGAUUAACGCUUGGC	5P	0.999825
TCONS_00013776:1100-1174	ucaaacgagcACUUUGGUGAUUAACGCUUGGCCuugguugaagggcagguguuggaucgugaagaugaguguuug	TCONS_00013776:1100-1174:11_23	ACUUUGGUGAUUAACGCUUGGCC	5P	0.999768
TCONS_00013776:1100-1174	ucaaacgagcACUUUGGUGAUUAACGCUUGGCCUugguugaagggcagguguuggaucgugaagaugaguguuug	TCONS_00013776:1100-1174:11_24	ACUUUGGUGAUUAACGCUUGGCCU	5P	0.998994
TCONS_00013776:1100-1174	ucaaacgagcaCUUUGGUGAUUAACGCUUGGCcuugguugaagggcagguguuggaucgugaagaugaguguuug	TCONS_00013776:1100-1174:12_21	CUUUGGUGAUUAACGCUUGGC	5P	0.994492
TCONS_00013776:1100-1174	ucaaacgagcaCUUUGGUGAUUAACGCUUGGCCuugguugaagggcagguguuggaucgugaagaugaguguuug	TCONS_00013776:1100-1174:12_22	CUUUGGUGAUUAACGCUUGGCC	5P	0.993833
TCONS_00013776:1100-1174	ucaaacgagcacuuuggugauuaacgcuuggccuugguugaaGGGCAGGUGUUGGAUCGUGAAGAUgaguguuug	TCONS_00013776:1100-1174:43_24	GGGCAGGUGUUGGAUCGUGAAGAU	3P	0.998032
TCONS_00013776:1100-1174	ucaaacgagcacuuuggugauuaacgcuuggccuugguugaagGGCAGGUGUUGGAUCGUGAAGAUgaguguuug	TCONS_00013776:1100-1174:44_23	GGCAGGUGUUGGAUCGUGAAGAU	3P	0.999129
TCONS_00013776:1100-1174	ucaaacgagcacuuuggugauuaacgcuuggccuugguugaagGGCAGGUGUUGGAUCGUGAAGAUGaguguuug	TCONS_00013776:1100-1174:44_24	GGCAGGUGUUGGAUCGUGAAGAUG	3P	0.999541
TCONS_00013776:1100-1174	ucaaacgagcacuuuggugauuaacgcuuggccuugguugaaggGCAGGUGUUGGAUCGUGAAGAUgaguguuug	TCONS_00013776:1100-1174:45_22	GCAGGUGUUGGAUCGUGAAGAU	3P	0.996262
TCONS_00013776:1100-1174	ucaaacgagcacuuuggugauuaacgcuuggccuugguugaaggGCAGGUGUUGGAUCGUGAAGAUGaguguuug	TCONS_00013776:1100-1174:45_23	GCAGGUGUUGGAUCGUGAAGAUG	3P	0.999173
TCONS_00013776:1100-1174	ucaaacgagcacuuuggugauuaacgcuuggccuugguugaaggGCAGGUGUUGGAUCGUGAAGAUGAguguuug	TCONS_00013776:1100-1174:45_24	GCAGGUGUUGGAUCGUGAAGAUGA	3P	0.992612
TCONS_00013776:1100-1174	ucaaacgagcacuuuggugauuaacgcuuggccuugguugaagggCAGGUGUUGGAUCGUGAAGAUGaguguuug	TCONS_00013776:1100-1174:46_22	CAGGUGUUGGAUCGUGAAGAUG	3P	0.997943
TCONS_00013776:1100-1174	ucaaacgagcacuuuggugauuaacgcuuggccuugguugaagggCAGGUGUUGGAUCGUGAAGAUGAguguuug	TCONS_00013776:1100-1174:46_23	CAGGUGUUGGAUCGUGAAGAUGA	3P	0.992885
TCONS_00012835:627-720	uaacagccugcagcaggucUGAUCUUAAUGACGACACAUacuggcaguccaguuacugcuggaugaucgucuuugacguaaaccagcacgguug	TCONS_00012835:627-720:20_20	UGAUCUUAAUGACGACACAU	5P	0.992452
TCONS_00012835:627-720	uaacagccugcagcaggucUGAUCUUAAUGACGACACAUAcuggcaguccaguuacugcuggaugaucgucuuugacguaaaccagcacgguug	TCONS_00012835:627-720:20_21	UGAUCUUAAUGACGACACAUA	5P	0.9985
TCONS_00012835:627-720	uaacagccugcagcaggucUGAUCUUAAUGACGACACAUACuggcaguccaguuacugcuggaugaucgucuuugacguaaaccagcacgguug	TCONS_00012835:627-720:20_22	UGAUCUUAAUGACGACACAUAC	5P	0.999385
TCONS_00012835:627-720	uaacagccugcagcaggucuGAUCUUAAUGACGACACAUAcuggcaguccaguuacugcuggaugaucgucuuugacguaaaccagcacgguug	TCONS_00012835:627-720:21_20	GAUCUUAAUGACGACACAUA	5P	0.993098
TCONS_00012835:627-720	uaacagccugcagcaggucuGAUCUUAAUGACGACACAUACuggcaguccaguuacugcuggaugaucgucuuugacguaaaccagcacgguug	TCONS_00012835:627-720:21_21	GAUCUUAAUGACGACACAUAC	5P	0.998469
TCONS_00012676:353-457	gaagaauuuuucgugauucGGGUGAAUGAACGAAGAAUUgugugcugcacaaggaaauacaguuuuaucgauaguuaacgcgaaagaagacggagaaaguguuug	TCONS_00012676:353-457:20_20	GGGUGAAUGAACGAAGAAUU	5P	0.996222
TCONS_00012676:353-457	gaagaauuuuucgugauucGGGUGAAUGAACGAAGAAUUGugugcugcacaaggaaauacaguuuuaucgauaguuaacgcgaaagaagacggagaaaguguuug	TCONS_00012676:353-457:20_21	GGGUGAAUGAACGAAGAAUUG	5P	0.997875
TCONS_00012676:353-457	gaagaauuuuucgugauucGGGUGAAUGAACGAAGAAUUGUgugcugcacaaggaaauacaguuuuaucgauaguuaacgcgaaagaagacggagaaaguguuug	TCONS_00012676:353-457:20_22	GGGUGAAUGAACGAAGAAUUGU	5P	0.99347
TCONS_00012676:353-457	gaagaauuuuucgugauucgGGUGAAUGAACGAAGAAUUGugugcugcacaaggaaauacaguuuuaucgauaguuaacgcgaaagaagacggagaaaguguuug	TCONS_00012676:353-457:21_20	GGUGAAUGAACGAAGAAUUG	5P	0.997547
TCONS_00012676:353-457	gaagaauuuuucgugauucgGGUGAAUGAACGAAGAAUUGUgugcugcacaaggaaauacaguuuuaucgauaguuaacgcgaaagaagacggagaaaguguuug	TCONS_00012676:353-457:21_21	GGUGAAUGAACGAAGAAUUGU	5P	0.997751
TCONS_00012676:353-457	gaagaauuuuucgugauucgGGUGAAUGAACGAAGAAUUGUGugcugcacaaggaaauacaguuuuaucgauaguuaacgcgaaagaagacggagaaaguguuug	TCONS_00012676:353-457:21_22	GGUGAAUGAACGAAGAAUUGUG	5P	0.991646
TCONS_00012676:353-457	gaagaauuuuucgugauucggGUGAAUGAACGAAGAAUUGUgugcugcacaaggaaauacaguuuuaucgauaguuaacgcgaaagaagacggagaaaguguuug	TCONS_00012676:353-457:22_20	GUGAAUGAACGAAGAAUUGU	5P	0.994184
TCONS_00013927:700-805	uggcauuguuuuccggcggCGGUGCUGGAGGCGGAAGCGggccuccaccgaccaaggagccggcuaguccgucucugccguccagacaacggagucucaaggaccg	TCONS_00013927:700-805:20_20	CGGUGCUGGAGGCGGAAGCG	5P	0.994962
TCONS_00013927:700-805	uggcauuguuuuccggcggCGGUGCUGGAGGCGGAAGCGGgccuccaccgaccaaggagccggcuaguccgucucugccguccagacaacggagucucaaggaccg	TCONS_00013927:700-805:20_21	CGGUGCUGGAGGCGGAAGCGG	5P	0.996688
TCONS_00013927:700-805	uggcauuguuuuccggcggcGGUGCUGGAGGCGGAAGCGGgccuccaccgaccaaggagccggcuaguccgucucugccguccagacaacggagucucaaggaccg	TCONS_00013927:700-805:21_20	GGUGCUGGAGGCGGAAGCGG	5P	0.996672
TCONS_00013927:700-805	uggcauuguuuuccggcggcGGUGCUGGAGGCGGAAGCGGGccuccaccgaccaaggagccggcuaguccgucucugccguccagacaacggagucucaaggaccg	TCONS_00013927:700-805:21_21	GGUGCUGGAGGCGGAAGCGGG	5P	0.995068
TCONS_00012677:353-457	gaagaauuuuucgugauucGGGUGAAUGAACGAAGAAUUgugugcugcacaaggaaauacaguuuuaucgauaguuaacgcgaaagaagacggagaaaguguuug	TCONS_00012677:353-457:20_20	GGGUGAAUGAACGAAGAAUU	5P	0.996222
TCONS_00012677:353-457	gaagaauuuuucgugauucGGGUGAAUGAACGAAGAAUUGugugcugcacaaggaaauacaguuuuaucgauaguuaacgcgaaagaagacggagaaaguguuug	TCONS_00012677:353-457:20_21	GGGUGAAUGAACGAAGAAUUG	5P	0.997875
TCONS_00012677:353-457	gaagaauuuuucgugauucGGGUGAAUGAACGAAGAAUUGUgugcugcacaaggaaauacaguuuuaucgauaguuaacgcgaaagaagacggagaaaguguuug	TCONS_00012677:353-457:20_22	GGGUGAAUGAACGAAGAAUUGU	5P	0.99347
TCONS_00012677:353-457	gaagaauuuuucgugauucgGGUGAAUGAACGAAGAAUUGugugcugcacaaggaaauacaguuuuaucgauaguuaacgcgaaagaagacggagaaaguguuug	TCONS_00012677:353-457:21_20	GGUGAAUGAACGAAGAAUUG	5P	0.997547
TCONS_00012677:353-457	gaagaauuuuucgugauucgGGUGAAUGAACGAAGAAUUGUgugcugcacaaggaaauacaguuuuaucgauaguuaacgcgaaagaagacggagaaaguguuug	TCONS_00012677:353-457:21_21	GGUGAAUGAACGAAGAAUUGU	5P	0.997751
TCONS_00012677:353-457	gaagaauuuuucgugauucgGGUGAAUGAACGAAGAAUUGUGugcugcacaaggaaauacaguuuuaucgauaguuaacgcgaaagaagacggagaaaguguuug	TCONS_00012677:353-457:21_22	GGUGAAUGAACGAAGAAUUGUG	5P	0.991646
TCONS_00012677:353-457	gaagaauuuuucgugauucggGUGAAUGAACGAAGAAUUGUgugcugcacaaggaaauacaguuuuaucgauaguuaacgcgaaagaagacggagaaaguguuug	TCONS_00012677:353-457:22_20	GUGAAUGAACGAAGAAUUGU	5P	0.994184
TCONS_00013921:1355-1460	uggcauuguuuuccggcggCGGUGCUGGAGGCGGAAGCGggccuccaccgaccaaggagccggcuaguccgucucugccguccagacaacggagucucaaggaccg	TCONS_00013921:1355-1460:20_20	CGGUGCUGGAGGCGGAAGCG	5P	0.994962
TCONS_00013921:1355-1460	uggcauuguuuuccggcggCGGUGCUGGAGGCGGAAGCGGgccuccaccgaccaaggagccggcuaguccgucucugccguccagacaacggagucucaaggaccg	TCONS_00013921:1355-1460:20_21	CGGUGCUGGAGGCGGAAGCGG	5P	0.996688
TCONS_00013921:1355-1460	uggcauuguuuuccggcggcGGUGCUGGAGGCGGAAGCGGgccuccaccgaccaaggagccggcuaguccgucucugccguccagacaacggagucucaaggaccg	TCONS_00013921:1355-1460:21_20	GGUGCUGGAGGCGGAAGCGG	5P	0.996672
TCONS_00013921:1355-1460	uggcauuguuuuccggcggcGGUGCUGGAGGCGGAAGCGGGccuccaccgaccaaggagccggcuaguccgucucugccguccagacaacggagucucaaggaccg	TCONS_00013921:1355-1460:21_21	GGUGCUGGAGGCGGAAGCGGG	5P	0.995068
TCONS_00013776:539-619	cgugcaaauUGGUUCUCUUCUUACCUGUAGAccgacguaccgagguccucgcgguaccagagcacaaggugcaccgaaucc	TCONS_00013776:539-619:10_22	UGGUUCUCUUCUUACCUGUAGA	5P	0.991408
TCONS_00013922:222-335	aacgugcuaggcguucgcgucgcagugaAUCGAUCGCAGUGUAGUCGUUUGuuucacacgacauaggauugcaaggagagugagauagcagaagacagcgacgaauaguacgaa	TCONS_00013922:222-335:29_23	AUCGAUCGCAGUGUAGUCGUUUG	5P	0.992805
TCONS_00013922:222-335	aacgugcuaggcguucgcgucgcagugaaUCGAUCGCAGUGUAGUCGUUUGuuucacacgacauaggauugcaaggagagugagauagcagaagacagcgacgaauaguacgaa	TCONS_00013922:222-335:30_22	UCGAUCGCAGUGUAGUCGUUUG	5P	0.997159
TCONS_00012622:315-423	agaauaaagagaaaaguuuUCCAUGUUUAGUUUCGUUAUUgaucaauuccuauauuugcucaaucuacgaaacuuccaaugauaacucucgcucaaacaaaaauacaau	TCONS_00012622:315-423:20_21	UCCAUGUUUAGUUUCGUUAUU	5P	0.990441
TCONS_00012622:315-423	agaauaaagagaaaaguuuuCCAUGUUUAGUUUCGUUAUUgaucaauuccuauauuugcucaaucuacgaaacuuccaaugauaacucucgcucaaacaaaaauacaau	TCONS_00012622:315-423:21_20	CCAUGUUUAGUUUCGUUAUU	5P	0.992868
TCONS_00012622:315-423	agaauaaagagaaaaguuuuCCAUGUUUAGUUUCGUUAUUGaucaauuccuauauuugcucaaucuacgaaacuuccaaugauaacucucgcucaaacaaaaauacaau	TCONS_00012622:315-423:21_21	CCAUGUUUAGUUUCGUUAUUG	5P	0.991243
TCONS_00013920:626-731	uggcauuguuuuccggcggCGGUGCUGGAGGCGGAAGCGggccuccaccgaccaaggagccggcuaguccgucucugccguccagacaacggagucucaaggaccg	TCONS_00013920:626-731:20_20	CGGUGCUGGAGGCGGAAGCG	5P	0.994962
TCONS_00013920:626-731	uggcauuguuuuccggcggCGGUGCUGGAGGCGGAAGCGGgccuccaccgaccaaggagccggcuaguccgucucugccguccagacaacggagucucaaggaccg	TCONS_00013920:626-731:20_21	CGGUGCUGGAGGCGGAAGCGG	5P	0.996688
TCONS_00013920:626-731	uggcauuguuuuccggcggcGGUGCUGGAGGCGGAAGCGGgccuccaccgaccaaggagccggcuaguccgucucugccguccagacaacggagucucaaggaccg	TCONS_00013920:626-731:21_20	GGUGCUGGAGGCGGAAGCGG	5P	0.996672
TCONS_00013920:626-731	uggcauuguuuuccggcggcGGUGCUGGAGGCGGAAGCGGGccuccaccgaccaaggagccggcuaguccgucucugccguccagacaacggagucucaaggaccg	TCONS_00013920:626-731:21_21	GGUGCUGGAGGCGGAAGCGGG	5P	0.995068
TCONS_00012589:1-103	uacccauguuacaacgaagaugaucagAAAACUGUAAAGUAUGUGAAAGGuucgaaagagauauuuuauaauuuuuacauuugccggaucauaacuguucguu	TCONS_00012589:1-103:28_23	AAAACUGUAAAGUAUGUGAAAGG	5P	0.994098
TCONS_00012589:1-103	uacccauguuacaacgaagaugaucagAAAACUGUAAAGUAUGUGAAAGGUucgaaagagauauuuuauaauuuuuacauuugccggaucauaacuguucguu	TCONS_00012589:1-103:28_24	AAAACUGUAAAGUAUGUGAAAGGU	5P	0.996917
TCONS_00013776:1100-1178	ucaaacgagCACUUUGGUGAUUAACGCUUGgccuugguugaagggcagguguuggaucgugaagaugaguguuuggaga	TCONS_00013776:1100-1178:10_21	CACUUUGGUGAUUAACGCUUG	5P	0.99168
TCONS_00013776:1100-1178	ucaaacgagCACUUUGGUGAUUAACGCUUGGccuugguugaagggcagguguuggaucgugaagaugaguguuuggaga	TCONS_00013776:1100-1178:10_22	CACUUUGGUGAUUAACGCUUGG	5P	0.998152
TCONS_00013776:1100-1178	ucaaacgagCACUUUGGUGAUUAACGCUUGGCcuugguugaagggcagguguuggaucgugaagaugaguguuuggaga	TCONS_00013776:1100-1178:10_23	CACUUUGGUGAUUAACGCUUGGC	5P	0.999321
TCONS_00013776:1100-1178	ucaaacgagCACUUUGGUGAUUAACGCUUGGCCuugguugaagggcagguguuggaucgugaagaugaguguuuggaga	TCONS_00013776:1100-1178:10_24	CACUUUGGUGAUUAACGCUUGGCC	5P	0.998364
TCONS_00013776:1100-1178	ucaaacgagcACUUUGGUGAUUAACGCUUGgccuugguugaagggcagguguuggaucgugaagaugaguguuuggaga	TCONS_00013776:1100-1178:11_20	ACUUUGGUGAUUAACGCUUG	5P	0.990109
TCONS_00013776:1100-1178	ucaaacgagcACUUUGGUGAUUAACGCUUGGccuugguugaagggcagguguuggaucgugaagaugaguguuuggaga	TCONS_00013776:1100-1178:11_21	ACUUUGGUGAUUAACGCUUGG	5P	0.999129
TCONS_00013776:1100-1178	ucaaacgagcACUUUGGUGAUUAACGCUUGGCcuugguugaagggcagguguuggaucgugaagaugaguguuuggaga	TCONS_00013776:1100-1178:11_22	ACUUUGGUGAUUAACGCUUGGC	5P	0.999826
TCONS_00013776:1100-1178	ucaaacgagcACUUUGGUGAUUAACGCUUGGCCuugguugaagggcagguguuggaucgugaagaugaguguuuggaga	TCONS_00013776:1100-1178:11_23	ACUUUGGUGAUUAACGCUUGGCC	5P	0.999769
TCONS_00013776:1100-1178	ucaaacgagcACUUUGGUGAUUAACGCUUGGCCUugguugaagggcagguguuggaucgugaagaugaguguuuggaga	TCONS_00013776:1100-1178:11_24	ACUUUGGUGAUUAACGCUUGGCCU	5P	0.998998
TCONS_00013776:1100-1178	ucaaacgagcaCUUUGGUGAUUAACGCUUGGCcuugguugaagggcagguguuggaucgugaagaugaguguuuggaga	TCONS_00013776:1100-1178:12_21	CUUUGGUGAUUAACGCUUGGC	5P	0.994501
TCONS_00013776:1100-1178	ucaaacgagcaCUUUGGUGAUUAACGCUUGGCCuugguugaagggcagguguuggaucgugaagaugaguguuuggaga	TCONS_00013776:1100-1178:12_22	CUUUGGUGAUUAACGCUUGGCC	5P	0.993845
TCONS_00013776:1100-1178	ucaaacgagcacuuuggugauuaacgcuuggccuugguugaaGGGCAGGUGUUGGAUCGUGAAGAUgaguguuuggaga	TCONS_00013776:1100-1178:43_24	GGGCAGGUGUUGGAUCGUGAAGAU	3P	0.99803
TCONS_00013776:1100-1178	ucaaacgagcacuuuggugauuaacgcuuggccuugguugaagGGCAGGUGUUGGAUCGUGAAGAUgaguguuuggaga	TCONS_00013776:1100-1178:44_23	GGCAGGUGUUGGAUCGUGAAGAU	3P	0.999128
TCONS_00013776:1100-1178	ucaaacgagcacuuuggugauuaacgcuuggccuugguugaagGGCAGGUGUUGGAUCGUGAAGAUGaguguuuggaga	TCONS_00013776:1100-1178:44_24	GGCAGGUGUUGGAUCGUGAAGAUG	3P	0.99954
TCONS_00013776:1100-1178	ucaaacgagcacuuuggugauuaacgcuuggccuugguugaaggGCAGGUGUUGGAUCGUGAAGAUgaguguuuggaga	TCONS_00013776:1100-1178:45_22	GCAGGUGUUGGAUCGUGAAGAU	3P	0.996255
TCONS_00013776:1100-1178	ucaaacgagcacuuuggugauuaacgcuuggccuugguugaaggGCAGGUGUUGGAUCGUGAAGAUGaguguuuggaga	TCONS_00013776:1100-1178:45_23	GCAGGUGUUGGAUCGUGAAGAUG	3P	0.999171
TCONS_00013776:1100-1178	ucaaacgagcacuuuggugauuaacgcuuggccuugguugaaggGCAGGUGUUGGAUCGUGAAGAUGAguguuuggaga	TCONS_00013776:1100-1178:45_24	GCAGGUGUUGGAUCGUGAAGAUGA	3P	0.992593
TCONS_00013776:1100-1178	ucaaacgagcacuuuggugauuaacgcuuggccuugguugaagggCAGGUGUUGGAUCGUGAAGAUGaguguuuggaga	TCONS_00013776:1100-1178:46_22	CAGGUGUUGGAUCGUGAAGAUG	3P	0.997936
TCONS_00013776:1100-1178	ucaaacgagcacuuuggugauuaacgcuuggccuugguugaagggCAGGUGUUGGAUCGUGAAGAUGAguguuuggaga	TCONS_00013776:1100-1178:46_23	CAGGUGUUGGAUCGUGAAGAUGA	3P	0.992862
TCONS_00014108:1810-1889	cacguaccuuuCGACCGCAAUUUGUUCAAAUAAUucgaaagcaucggauauauuaauuugacgcgggugaaggguacccc	TCONS_00014108:1810-1889:12_23	CGACCGCAAUUUGUUCAAAUAAU	5P	0.991468
TCONS_00014108:1810-1889	cacguaccuuuCGACCGCAAUUUGUUCAAAUAAUUcgaaagcaucggauauauuaauuugacgcgggugaaggguacccc	TCONS_00014108:1810-1889:12_24	CGACCGCAAUUUGUUCAAAUAAUU	5P	0.992477
TCONS_00014109:2512-2590	cacguaccuuuCGACCGCAAUUUGUUCAAAUAAUucgaaagcaucggauauauuaauuugacgcgggugaaggguaccc	TCONS_00014109:2512-2590:12_23	CGACCGCAAUUUGUUCAAAUAAU	5P	0.991468
TCONS_00014109:2512-2590	cacguaccuuuCGACCGCAAUUUGUUCAAAUAAUUcgaaagcaucggauauauuaauuugacgcgggugaaggguaccc	TCONS_00014109:2512-2590:12_24	CGACCGCAAUUUGUUCAAAUAAUU	5P	0.992477
TCONS_00014108:1811-1889	acguaccuuuCGACCGCAAUUUGUUCAAAUAAUucgaaagcaucggauauauuaauuugacgcgggugaaggguacccc	TCONS_00014108:1811-1889:11_23	CGACCGCAAUUUGUUCAAAUAAU	5P	0.993805
TCONS_00014108:1811-1889	acguaccuuuCGACCGCAAUUUGUUCAAAUAAUUcgaaagcaucggauauauuaauuugacgcgggugaaggguacccc	TCONS_00014108:1811-1889:11_24	CGACCGCAAUUUGUUCAAAUAAUU	5P	0.994116
TCONS_00014108:1811-1889	acguaccuuucGACCGCAAUUUGUUCAAAUAAUucgaaagcaucggauauauuaauuugacgcgggugaaggguacccc	TCONS_00014108:1811-1889:12_22	GACCGCAAUUUGUUCAAAUAAU	5P	0.993037
TCONS_00014108:1811-1889	acguaccuuucGACCGCAAUUUGUUCAAAUAAUUcgaaagcaucggauauauuaauuugacgcgggugaaggguacccc	TCONS_00014108:1811-1889:12_23	GACCGCAAUUUGUUCAAAUAAUU	5P	0.995599
TCONS_00014108:1811-1889	acguaccuuucGACCGCAAUUUGUUCAAAUAAUUCgaaagcaucggauauauuaauuugacgcgggugaaggguacccc	TCONS_00014108:1811-1889:12_24	GACCGCAAUUUGUUCAAAUAAUUC	5P	0.994635
TCONS_00014109:1064-1132	agggcucgccguccgucucgguuucgcucgcucucucguaaGGCUAGCCGUCUCGAUCGCUCagggccc	TCONS_00014109:1064-1132:42_21	GGCUAGCCGUCUCGAUCGCUC	3P	0.992334
TCONS_00014109:1064-1132	agggcucgccguccgucucgguuucgcucgcucucucguaagGCUAGCCGUCUCGAUCGCUCAGggccc	TCONS_00014109:1064-1132:43_22	GCUAGCCGUCUCGAUCGCUCAG	3P	0.997705
TCONS_00014109:1064-1132	agggcucgccguccgucucgguuucgcucgcucucucguaaggCUAGCCGUCUCGAUCGCUCAGggccc	TCONS_00014109:1064-1132:44_21	CUAGCCGUCUCGAUCGCUCAG	3P	0.995493
TCONS_00014109:2512-2593	cacguaccuuuCGACCGCAAUUUGUUCAAAUAAUucgaaagcaucggauauauuaauuugacgcgggugaaggguaccccgc	TCONS_00014109:2512-2593:12_23	CGACCGCAAUUUGUUCAAAUAAU	5P	0.991468
TCONS_00014109:2512-2593	cacguaccuuuCGACCGCAAUUUGUUCAAAUAAUUcgaaagcaucggauauauuaauuugacgcgggugaaggguaccccgc	TCONS_00014109:2512-2593:12_24	CGACCGCAAUUUGUUCAAAUAAUU	5P	0.992477
TCONS_00014425:4346-4414	acgacauauucAUGCGUGCGUUAUUAUGCGAGGgagccgugagugcacucgagagauacgcgcacgcgu	TCONS_00014425:4346-4414:12_22	AUGCGUGCGUUAUUAUGCGAGG	5P	0.998008
TCONS_00014425:4346-4414	acgacauauucAUGCGUGCGUUAUUAUGCGAGGGagccgugagugcacucgagagauacgcgcacgcgu	TCONS_00014425:4346-4414:12_23	AUGCGUGCGUUAUUAUGCGAGGG	5P	0.997354
TCONS_00014425:4346-4414	acgacauauucaUGCGUGCGUUAUUAUGCGAGGGagccgugagugcacucgagagauacgcgcacgcgu	TCONS_00014425:4346-4414:13_22	UGCGUGCGUUAUUAUGCGAGGG	5P	0.991852
TCONS_00014110:2492-2570	cacguaccuuuCGACCGCAAUUUGUUCAAAUAAUucgaaagcaucggauauauuaauuugacgcgggugaaggguaccc	TCONS_00014110:2492-2570:12_23	CGACCGCAAUUUGUUCAAAUAAU	5P	0.991468
TCONS_00014110:2492-2570	cacguaccuuuCGACCGCAAUUUGUUCAAAUAAUUcgaaagcaucggauauauuaauuugacgcgggugaaggguaccc	TCONS_00014110:2492-2570:12_24	CGACCGCAAUUUGUUCAAAUAAUU	5P	0.992477
TCONS_00002775:1080-1152	auccucucguAUCUACCUGGCCGUUGCCUUucugacauuagagaccugcaacgcaauccgagagaaucgagag	TCONS_00002775:1080-1152:11_20	AUCUACCUGGCCGUUGCCUU	5P	0.997324
TCONS_00002971:1358-1436	aucuggugcacACGAGGUUUGGUAUAUCGUAUCcgaaaaaaagcauucgugaagcgguggcccgacaauggcggccagu	TCONS_00002971:1358-1436:12_22	ACGAGGUUUGGUAUAUCGUAUC	5P	0.990349
TCONS_00002971:1358-1436	aucuggugcacACGAGGUUUGGUAUAUCGUAUCCgaaaaaaagcauucgugaagcgguggcccgacaauggcggccagu	TCONS_00002971:1358-1436:12_23	ACGAGGUUUGGUAUAUCGUAUCC	5P	0.998548
TCONS_00002971:1358-1436	aucuggugcacaCGAGGUUUGGUAUAUCGUAUCCgaaaaaaagcauucgugaagcgguggcccgacaauggcggccagu	TCONS_00002971:1358-1436:13_22	CGAGGUUUGGUAUAUCGUAUCC	5P	0.990889
TCONS_00003092:3908-3974	cguuucgugguaggugguaggcggccgagcgagcgugggccUCGGUGGCCUCUCCACCGCGauuuaa	TCONS_00003092:3908-3974:42_20	UCGGUGGCCUCUCCACCGCG	3P	0.996837
TCONS_00002970:1354-1432	aucuggugcacACGAGGUUUGGUAUAUCGUAUCcgaaaaaaagcauucgugaagcgguggcccgacaauggcggccagu	TCONS_00002970:1354-1432:12_22	ACGAGGUUUGGUAUAUCGUAUC	5P	0.990349
TCONS_00002970:1354-1432	aucuggugcacACGAGGUUUGGUAUAUCGUAUCCgaaaaaaagcauucgugaagcgguggcccgacaauggcggccagu	TCONS_00002970:1354-1432:12_23	ACGAGGUUUGGUAUAUCGUAUCC	5P	0.998548
TCONS_00002970:1354-1432	aucuggugcacaCGAGGUUUGGUAUAUCGUAUCCgaaaaaaagcauucgugaagcgguggcccgacaauggcggccagu	TCONS_00002970:1354-1432:13_22	CGAGGUUUGGUAUAUCGUAUCC	5P	0.990889
TCONS_00002974:1185-1263	acacccgugaaCUUAGUAUGUGCCGAGAAGCGUGuaccaugcucguauaucgacauaaggcauuguuaggauucccggg	TCONS_00002974:1185-1263:12_23	CUUAGUAUGUGCCGAGAAGCGUG	5P	0.991833
TCONS_00003086:616-683	guaagacgAGUAUUGAGUCAUGGAGCUUGGcguuguguacgaggucagaauccggauauucuugcucc	TCONS_00003086:616-683:9_22	AGUAUUGAGUCAUGGAGCUUGG	5P	0.99721
TCONS_00003086:616-683	guaagacgAGUAUUGAGUCAUGGAGCUUGGCguuguguacgaggucagaauccggauauucuugcucc	TCONS_00003086:616-683:9_23	AGUAUUGAGUCAUGGAGCUUGGC	5P	0.997447
TCONS_00003086:616-683	guaagacgaGUAUUGAGUCAUGGAGCUUGGcguuguguacgaggucagaauccggauauucuugcucc	TCONS_00003086:616-683:10_21	GUAUUGAGUCAUGGAGCUUGG	5P	0.999196
TCONS_00003086:616-683	guaagacgaGUAUUGAGUCAUGGAGCUUGGCguuguguacgaggucagaauccggauauucuugcucc	TCONS_00003086:616-683:10_22	GUAUUGAGUCAUGGAGCUUGGC	5P	0.999616
TCONS_00003086:616-683	guaagacgaGUAUUGAGUCAUGGAGCUUGGCGuuguguacgaggucagaauccggauauucuugcucc	TCONS_00003086:616-683:10_23	GUAUUGAGUCAUGGAGCUUGGCG	5P	0.999383
TCONS_00003086:616-683	guaagacgaGUAUUGAGUCAUGGAGCUUGGCGUuguguacgaggucagaauccggauauucuugcucc	TCONS_00003086:616-683:10_24	GUAUUGAGUCAUGGAGCUUGGCGU	5P	0.997871
TCONS_00003086:616-683	guaagacgagUAUUGAGUCAUGGAGCUUGGCguuguguacgaggucagaauccggauauucuugcucc	TCONS_00003086:616-683:11_21	UAUUGAGUCAUGGAGCUUGGC	5P	0.995346
TCONS_00003086:616-683	guaagacgagUAUUGAGUCAUGGAGCUUGGCGuuguguacgaggucagaauccggauauucuugcucc	TCONS_00003086:616-683:11_22	UAUUGAGUCAUGGAGCUUGGCG	5P	0.996855
TCONS_00003086:616-683	guaagacgagUAUUGAGUCAUGGAGCUUGGCGUuguguacgaggucagaauccggauauucuugcucc	TCONS_00003086:616-683:11_23	UAUUGAGUCAUGGAGCUUGGCGU	5P	0.992455
TCONS_00003086:616-683	guaagacgaguauugagucauggagcuuggcguuguguacgagGUCAGAAUCCGGAUAUUCUUGcucc	TCONS_00003086:616-683:44_21	GUCAGAAUCCGGAUAUUCUUG	3P	0.996985
TCONS_00003086:616-683	guaagacgaguauugagucauggagcuuggcguuguguacgagGUCAGAAUCCGGAUAUUCUUGCucc	TCONS_00003086:616-683:44_22	GUCAGAAUCCGGAUAUUCUUGC	3P	0.99482
TCONS_00003086:616-683	guaagacgaguauugagucauggagcuuggcguuguguacgagGUCAGAAUCCGGAUAUUCUUGCUcc	TCONS_00003086:616-683:44_23	GUCAGAAUCCGGAUAUUCUUGCU	3P	0.99928
TCONS_00003086:616-683	guaagacgaguauugagucauggagcuuggcguuguguacgagGUCAGAAUCCGGAUAUUCUUGCUCc	TCONS_00003086:616-683:44_24	GUCAGAAUCCGGAUAUUCUUGCUC	3P	0.994703
TCONS_00003086:616-683	guaagacgaguauugagucauggagcuuggcguuguguacgaggUCAGAAUCCGGAUAUUCUUGCUcc	TCONS_00003086:616-683:45_22	UCAGAAUCCGGAUAUUCUUGCU	3P	0.999258
TCONS_00003086:616-683	guaagacgaguauugagucauggagcuuggcguuguguacgaggUCAGAAUCCGGAUAUUCUUGCUCc	TCONS_00003086:616-683:45_23	UCAGAAUCCGGAUAUUCUUGCUC	3P	0.996408
TCONS_00003086:616-683	guaagacgaguauugagucauggagcuuggcguuguguacgagguCAGAAUCCGGAUAUUCUUGCUcc	TCONS_00003086:616-683:46_21	CAGAAUCCGGAUAUUCUUGCU	3P	0.992468
TCONS_00002972:1054-1132	acacccgugaaCUUAGUAUGUGCCGAGAAGCGUGuaccaugcucguauaucgacauaaggcauuguuaggauucccggg	TCONS_00002972:1054-1132:12_23	CUUAGUAUGUGCCGAGAAGCGUG	5P	0.991833
TCONS_00002775:498-576	auuccgagaUCGUAGAUUGGUUCACGAAUCAuuuguaaacaauauggcucgggacgaaauaaugcgagaucaaucggaa	TCONS_00002775:498-576:10_22	UCGUAGAUUGGUUCACGAAUCA	5P	0.994367
TCONS_00002775:498-576	auuccgagauCGUAGAUUGGUUCACGAAUCAuuuguaaacaauauggcucgggacgaaauaaugcgagaucaaucggaa	TCONS_00002775:498-576:11_21	CGUAGAUUGGUUCACGAAUCA	5P	0.997717
TCONS_00002775:498-576	auuccgagauCGUAGAUUGGUUCACGAAUCAUuuguaaacaauauggcucgggacgaaauaaugcgagaucaaucggaa	TCONS_00002775:498-576:11_22	CGUAGAUUGGUUCACGAAUCAU	5P	0.99658
TCONS_00002775:498-576	auuccgagauCGUAGAUUGGUUCACGAAUCAUUuguaaacaauauggcucgggacgaaauaaugcgagaucaaucggaa	TCONS_00002775:498-576:11_23	CGUAGAUUGGUUCACGAAUCAUU	5P	0.990107
TCONS_00002775:498-576	auuccgagaucguagauugguucacgaaucauuuguaaacaauAUGGCUCGGGACGAAAUAAUGCGagaucaaucggaa	TCONS_00002775:498-576:44_23	AUGGCUCGGGACGAAAUAAUGCG	3P	0.992321
TCONS_00014726:1696-1771	uuuucuuuuCGGAAUCGGCUCACCGCUGCGAgaauccucuucuacgaaucgcguuuggccgauccaaaagagacug	TCONS_00014726:1696-1771:10_22	CGGAAUCGGCUCACCGCUGCGA	5P	0.993639
TCONS_00014726:1696-1771	uuuucuuuucGGAAUCGGCUCACCGCUGCGagaauccucuucuacgaaucgcguuuggccgauccaaaagagacug	TCONS_00014726:1696-1771:11_20	GGAAUCGGCUCACCGCUGCG	5P	0.992412
TCONS_00014726:1696-1771	uuuucuuuucGGAAUCGGCUCACCGCUGCGAgaauccucuucuacgaaucgcguuuggccgauccaaaagagacug	TCONS_00014726:1696-1771:11_21	GGAAUCGGCUCACCGCUGCGA	5P	0.998554
TCONS_00014726:1696-1771	uuuucuuuucggaaucggcucaccgcugcgagaauccucuucUACGAAUCGCGUUUGGCCGAUCCaaaagagacug	TCONS_00014726:1696-1771:43_23	UACGAAUCGCGUUUGGCCGAUCC	3P	0.994649
TCONS_00014726:1696-1771	uuuucuuuucggaaucggcucaccgcugcgagaauccucuucuACGAAUCGCGUUUGGCCGAUCCaaaagagacug	TCONS_00014726:1696-1771:44_22	ACGAAUCGCGUUUGGCCGAUCC	3P	0.996326
TCONS_00014796:5251-5362	gggauucaaagaagaguaucgacgugggaCUUCGUGGGAUUCAAAGAGGACuaucgacgugggacuucgugggauucaaagaagacuaucgacgcgggacuucgugggauuc	TCONS_00014796:5251-5362:30_22	CUUCGUGGGAUUCAAAGAGGAC	5P	0.99638
TCONS_00014796:5251-5362	gggauucaaagaagaguaucgacgugggaCUUCGUGGGAUUCAAAGAGGACUaucgacgugggacuucgugggauucaaagaagacuaucgacgcgggacuucgugggauuc	TCONS_00014796:5251-5362:30_23	CUUCGUGGGAUUCAAAGAGGACU	5P	0.992925
TCONS_00014796:5251-5362	gggauucaaagaagaguaucgacgugggaCUUCGUGGGAUUCAAAGAGGACUAucgacgugggacuucgugggauucaaagaagacuaucgacgcgggacuucgugggauuc	TCONS_00014796:5251-5362:30_24	CUUCGUGGGAUUCAAAGAGGACUA	5P	0.991019
TCONS_00014955:2963-3063	uaaaucugauaauugaguuuuaugCGAUCGCACGUCCGUAUAAAUccuagcgaauaaggauucuacguaacgugucuucuacauuuaucuuacauuuauca	TCONS_00014955:2963-3063:25_21	CGAUCGCACGUCCGUAUAAAU	5P	0.994281
TCONS_00014955:2963-3063	uaaaucugauaauugaguuuuaugCGAUCGCACGUCCGUAUAAAUCcuagcgaauaaggauucuacguaacgugucuucuacauuuaucuuacauuuauca	TCONS_00014955:2963-3063:25_22	CGAUCGCACGUCCGUAUAAAUC	5P	0.997646
TCONS_00014955:2963-3063	uaaaucugauaauugaguuuuaugCGAUCGCACGUCCGUAUAAAUCCuagcgaauaaggauucuacguaacgugucuucuacauuuaucuuacauuuauca	TCONS_00014955:2963-3063:25_23	CGAUCGCACGUCCGUAUAAAUCC	5P	0.992195
TCONS_00014955:2963-3063	uaaaucugauaauugaguuuuaugcGAUCGCACGUCCGUAUAAAUCcuagcgaauaaggauucuacguaacgugucuucuacauuuaucuuacauuuauca	TCONS_00014955:2963-3063:26_21	GAUCGCACGUCCGUAUAAAUC	5P	0.991177
TCONS_00014955:2963-3063	uaaaucugauaauugaguuuuaugcgaucgcacguccguauaaauccuagcgaauaaggaUUCUACGUAACGUGUCUUCUAcauuuaucuuacauuuauca	TCONS_00014955:2963-3063:61_21	UUCUACGUAACGUGUCUUCUA	3P	0.997764
TCONS_00014955:2963-3063	uaaaucugauaauugaguuuuaugcgaucgcacguccguauaaauccuagcgaauaaggaUUCUACGUAACGUGUCUUCUACauuuaucuuacauuuauca	TCONS_00014955:2963-3063:61_22	UUCUACGUAACGUGUCUUCUAC	3P	0.998679
TCONS_00014955:2963-3063	uaaaucugauaauugaguuuuaugcgaucgcacguccguauaaauccuagcgaauaaggauUCUACGUAACGUGUCUUCUAcauuuaucuuacauuuauca	TCONS_00014955:2963-3063:62_20	UCUACGUAACGUGUCUUCUA	3P	0.996071
TCONS_00014955:2963-3063	uaaaucugauaauugaguuuuaugcgaucgcacguccguauaaauccuagcgaauaaggauUCUACGUAACGUGUCUUCUACauuuaucuuacauuuauca	TCONS_00014955:2963-3063:62_21	UCUACGUAACGUGUCUUCUAC	3P	0.999347
TCONS_00014955:2963-3063	uaaaucugauaauugaguuuuaugcgaucgcacguccguauaaauccuagcgaauaaggauuCUACGUAACGUGUCUUCUACauuuaucuuacauuuauca	TCONS_00014955:2963-3063:63_20	CUACGUAACGUGUCUUCUAC	3P	0.998004
TCONS_00014723:1020-1120	aauaaauacaaauaugacaagaucgcguaGCAUAAAUCGAUUAAAAGUUUUgcugaaucgaguaauugcgauacgauaaaucgauuuugcgauauuguugc	TCONS_00014723:1020-1120:30_22	GCAUAAAUCGAUUAAAAGUUUU	5P	0.998264
TCONS_00014723:1020-1120	aauaaauacaaauaugacaagaucgcguaGCAUAAAUCGAUUAAAAGUUUUGcugaaucgaguaauugcgauacgauaaaucgauuuugcgauauuguugc	TCONS_00014723:1020-1120:30_23	GCAUAAAUCGAUUAAAAGUUUUG	5P	0.997525
TCONS_00014723:1020-1120	aauaaauacaaauaugacaagaucgcguagCAUAAAUCGAUUAAAAGUUUUgcugaaucgaguaauugcgauacgauaaaucgauuuugcgauauuguugc	TCONS_00014723:1020-1120:31_21	CAUAAAUCGAUUAAAAGUUUU	5P	0.994016
TCONS_00014723:1020-1120	aauaaauacaaauaugacaagaucgcguagCAUAAAUCGAUUAAAAGUUUUGcugaaucgaguaauugcgauacgauaaaucgauuuugcgauauuguugc	TCONS_00014723:1020-1120:31_22	CAUAAAUCGAUUAAAAGUUUUG	5P	0.995672
TCONS_00014724:1020-1120	aauaaauacaaauaugacaagaucgcguaGCAUAAAUCGAUUAAAAGUUUUgcugaaucgaguaauugcgauacgauaaaucgauuuugcgauauuguugc	TCONS_00014724:1020-1120:30_22	GCAUAAAUCGAUUAAAAGUUUU	5P	0.998264
TCONS_00014724:1020-1120	aauaaauacaaauaugacaagaucgcguaGCAUAAAUCGAUUAAAAGUUUUGcugaaucgaguaauugcgauacgauaaaucgauuuugcgauauuguugc	TCONS_00014724:1020-1120:30_23	GCAUAAAUCGAUUAAAAGUUUUG	5P	0.997525
TCONS_00014724:1020-1120	aauaaauacaaauaugacaagaucgcguagCAUAAAUCGAUUAAAAGUUUUgcugaaucgaguaauugcgauacgauaaaucgauuuugcgauauuguugc	TCONS_00014724:1020-1120:31_21	CAUAAAUCGAUUAAAAGUUUU	5P	0.994016
TCONS_00014724:1020-1120	aauaaauacaaauaugacaagaucgcguagCAUAAAUCGAUUAAAAGUUUUGcugaaucgaguaauugcgauacgauaaaucgauuuugcgauauuguugc	TCONS_00014724:1020-1120:31_22	CAUAAAUCGAUUAAAAGUUUUG	5P	0.995672
TCONS_00014728:1999-2075	accagaggUAUAGACGUCGCUUCUGGGUgguaauuaguuccaauccuaguaacggcgucguauaucucaauuuuuac	TCONS_00014728:1999-2075:9_20	UAUAGACGUCGCUUCUGGGU	5P	0.998483
TCONS_00014728:1999-2075	accagaggUAUAGACGUCGCUUCUGGGUGguaauuaguuccaauccuaguaacggcgucguauaucucaauuuuuac	TCONS_00014728:1999-2075:9_21	UAUAGACGUCGCUUCUGGGUG	5P	0.995904
TCONS_00014728:1999-2075	accagagguauagacgucgcuucugggugguaauuaguuccaAUCCUAGUAACGGCGUCGUAUaucucaauuuuuac	TCONS_00014728:1999-2075:43_21	AUCCUAGUAACGGCGUCGUAU	3P	0.991839
TCONS_00014728:1999-2075	accagagguauagacgucgcuucugggugguaauuaguuccaAUCCUAGUAACGGCGUCGUAUAucucaauuuuuac	TCONS_00014728:1999-2075:43_22	AUCCUAGUAACGGCGUCGUAUA	3P	0.998723
TCONS_00014728:1999-2075	accagagguauagacgucgcuucugggugguaauuaguuccaAUCCUAGUAACGGCGUCGUAUAUcucaauuuuuac	TCONS_00014728:1999-2075:43_23	AUCCUAGUAACGGCGUCGUAUAU	3P	0.999004
TCONS_00014728:1999-2075	accagagguauagacgucgcuucugggugguaauuaguuccaaUCCUAGUAACGGCGUCGUAUAucucaauuuuuac	TCONS_00014728:1999-2075:44_21	UCCUAGUAACGGCGUCGUAUA	3P	0.99775
TCONS_00014728:1999-2075	accagagguauagacgucgcuucugggugguaauuaguuccaaUCCUAGUAACGGCGUCGUAUAUcucaauuuuuac	TCONS_00014728:1999-2075:44_22	UCCUAGUAACGGCGUCGUAUAU	3P	0.999203
TCONS_00014728:1999-2075	accagagguauagacgucgcuucugggugguaauuaguuccaauCCUAGUAACGGCGUCGUAUAUcucaauuuuuac	TCONS_00014728:1999-2075:45_21	CCUAGUAACGGCGUCGUAUAU	3P	0.993166
TCONS_00013444:2359-2436	ggaacucguuacACGUUCCGUAUGGCGGGUCCggugugucgcagcgucgggcucgaaacuacaggguacggaaacgaa	TCONS_00013444:2359-2436:13_20	ACGUUCCGUAUGGCGGGUCC	5P	0.990265
TCONS_00013444:2359-2436	ggaacucguuacACGUUCCGUAUGGCGGGUCCGGugugucgcagcgucgggcucgaaacuacaggguacggaaacgaa	TCONS_00013444:2359-2436:13_22	ACGUUCCGUAUGGCGGGUCCGG	5P	0.993112
TCONS_00013444:2359-2436	ggaacucguuacaCGUUCCGUAUGGCGGGUCCGGugugucgcagcgucgggcucgaaacuacaggguacggaaacgaa	TCONS_00013444:2359-2436:14_21	CGUUCCGUAUGGCGGGUCCGG	5P	0.992
TCONS_00014726:1782-1857	gcagcucguGCUCCUUUUAUUUUACGGCGCUGugugcaaauuggccagaggauuagaaucgcgagcauaggcugcg	TCONS_00014726:1782-1857:10_23	GCUCCUUUUAUUUUACGGCGCUG	5P	0.990848
TCONS_00014726:1782-1857	gcagcucguGCUCCUUUUAUUUUACGGCGCUGUgugcaaauuggccagaggauuagaaucgcgagcauaggcugcg	TCONS_00014726:1782-1857:10_24	GCUCCUUUUAUUUUACGGCGCUGU	5P	0.99683
TCONS_00014726:1782-1857	gcagcucgugCUCCUUUUAUUUUACGGCGCUGUgugcaaauuggccagaggauuagaaucgcgagcauaggcugcg	TCONS_00014726:1782-1857:11_23	CUCCUUUUAUUUUACGGCGCUGU	5P	0.995152
TCONS_00014726:1782-1857	gcagcucgugCUCCUUUUAUUUUACGGCGCUGUGugcaaauuggccagaggauuagaaucgcgagcauaggcugcg	TCONS_00014726:1782-1857:11_24	CUCCUUUUAUUUUACGGCGCUGUG	5P	0.992063
TCONS_00013448:3081-3155	aacucguuacACGUUCCGUAUGGCGGGUCCggugugucgcagcgucgggcucgaaacuacaggguacggaaacga	TCONS_00013448:3081-3155:11_20	ACGUUCCGUAUGGCGGGUCC	5P	0.998009
TCONS_00013448:3081-3155	aacucguuacACGUUCCGUAUGGCGGGUCCGgugugucgcagcgucgggcucgaaacuacaggguacggaaacga	TCONS_00013448:3081-3155:11_21	ACGUUCCGUAUGGCGGGUCCG	5P	0.996315
TCONS_00013448:3081-3155	aacucguuacACGUUCCGUAUGGCGGGUCCGGugugucgcagcgucgggcucgaaacuacaggguacggaaacga	TCONS_00013448:3081-3155:11_22	ACGUUCCGUAUGGCGGGUCCGG	5P	0.998026
TCONS_00013448:3081-3155	aacucguuacaCGUUCCGUAUGGCGGGUCCGgugugucgcagcgucgggcucgaaacuacaggguacggaaacga	TCONS_00013448:3081-3155:12_20	CGUUCCGUAUGGCGGGUCCG	5P	0.998183
TCONS_00013448:3081-3155	aacucguuacaCGUUCCGUAUGGCGGGUCCGGugugucgcagcgucgggcucgaaacuacaggguacggaaacga	TCONS_00013448:3081-3155:12_21	CGUUCCGUAUGGCGGGUCCGG	5P	0.999751
TCONS_00013448:3081-3155	aacucguuacaCGUUCCGUAUGGCGGGUCCGGUgugucgcagcgucgggcucgaaacuacaggguacggaaacga	TCONS_00013448:3081-3155:12_22	CGUUCCGUAUGGCGGGUCCGGU	5P	0.998413
TCONS_00013448:3081-3155	aacucguuacacGUUCCGUAUGGCGGGUCCGGugugucgcagcgucgggcucgaaacuacaggguacggaaacga	TCONS_00013448:3081-3155:13_20	GUUCCGUAUGGCGGGUCCGG	5P	0.991617
TCONS_00016365:7745-7830	uuugcgaagagaaaaaaaAUUGAAGAAGAAGAAAGAUUcgcuccaacucaaaggaaaccguucucuuuuuucgacucuucucuucg	TCONS_00016365:7745-7830:19_20	AUUGAAGAAGAAGAAAGAUU	5P	0.991484
TCONS_00016365:7745-7830	uuugcgaagagaaaaaaaAUUGAAGAAGAAGAAAGAUUCgcuccaacucaaaggaaaccguucucuuuuuucgacucuucucuucg	TCONS_00016365:7745-7830:19_21	AUUGAAGAAGAAGAAAGAUUC	5P	0.994291
TCONS_00016365:7745-7830	uuugcgaagagaaaaaaaaUUGAAGAAGAAGAAAGAUUCgcuccaacucaaaggaaaccguucucuuuuuucgacucuucucuucg	TCONS_00016365:7745-7830:20_20	UUGAAGAAGAAGAAAGAUUC	5P	0.991215
TCONS_00016365:7745-7830	uuugcgaagagaaaaaaaaUUGAAGAAGAAGAAAGAUUCGcuccaacucaaaggaaaccguucucuuuuuucgacucuucucuucg	TCONS_00016365:7745-7830:20_21	UUGAAGAAGAAGAAAGAUUCG	5P	0.99068
TCONS_00016366:8570-8644	ggcucgcagcugcucaccauggucgcgguaaaaacaaugugcAUAGAUAUGGCAGACGAGCUGaaagggcccggc	TCONS_00016366:8570-8644:43_21	AUAGAUAUGGCAGACGAGCUG	3P	0.991364
TCONS_00016366:8570-8644	ggcucgcagcugcucaccauggucgcgguaaaaacaaugugcaUAGAUAUGGCAGACGAGCUGaaagggcccggc	TCONS_00016366:8570-8644:44_20	UAGAUAUGGCAGACGAGCUG	3P	0.992036
TCONS_00016366:8570-8644	ggcucgcagcugcucaccauggucgcgguaaaaacaaugugcaUAGAUAUGGCAGACGAGCUGAAagggcccggc	TCONS_00016366:8570-8644:44_22	UAGAUAUGGCAGACGAGCUGAA	3P	0.993203
TCONS_00016361:4062-4141	aacauuguugauuccccgACACACGGUUUAAAUAGAAAUCGgcgauccggaaauggauauccggaaugggagccgugguc	TCONS_00016361:4062-4141:19_23	ACACACGGUUUAAAUAGAAAUCG	5P	0.994461
TCONS_00016360:9136-9208	aaaaauagcuCUAAGAGCGGCUCUCGUGUCGUUGcaguguauaacuggcaauuugaugucgauccagagcugu	TCONS_00016360:9136-9208:11_24	CUAAGAGCGGCUCUCGUGUCGUUG	5P	0.991376
TCONS_00016358:9816-9905	auccuuugcgaagagaaaaaaaauuGAAGAAGAAGAAAGAUUCGCUccaacucaaaggaaaccguucucuuuuuucgacucuucucuucg	TCONS_00016358:9816-9905:26_21	GAAGAAGAAGAAAGAUUCGCU	5P	0.992245
TCONS_00016358:9816-9905	auccuuugcgaagagaaaaaaaauuGAAGAAGAAGAAAGAUUCGCUCcaacucaaaggaaaccguucucuuuuuucgacucuucucuucg	TCONS_00016358:9816-9905:26_22	GAAGAAGAAGAAAGAUUCGCUC	5P	0.990791
TCONS_00016360:7758-7846	uccuuugcgaagagaaaaaaAAUUGAAGAAGAAGAAAGAUUCgcuccaacucaaaggaaaccguucucuuuuuucgacucuucucuucg	TCONS_00016360:7758-7846:21_22	AAUUGAAGAAGAAGAAAGAUUC	5P	0.997216
TCONS_00016360:7758-7846	uccuuugcgaagagaaaaaaaAUUGAAGAAGAAGAAAGAUUcgcuccaacucaaaggaaaccguucucuuuuuucgacucuucucuucg	TCONS_00016360:7758-7846:22_20	AUUGAAGAAGAAGAAAGAUU	5P	0.990039
TCONS_00016360:7758-7846	uccuuugcgaagagaaaaaaaAUUGAAGAAGAAGAAAGAUUCgcuccaacucaaaggaaaccguucucuuuuuucgacucuucucuucg	TCONS_00016360:7758-7846:22_21	AUUGAAGAAGAAGAAAGAUUC	5P	0.993986
TCONS_00016364:8416-8505	auccuuugcgaagagaaaaaaaauuGAAGAAGAAGAAAGAUUCGCUccaacucaaaggaaaccguucucuuuuuucgacucuucucuucg	TCONS_00016364:8416-8505:26_21	GAAGAAGAAGAAAGAUUCGCU	5P	0.992245
TCONS_00016364:8416-8505	auccuuugcgaagagaaaaaaaauuGAAGAAGAAGAAAGAUUCGCUCcaacucaaaggaaaccguucucuuuuuucgacucuucucuucg	TCONS_00016364:8416-8505:26_22	GAAGAAGAAGAAAGAUUCGCUC	5P	0.990791
TCONS_00016361:8538-8625	ccuuugcgaagagaaaaaaAAUUGAAGAAGAAGAAAGAUUCgcuccaacucaaaggaaaccguucucuuuuuucgacucuucucuucg	TCONS_00016361:8538-8625:20_22	AAUUGAAGAAGAAGAAAGAUUC	5P	0.998087
TCONS_00016361:8538-8625	ccuuugcgaagagaaaaaaaAUUGAAGAAGAAGAAAGAUUcgcuccaacucaaaggaaaccguucucuuuuuucgacucuucucuucg	TCONS_00016361:8538-8625:21_20	AUUGAAGAAGAAGAAAGAUU	5P	0.996573
TCONS_00016361:8538-8625	ccuuugcgaagagaaaaaaaAUUGAAGAAGAAGAAAGAUUCgcuccaacucaaaggaaaccguucucuuuuuucgacucuucucuucg	TCONS_00016361:8538-8625:21_21	AUUGAAGAAGAAGAAAGAUUC	5P	0.998003
TCONS_00016361:8538-8625	ccuuugcgaagagaaaaaaaAUUGAAGAAGAAGAAAGAUUCGcuccaacucaaaggaaaccguucucuuuuuucgacucuucucuucg	TCONS_00016361:8538-8625:21_22	AUUGAAGAAGAAGAAAGAUUCG	5P	0.99436
TCONS_00016442:2690-2788	agaaagguaggagggacgacAGGGGACGAUCAAGCUGGUUCCUggacuucuaucgaucuagcaggaucuagcaggcgaccuggacgaugaccucuugcc	TCONS_00016442:2690-2788:21_23	AGGGGACGAUCAAGCUGGUUCCU	5P	0.9972
TCONS_00016442:2690-2788	agaaagguaggagggacgacAGGGGACGAUCAAGCUGGUUCCUGgacuucuaucgaucuagcaggaucuagcaggcgaccuggacgaugaccucuugcc	TCONS_00016442:2690-2788:21_24	AGGGGACGAUCAAGCUGGUUCCUG	5P	0.992
TCONS_00016360:3603-3691	ggaggaaauuuccaagaagGGAAAUCGUCGAAGAAUUCAUcgcaaugcauuuacauugugggaugaaaguaauugaggaggaaauuucc	TCONS_00016360:3603-3691:20_21	GGAAAUCGUCGAAGAAUUCAU	5P	0.994545
TCONS_00016744:5675-5750	aucgagguucCACGUAGAGCAUUGUGGUCGCUGcauaauauuaacauuagcggugauuagugggcugccgaccucc	TCONS_00016744:5675-5750:11_23	CACGUAGAGCAUUGUGGUCGCUG	5P	0.99637
TCONS_00016744:5675-5750	aucgagguucCACGUAGAGCAUUGUGGUCGCUGCauaauauuaacauuagcggugauuagugggcugccgaccucc	TCONS_00016744:5675-5750:11_24	CACGUAGAGCAUUGUGGUCGCUGC	5P	0.999283
TCONS_00016744:5675-5750	aucgagguuccACGUAGAGCAUUGUGGUCGCUGcauaauauuaacauuagcggugauuagugggcugccgaccucc	TCONS_00016744:5675-5750:12_22	ACGUAGAGCAUUGUGGUCGCUG	5P	0.993774
TCONS_00016744:5675-5750	aucgagguuccACGUAGAGCAUUGUGGUCGCUGCauaauauuaacauuagcggugauuagugggcugccgaccucc	TCONS_00016744:5675-5750:12_23	ACGUAGAGCAUUGUGGUCGCUGC	5P	0.999245
TCONS_00016744:5675-5750	aucgagguuccACGUAGAGCAUUGUGGUCGCUGCAuaauauuaacauuagcggugauuagugggcugccgaccucc	TCONS_00016744:5675-5750:12_24	ACGUAGAGCAUUGUGGUCGCUGCA	5P	0.998949
TCONS_00016744:5675-5750	aucgagguuccaCGUAGAGCAUUGUGGUCGCUGCAuaauauuaacauuagcggugauuagugggcugccgaccucc	TCONS_00016744:5675-5750:13_23	CGUAGAGCAUUGUGGUCGCUGCA	5P	0.993478
TCONS_00015352:602-670	caaauugCUCUGUCCCUCGUGAUUGAGGccgugccccgucgcgccucgaaucgaaagggagagagagcc	TCONS_00015352:602-670:8_21	CUCUGUCCCUCGUGAUUGAGG	5P	0.991687
TCONS_00015352:602-670	caaauugcUCUGUCCCUCGUGAUUGAGGccgugccccgucgcgccucgaaucgaaagggagagagagcc	TCONS_00015352:602-670:9_20	UCUGUCCCUCGUGAUUGAGG	5P	0.997167
TCONS_00015352:602-670	caaauugcUCUGUCCCUCGUGAUUGAGGCcgugccccgucgcgccucgaaucgaaagggagagagagcc	TCONS_00015352:602-670:9_21	UCUGUCCCUCGUGAUUGAGGC	5P	0.998531
TCONS_00015352:602-670	caaauugcUCUGUCCCUCGUGAUUGAGGCCgugccccgucgcgccucgaaucgaaagggagagagagcc	TCONS_00015352:602-670:9_22	UCUGUCCCUCGUGAUUGAGGCC	5P	0.9974
TCONS_00015352:602-670	caaauugcuCUGUCCCUCGUGAUUGAGGCcgugccccgucgcgccucgaaucgaaagggagagagagcc	TCONS_00015352:602-670:10_20	CUGUCCCUCGUGAUUGAGGC	5P	0.993986
TCONS_00015352:602-670	caaauugcuCUGUCCCUCGUGAUUGAGGCCgugccccgucgcgccucgaaucgaaagggagagagagcc	TCONS_00015352:602-670:10_21	CUGUCCCUCGUGAUUGAGGCC	5P	0.9931
TCONS_00015352:602-670	caaauugcucugucccucgugauugaggccgugccccgucgcGCCUCGAAUCGAAAGGGAGAGagagcc	TCONS_00015352:602-670:43_21	GCCUCGAAUCGAAAGGGAGAG	3P	0.992458
TCONS_00015352:602-670	caaauugcucugucccucgugauugaggccgugccccgucgcGCCUCGAAUCGAAAGGGAGAGAgagcc	TCONS_00015352:602-670:43_22	GCCUCGAAUCGAAAGGGAGAGA	3P	0.99892
TCONS_00015352:602-670	caaauugcucugucccucgugauugaggccgugccccgucgcGCCUCGAAUCGAAAGGGAGAGAGagcc	TCONS_00015352:602-670:43_23	GCCUCGAAUCGAAAGGGAGAGAG	3P	0.994579
TCONS_00015352:602-670	caaauugcucugucccucgugauugaggccgugccccgucgcgCCUCGAAUCGAAAGGGAGAGAgagcc	TCONS_00015352:602-670:44_21	CCUCGAAUCGAAAGGGAGAGA	3P	0.998574
TCONS_00015352:602-670	caaauugcucugucccucgugauugaggccgugccccgucgcgCCUCGAAUCGAAAGGGAGAGAGagcc	TCONS_00015352:602-670:44_22	CCUCGAAUCGAAAGGGAGAGAG	3P	0.996544
TCONS_00015370:2074-2182	acucaaguugcaguuugcguggcguuccGGUGAUGUUAAACUUUUGUGggccagcggccguccauuacggugauaacauugcagccaucaagcuuaccacacugcgcuu	TCONS_00015370:2074-2182:29_20	GGUGAUGUUAAACUUUUGUG	5P	0.990028
TCONS_00015351:849-941	gacggaugcugggccgccaACGGUGUCGCGAUUCGCGUGcgcaaaucaaagagaauuuaugcuucgcaaacggugacgcgugggcggccagua	TCONS_00015351:849-941:20_20	ACGGUGUCGCGAUUCGCGUG	5P	0.99783
TCONS_00015351:849-941	gacggaugcugggccgccaACGGUGUCGCGAUUCGCGUGCgcaaaucaaagagaauuuaugcuucgcaaacggugacgcgugggcggccagua	TCONS_00015351:849-941:20_21	ACGGUGUCGCGAUUCGCGUGC	5P	0.99707
TCONS_00015351:849-941	gacggaugcugggccgccaaCGGUGUCGCGAUUCGCGUGCgcaaaucaaagagaauuuaugcuucgcaaacggugacgcgugggcggccagua	TCONS_00015351:849-941:21_20	CGGUGUCGCGAUUCGCGUGC	5P	0.998311
TCONS_00015351:849-941	gacggaugcugggccgccaacgGUGUCGCGAUUCGCGUGCGCAAaucaaagagaauuuaugcuucgcaaacggugacgcgugggcggccagua	TCONS_00015351:849-941:23_22	GUGUCGCGAUUCGCGUGCGCAA	5P	0.991539
TCONS_00015351:849-941	gacggaugcugggccgccaacgGUGUCGCGAUUCGCGUGCGCAAAucaaagagaauuuaugcuucgcaaacggugacgcgugggcggccagua	TCONS_00015351:849-941:23_23	GUGUCGCGAUUCGCGUGCGCAAA	5P	0.991815
TCONS_00015370:1458-1550	cauuacacauuuucagaaGUGUCCUGGCGAAGGACGGUggguggaggagggaccagucgcugaccagaugcaugacaacgaaacugaaauauc	TCONS_00015370:1458-1550:19_20	GUGUCCUGGCGAAGGACGGU	5P	0.996985
TCONS_00016744:6438-6534	gaggcaguuugccguuuaUUUAUGCUCGAUUUCAGCGUCGaucguccgauaggguggaauuuauacgcuuucaguauaaacgcgcuuaauggucuug	TCONS_00016744:6438-6534:19_22	UUUAUGCUCGAUUUCAGCGUCG	5P	0.990349
TCONS_00016744:6438-6534	gaggcaguuugccguuuauUUAUGCUCGAUUUCAGCGUCGaucguccgauaggguggaauuuauacgcuuucaguauaaacgcgcuuaauggucuug	TCONS_00016744:6438-6534:20_21	UUAUGCUCGAUUUCAGCGUCG	5P	0.991889
TCONS_00015303:2451-2526	aagauagaaucGAGAAGAUAAAUACGAUUGGUAuauguuucauguauuuauguauuucaaauucuacgauucuuuc	TCONS_00015303:2451-2526:12_22	GAGAAGAUAAAUACGAUUGGUA	5P	0.99627
TCONS_00015303:2451-2526	aagauagaaucGAGAAGAUAAAUACGAUUGGUAUAuguuucauguauuuauguauuucaaauucuacgauucuuuc	TCONS_00015303:2451-2526:12_24	GAGAAGAUAAAUACGAUUGGUAUA	5P	0.99122
TCONS_00015352:2406-2516	auaacguguaauugaauaauaaaccaaauuGUUUGACAUUAUUUCGAAUAAAGugaucacacacuauuucaaaaagauguuaagagauguuuggaaucaauuauuauauuu	TCONS_00015352:2406-2516:31_23	GUUUGACAUUAUUUCGAAUAAAG	5P	0.997282
TCONS_00016743:6378-6474	gaggcaguuugccguuuaUUUAUGCUCGAUUUCAGCGUCGaucguccgauaggguggaauuuauacgcuuucaguauaaacgcgcuuaauggucuug	TCONS_00016743:6378-6474:19_22	UUUAUGCUCGAUUUCAGCGUCG	5P	0.990349
TCONS_00016743:6378-6474	gaggcaguuugccguuuauUUAUGCUCGAUUUCAGCGUCGaucguccgauaggguggaauuuauacgcuuucaguauaaacgcgcuuaauggucuug	TCONS_00016743:6378-6474:20_21	UUAUGCUCGAUUUCAGCGUCG	5P	0.991889
TCONS_00015351:770-837	aacaaauuGCUCUGUCCCUCGUGAUUGAGGccgugccccgucgcgccucgaaucgaaagggagagaga	TCONS_00015351:770-837:9_22	GCUCUGUCCCUCGUGAUUGAGG	5P	0.993323
TCONS_00015351:770-837	aacaaauugCUCUGUCCCUCGUGAUUGAGgccgugccccgucgcgccucgaaucgaaagggagagaga	TCONS_00015351:770-837:10_20	CUCUGUCCCUCGUGAUUGAG	5P	0.994624
TCONS_00015351:770-837	aacaaauugCUCUGUCCCUCGUGAUUGAGGccgugccccgucgcgccucgaaucgaaagggagagaga	TCONS_00015351:770-837:10_21	CUCUGUCCCUCGUGAUUGAGG	5P	0.999593
TCONS_00015351:770-837	aacaaauugCUCUGUCCCUCGUGAUUGAGGCcgugccccgucgcgccucgaaucgaaagggagagaga	TCONS_00015351:770-837:10_22	CUCUGUCCCUCGUGAUUGAGGC	5P	0.999645
TCONS_00015351:770-837	aacaaauugCUCUGUCCCUCGUGAUUGAGGCCgugccccgucgcgccucgaaucgaaagggagagaga	TCONS_00015351:770-837:10_23	CUCUGUCCCUCGUGAUUGAGGCC	5P	0.998866
TCONS_00015351:770-837	aacaaauugcUCUGUCCCUCGUGAUUGAGGccgugccccgucgcgccucgaaucgaaagggagagaga	TCONS_00015351:770-837:11_20	UCUGUCCCUCGUGAUUGAGG	5P	0.999379
TCONS_00015351:770-837	aacaaauugcUCUGUCCCUCGUGAUUGAGGCcgugccccgucgcgccucgaaucgaaagggagagaga	TCONS_00015351:770-837:11_21	UCUGUCCCUCGUGAUUGAGGC	5P	0.999822
TCONS_00015351:770-837	aacaaauugcUCUGUCCCUCGUGAUUGAGGCCgugccccgucgcgccucgaaucgaaagggagagaga	TCONS_00015351:770-837:11_22	UCUGUCCCUCGUGAUUGAGGCC	5P	0.999709
TCONS_00015351:770-837	aacaaauugcuCUGUCCCUCGUGAUUGAGGCcgugccccgucgcgccucgaaucgaaagggagagaga	TCONS_00015351:770-837:12_20	CUGUCCCUCGUGAUUGAGGC	5P	0.99037
TCONS_00015351:770-837	aacaaauugcuCUGUCCCUCGUGAUUGAGGCCgugccccgucgcgccucgaaucgaaagggagagaga	TCONS_00015351:770-837:12_21	CUGUCCCUCGUGAUUGAGGCC	5P	0.990358
TCONS_00015351:770-837	aacaaauugcucugucccucgugauugaggccgugccccgucgcGCCUCGAAUCGAAAGGGAGAGAga	TCONS_00015351:770-837:45_22	GCCUCGAAUCGAAAGGGAGAGA	3P	0.99541
TCONS_00015351:770-837	aacaaauugcucugucccucgugauugaggccgugccccgucgcGCCUCGAAUCGAAAGGGAGAGAGa	TCONS_00015351:770-837:45_23	GCCUCGAAUCGAAAGGGAGAGAG	3P	0.997845
TCONS_00015351:770-837	aacaaauugcucugucccucgugauugaggccgugccccgucgcgCCUCGAAUCGAAAGGGAGAGAGa	TCONS_00015351:770-837:46_22	CCUCGAAUCGAAAGGGAGAGAG	3P	0.99657
TCONS_00015303:2452-2538	agauagaaucGAGAAGAUAAAUACGAUUGGUAuauguuucauguauuuauguauuucaaauucuacgauucuuucaauaucaauaac	TCONS_00015303:2452-2538:11_22	GAGAAGAUAAAUACGAUUGGUA	5P	0.997652
TCONS_00015303:2452-2538	agauagaaucGAGAAGAUAAAUACGAUUGGUAUauguuucauguauuuauguauuucaaauucuacgauucuuucaauaucaauaac	TCONS_00015303:2452-2538:11_23	GAGAAGAUAAAUACGAUUGGUAU	5P	0.991106
TCONS_00015303:2452-2538	agauagaaucGAGAAGAUAAAUACGAUUGGUAUAuguuucauguauuuauguauuucaaauucuacgauucuuucaauaucaauaac	TCONS_00015303:2452-2538:11_24	GAGAAGAUAAAUACGAUUGGUAUA	5P	0.992451
TCONS_00015303:2452-2538	agauagaaucgagaagauaaauacgauugguauauguuucauGUAUUUAUGUAUUUCAAAUUCUAcgauucuuucaauaucaauaac	TCONS_00015303:2452-2538:43_23	GUAUUUAUGUAUUUCAAAUUCUA	3P	0.990676
TCONS_00015305:2490-2588	cgaucuuuuuuuuuuuuuguAUUAUGAUCUUGAAAAAUCUuuuaaaucaugagauuguuuaagauuaaucguguguuaugauacagaaaaaaaaaagga	TCONS_00015305:2490-2588:21_20	AUUAUGAUCUUGAAAAAUCU	5P	0.996201
TCONS_00015305:2490-2588	cgaucuuuuuuuuuuuuuguAUUAUGAUCUUGAAAAAUCUUuuaaaucaugagauuguuuaagauuaaucguguguuaugauacagaaaaaaaaaagga	TCONS_00015305:2490-2588:21_21	AUUAUGAUCUUGAAAAAUCUU	5P	0.998732
TCONS_00015305:2490-2588	cgaucuuuuuuuuuuuuuguAUUAUGAUCUUGAAAAAUCUUUuaaaucaugagauuguuuaagauuaaucguguguuaugauacagaaaaaaaaaagga	TCONS_00015305:2490-2588:21_22	AUUAUGAUCUUGAAAAAUCUUU	5P	0.998975
TCONS_00015305:2490-2588	cgaucuuuuuuuuuuuuuguaUUAUGAUCUUGAAAAAUCUUuuaaaucaugagauuguuuaagauuaaucguguguuaugauacagaaaaaaaaaagga	TCONS_00015305:2490-2588:22_20	UUAUGAUCUUGAAAAAUCUU	5P	0.992253
TCONS_00015305:2490-2588	cgaucuuuuuuuuuuuuuguaUUAUGAUCUUGAAAAAUCUUUuaaaucaugagauuguuuaagauuaaucguguguuaugauacagaaaaaaaaaagga	TCONS_00015305:2490-2588:22_21	UUAUGAUCUUGAAAAAUCUUU	5P	0.997817
TCONS_00015371:2219-2327	acucaaguugcaguuugcguggcguuccGGUGAUGUUAAACUUUUGUGggccagcggccguccauuacggugauaacauugcagccaucaagcuuaccacacugcgcuu	TCONS_00015371:2219-2327:29_20	GGUGAUGUUAAACUUUUGUG	5P	0.990028
TCONS_00015376:1571-1679	acucaaguugcaguuugcguggcguuccGGUGAUGUUAAACUUUUGUGggccagcggccguccauuacggugauaacauugcagccaucaagcuuaccacacugcgcuu	TCONS_00015376:1571-1679:29_20	GGUGAUGUUAAACUUUUGUG	5P	0.990028
TCONS_00016845:2254-2352	auugcaugauaGAUCGAUGGAAGGAUGAAUUUCAAauauuuggauauuugaaauucucauucucagauuuuuaaaugugaaagaaaauuaaaagaaaag	TCONS_00016845:2254-2352:12_24	GAUCGAUGGAAGGAUGAAUUUCAA	5P	0.996019
TCONS_00016845:2254-2352	auugcaugauagAUCGAUGGAAGGAUGAAUUUCAAAuauuuggauauuugaaauucucauucucagauuuuuaaaugugaaagaaaauuaaaagaaaag	TCONS_00016845:2254-2352:13_24	AUCGAUGGAAGGAUGAAUUUCAAA	5P	0.998118
TCONS_00016845:2254-2352	auugcaugauagaucgauggaaggaugaauuucaaauauuuggauaUUUGAAAUUCUCAUUCUCAGAUUUuuaaaugugaaagaaaauuaaaagaaaag	TCONS_00016845:2254-2352:47_24	UUUGAAAUUCUCAUUCUCAGAUUU	3P	0.990519
TCONS_00015711:1862-1950	aagaaggaaggaaaaggcGGGAUGCUUUCGUAGCAGCAGCuuugcgucccaaggcaugaagcuuguuacgcgagauuccucuggugguc	TCONS_00015711:1862-1950:19_22	GGGAUGCUUUCGUAGCAGCAGC	5P	0.996123
TCONS_00015711:1862-1950	aagaaggaaggaaaaggcGGGAUGCUUUCGUAGCAGCAGCUuugcgucccaaggcaugaagcuuguuacgcgagauuccucuggugguc	TCONS_00015711:1862-1950:19_23	GGGAUGCUUUCGUAGCAGCAGCU	5P	0.998483
TCONS_00015711:1862-1950	aagaaggaaggaaaaggcGGGAUGCUUUCGUAGCAGCAGCUUugcgucccaaggcaugaagcuuguuacgcgagauuccucuggugguc	TCONS_00015711:1862-1950:19_24	GGGAUGCUUUCGUAGCAGCAGCUU	5P	0.997281
TCONS_00015711:1862-1950	aagaaggaaggaaaaggcgGGAUGCUUUCGUAGCAGCAGCuuugcgucccaaggcaugaagcuuguuacgcgagauuccucuggugguc	TCONS_00015711:1862-1950:20_21	GGAUGCUUUCGUAGCAGCAGC	5P	0.992699
TCONS_00015711:1862-1950	aagaaggaaggaaaaggcgGGAUGCUUUCGUAGCAGCAGCUuugcgucccaaggcaugaagcuuguuacgcgagauuccucuggugguc	TCONS_00015711:1862-1950:20_22	GGAUGCUUUCGUAGCAGCAGCU	5P	0.998173
TCONS_00015711:1862-1950	aagaaggaaggaaaaggcgGGAUGCUUUCGUAGCAGCAGCUUugcgucccaaggcaugaagcuuguuacgcgagauuccucuggugguc	TCONS_00015711:1862-1950:20_23	GGAUGCUUUCGUAGCAGCAGCUU	5P	0.998992
TCONS_00015711:1862-1950	aagaaggaaggaaaaggcggGAUGCUUUCGUAGCAGCAGCUUugcgucccaaggcaugaagcuuguuacgcgagauuccucuggugguc	TCONS_00015711:1862-1950:21_22	GAUGCUUUCGUAGCAGCAGCUU	5P	0.995993
TCONS_00016923:1489-1564	ccuccuacgCAGCUGCCUUUCGAAGGGAUGUAugagaauaagaggauaccgcauucgaggcuguugcaagaaggag	TCONS_00016923:1489-1564:10_23	CAGCUGCCUUUCGAAGGGAUGUA	5P	0.993547
TCONS_00015702:970-1058	aagaaggaaggaaaaggcGGGAUGCUUUCGUAGCAGCAGCuuugcgucccaaggcaugaagcuuguuacgcgagauuccucuggugguc	TCONS_00015702:970-1058:19_22	GGGAUGCUUUCGUAGCAGCAGC	5P	0.996123
TCONS_00015702:970-1058	aagaaggaaggaaaaggcGGGAUGCUUUCGUAGCAGCAGCUuugcgucccaaggcaugaagcuuguuacgcgagauuccucuggugguc	TCONS_00015702:970-1058:19_23	GGGAUGCUUUCGUAGCAGCAGCU	5P	0.998483
TCONS_00015702:970-1058	aagaaggaaggaaaaggcGGGAUGCUUUCGUAGCAGCAGCUUugcgucccaaggcaugaagcuuguuacgcgagauuccucuggugguc	TCONS_00015702:970-1058:19_24	GGGAUGCUUUCGUAGCAGCAGCUU	5P	0.997281
TCONS_00015702:970-1058	aagaaggaaggaaaaggcgGGAUGCUUUCGUAGCAGCAGCuuugcgucccaaggcaugaagcuuguuacgcgagauuccucuggugguc	TCONS_00015702:970-1058:20_21	GGAUGCUUUCGUAGCAGCAGC	5P	0.992699
TCONS_00015702:970-1058	aagaaggaaggaaaaggcgGGAUGCUUUCGUAGCAGCAGCUuugcgucccaaggcaugaagcuuguuacgcgagauuccucuggugguc	TCONS_00015702:970-1058:20_22	GGAUGCUUUCGUAGCAGCAGCU	5P	0.998173
TCONS_00015702:970-1058	aagaaggaaggaaaaggcgGGAUGCUUUCGUAGCAGCAGCUUugcgucccaaggcaugaagcuuguuacgcgagauuccucuggugguc	TCONS_00015702:970-1058:20_23	GGAUGCUUUCGUAGCAGCAGCUU	5P	0.998992
TCONS_00015702:970-1058	aagaaggaaggaaaaggcggGAUGCUUUCGUAGCAGCAGCUUugcgucccaaggcaugaagcuuguuacgcgagauuccucuggugguc	TCONS_00015702:970-1058:21_22	GAUGCUUUCGUAGCAGCAGCUU	5P	0.995993
TCONS_00016936:3217-3329	uacuuucuguuuuaccaacgucuuaaauAAUAUUUGUAGUCGAGAAUUAGcacaguauuuaucguuugagaauuuuuuuaaaaauaaagagagggcguucuugucgcagagag	TCONS_00016936:3217-3329:29_22	AAUAUUUGUAGUCGAGAAUUAG	5P	0.999269
TCONS_00016936:3217-3329	uacuuucuguuuuaccaacgucuuaaauAAUAUUUGUAGUCGAGAAUUAGCacaguauuuaucguuugagaauuuuuuuaaaaauaaagagagggcguucuugucgcagagag	TCONS_00016936:3217-3329:29_23	AAUAUUUGUAGUCGAGAAUUAGC	5P	0.998406
TCONS_00016936:3217-3329	uacuuucuguuuuaccaacgucuuaaauAAUAUUUGUAGUCGAGAAUUAGCAcaguauuuaucguuugagaauuuuuuuaaaaauaaagagagggcguucuugucgcagagag	TCONS_00016936:3217-3329:29_24	AAUAUUUGUAGUCGAGAAUUAGCA	5P	0.994036
TCONS_00016936:3217-3329	uacuuucuguuuuaccaacgucuuaaauaAUAUUUGUAGUCGAGAAUUAGcacaguauuuaucguuugagaauuuuuuuaaaaauaaagagagggcguucuugucgcagagag	TCONS_00016936:3217-3329:30_21	AUAUUUGUAGUCGAGAAUUAG	5P	0.998717
TCONS_00016936:3217-3329	uacuuucuguuuuaccaacgucuuaaauaAUAUUUGUAGUCGAGAAUUAGCacaguauuuaucguuugagaauuuuuuuaaaaauaaagagagggcguucuugucgcagagag	TCONS_00016936:3217-3329:30_22	AUAUUUGUAGUCGAGAAUUAGC	5P	0.999064
TCONS_00016936:3217-3329	uacuuucuguuuuaccaacgucuuaaauaAUAUUUGUAGUCGAGAAUUAGCAcaguauuuaucguuugagaauuuuuuuaaaaauaaagagagggcguucuugucgcagagag	TCONS_00016936:3217-3329:30_23	AUAUUUGUAGUCGAGAAUUAGCA	5P	0.998025
TCONS_00016936:3217-3329	uacuuucuguuuuaccaacgucuuaaauaaUAUUUGUAGUCGAGAAUUAGCacaguauuuaucguuugagaauuuuuuuaaaaauaaagagagggcguucuugucgcagagag	TCONS_00016936:3217-3329:31_21	UAUUUGUAGUCGAGAAUUAGC	5P	0.996188
TCONS_00016936:3217-3329	uacuuucuguuuuaccaacgucuuaaauaaUAUUUGUAGUCGAGAAUUAGCAcaguauuuaucguuugagaauuuuuuuaaaaauaaagagagggcguucuugucgcagagag	TCONS_00016936:3217-3329:31_22	UAUUUGUAGUCGAGAAUUAGCA	5P	0.99579
TCONS_00015511:2025-2132	aucgagaaaaauacgaagaaaaaagacUCGCUUGAUAUACGUUAAUUGAUAucaauauucugauaucauugaauauuucaucgaauuuuucuucuauauuuuauucuc	TCONS_00015511:2025-2132:28_24	UCGCUUGAUAUACGUUAAUUGAUA	5P	0.998851
TCONS_00015511:2025-2132	aucgagaaaaauacgaagaaaaaagacuCGCUUGAUAUACGUUAAUUGAUAucaauauucugauaucauugaauauuucaucgaauuuuucuucuauauuuuauucuc	TCONS_00015511:2025-2132:29_23	CGCUUGAUAUACGUUAAUUGAUA	5P	0.997581
TCONS_00015511:2025-2132	aucgagaaaaauacgaagaaaaaagacuCGCUUGAUAUACGUUAAUUGAUAUcaauauucugauaucauugaauauuucaucgaauuuuucuucuauauuuuauucuc	TCONS_00015511:2025-2132:29_24	CGCUUGAUAUACGUUAAUUGAUAU	5P	0.998837
TCONS_00015704:904-992	aagaaggaaggaaaaggcGGGAUGCUUUCGUAGCAGCAGCuuugcgucccaaggcaugaagcuuguuacgcgagauuccucuggugguc	TCONS_00015704:904-992:19_22	GGGAUGCUUUCGUAGCAGCAGC	5P	0.996123
TCONS_00015704:904-992	aagaaggaaggaaaaggcGGGAUGCUUUCGUAGCAGCAGCUuugcgucccaaggcaugaagcuuguuacgcgagauuccucuggugguc	TCONS_00015704:904-992:19_23	GGGAUGCUUUCGUAGCAGCAGCU	5P	0.998483
TCONS_00015704:904-992	aagaaggaaggaaaaggcGGGAUGCUUUCGUAGCAGCAGCUUugcgucccaaggcaugaagcuuguuacgcgagauuccucuggugguc	TCONS_00015704:904-992:19_24	GGGAUGCUUUCGUAGCAGCAGCUU	5P	0.997281
TCONS_00015704:904-992	aagaaggaaggaaaaggcgGGAUGCUUUCGUAGCAGCAGCuuugcgucccaaggcaugaagcuuguuacgcgagauuccucuggugguc	TCONS_00015704:904-992:20_21	GGAUGCUUUCGUAGCAGCAGC	5P	0.992699
TCONS_00015704:904-992	aagaaggaaggaaaaggcgGGAUGCUUUCGUAGCAGCAGCUuugcgucccaaggcaugaagcuuguuacgcgagauuccucuggugguc	TCONS_00015704:904-992:20_22	GGAUGCUUUCGUAGCAGCAGCU	5P	0.998173
TCONS_00015704:904-992	aagaaggaaggaaaaggcgGGAUGCUUUCGUAGCAGCAGCUUugcgucccaaggcaugaagcuuguuacgcgagauuccucuggugguc	TCONS_00015704:904-992:20_23	GGAUGCUUUCGUAGCAGCAGCUU	5P	0.998992
TCONS_00015704:904-992	aagaaggaaggaaaaggcggGAUGCUUUCGUAGCAGCAGCUUugcgucccaaggcaugaagcuuguuacgcgagauuccucuggugguc	TCONS_00015704:904-992:21_22	GAUGCUUUCGUAGCAGCAGCUU	5P	0.995993
TCONS_00015511:5603-5705	ccacauggauuguuggacCGUGAUUUCGUCCUCGUCGUuccucgucggucgaugaucuaucgauauccggacgauguuucgaacgaugccauuuuuuuuuuuu	TCONS_00015511:5603-5705:19_20	CGUGAUUUCGUCCUCGUCGU	5P	0.990175
TCONS_00015713:2190-2278	aagaaggaaggaaaaggcGGGAUGCUUUCGUAGCAGCAGCuuugcgucccaaggcaugaagcuuguuacgcgagauuccucuggugguc	TCONS_00015713:2190-2278:19_22	GGGAUGCUUUCGUAGCAGCAGC	5P	0.996123
TCONS_00015713:2190-2278	aagaaggaaggaaaaggcGGGAUGCUUUCGUAGCAGCAGCUuugcgucccaaggcaugaagcuuguuacgcgagauuccucuggugguc	TCONS_00015713:2190-2278:19_23	GGGAUGCUUUCGUAGCAGCAGCU	5P	0.998483
TCONS_00015713:2190-2278	aagaaggaaggaaaaggcGGGAUGCUUUCGUAGCAGCAGCUUugcgucccaaggcaugaagcuuguuacgcgagauuccucuggugguc	TCONS_00015713:2190-2278:19_24	GGGAUGCUUUCGUAGCAGCAGCUU	5P	0.997281
TCONS_00015713:2190-2278	aagaaggaaggaaaaggcgGGAUGCUUUCGUAGCAGCAGCuuugcgucccaaggcaugaagcuuguuacgcgagauuccucuggugguc	TCONS_00015713:2190-2278:20_21	GGAUGCUUUCGUAGCAGCAGC	5P	0.992699
TCONS_00015713:2190-2278	aagaaggaaggaaaaggcgGGAUGCUUUCGUAGCAGCAGCUuugcgucccaaggcaugaagcuuguuacgcgagauuccucuggugguc	TCONS_00015713:2190-2278:20_22	GGAUGCUUUCGUAGCAGCAGCU	5P	0.998173
TCONS_00015713:2190-2278	aagaaggaaggaaaaggcgGGAUGCUUUCGUAGCAGCAGCUUugcgucccaaggcaugaagcuuguuacgcgagauuccucuggugguc	TCONS_00015713:2190-2278:20_23	GGAUGCUUUCGUAGCAGCAGCUU	5P	0.998992
TCONS_00015713:2190-2278	aagaaggaaggaaaaggcggGAUGCUUUCGUAGCAGCAGCUUugcgucccaaggcaugaagcuuguuacgcgagauuccucuggugguc	TCONS_00015713:2190-2278:21_22	GAUGCUUUCGUAGCAGCAGCUU	5P	0.995993
TCONS_00016933:4978-5090	uacuuucuguuuuaccaacgucuuaaauAAUAUUUGUAGUCGAGAAUUAGcacaguauuuaucguuugagaauuuuuuuaaaaauaaagagagggcguucuugucgcagagag	TCONS_00016933:4978-5090:29_22	AAUAUUUGUAGUCGAGAAUUAG	5P	0.999269
TCONS_00016933:4978-5090	uacuuucuguuuuaccaacgucuuaaauAAUAUUUGUAGUCGAGAAUUAGCacaguauuuaucguuugagaauuuuuuuaaaaauaaagagagggcguucuugucgcagagag	TCONS_00016933:4978-5090:29_23	AAUAUUUGUAGUCGAGAAUUAGC	5P	0.998406
TCONS_00016933:4978-5090	uacuuucuguuuuaccaacgucuuaaauAAUAUUUGUAGUCGAGAAUUAGCAcaguauuuaucguuugagaauuuuuuuaaaaauaaagagagggcguucuugucgcagagag	TCONS_00016933:4978-5090:29_24	AAUAUUUGUAGUCGAGAAUUAGCA	5P	0.994036
TCONS_00016933:4978-5090	uacuuucuguuuuaccaacgucuuaaauaAUAUUUGUAGUCGAGAAUUAGcacaguauuuaucguuugagaauuuuuuuaaaaauaaagagagggcguucuugucgcagagag	TCONS_00016933:4978-5090:30_21	AUAUUUGUAGUCGAGAAUUAG	5P	0.998717
TCONS_00016933:4978-5090	uacuuucuguuuuaccaacgucuuaaauaAUAUUUGUAGUCGAGAAUUAGCacaguauuuaucguuugagaauuuuuuuaaaaauaaagagagggcguucuugucgcagagag	TCONS_00016933:4978-5090:30_22	AUAUUUGUAGUCGAGAAUUAGC	5P	0.999064
TCONS_00016933:4978-5090	uacuuucuguuuuaccaacgucuuaaauaAUAUUUGUAGUCGAGAAUUAGCAcaguauuuaucguuugagaauuuuuuuaaaaauaaagagagggcguucuugucgcagagag	TCONS_00016933:4978-5090:30_23	AUAUUUGUAGUCGAGAAUUAGCA	5P	0.998025
TCONS_00016933:4978-5090	uacuuucuguuuuaccaacgucuuaaauaaUAUUUGUAGUCGAGAAUUAGCacaguauuuaucguuugagaauuuuuuuaaaaauaaagagagggcguucuugucgcagagag	TCONS_00016933:4978-5090:31_21	UAUUUGUAGUCGAGAAUUAGC	5P	0.996188
TCONS_00016933:4978-5090	uacuuucuguuuuaccaacgucuuaaauaaUAUUUGUAGUCGAGAAUUAGCAcaguauuuaucguuugagaauuuuuuuaaaaauaaagagagggcguucuugucgcagagag	TCONS_00016933:4978-5090:31_22	UAUUUGUAGUCGAGAAUUAGCA	5P	0.99579
TCONS_00015511:5667-5746	auccggacgaUGUUUCGAACGAUGCCAUUUUUUuuuuuuagagagaggggaaagguggguuuggaucauuuugcauccgg	TCONS_00015511:5667-5746:11_23	UGUUUCGAACGAUGCCAUUUUUU	5P	0.994206
TCONS_00015511:5667-5746	auccggacgaUGUUUCGAACGAUGCCAUUUUUUUuuuuuagagagaggggaaagguggguuuggaucauuuugcauccgg	TCONS_00015511:5667-5746:11_24	UGUUUCGAACGAUGCCAUUUUUUU	5P	0.997421
TCONS_00015511:5667-5746	auccggacgauGUUUCGAACGAUGCCAUUUUUUUuuuuuagagagaggggaaagguggguuuggaucauuuugcauccgg	TCONS_00015511:5667-5746:12_23	GUUUCGAACGAUGCCAUUUUUUU	5P	0.997694
TCONS_00015511:5667-5746	auccggacgauGUUUCGAACGAUGCCAUUUUUUUUuuuuagagagaggggaaagguggguuuggaucauuuugcauccgg	TCONS_00015511:5667-5746:12_24	GUUUCGAACGAUGCCAUUUUUUUU	5P	0.99462
TCONS_00016937:3213-3325	uacuuucuguuuuaccaacgucuuaaauAAUAUUUGUAGUCGAGAAUUAGcacaguauuuaucguuugagaauuuuuuuaaaaauaaagagagggcguucuugucgcagagag	TCONS_00016937:3213-3325:29_22	AAUAUUUGUAGUCGAGAAUUAG	5P	0.999269
TCONS_00016937:3213-3325	uacuuucuguuuuaccaacgucuuaaauAAUAUUUGUAGUCGAGAAUUAGCacaguauuuaucguuugagaauuuuuuuaaaaauaaagagagggcguucuugucgcagagag	TCONS_00016937:3213-3325:29_23	AAUAUUUGUAGUCGAGAAUUAGC	5P	0.998406
TCONS_00016937:3213-3325	uacuuucuguuuuaccaacgucuuaaauAAUAUUUGUAGUCGAGAAUUAGCAcaguauuuaucguuugagaauuuuuuuaaaaauaaagagagggcguucuugucgcagagag	TCONS_00016937:3213-3325:29_24	AAUAUUUGUAGUCGAGAAUUAGCA	5P	0.994036
TCONS_00016937:3213-3325	uacuuucuguuuuaccaacgucuuaaauaAUAUUUGUAGUCGAGAAUUAGcacaguauuuaucguuugagaauuuuuuuaaaaauaaagagagggcguucuugucgcagagag	TCONS_00016937:3213-3325:30_21	AUAUUUGUAGUCGAGAAUUAG	5P	0.998717
TCONS_00016937:3213-3325	uacuuucuguuuuaccaacgucuuaaauaAUAUUUGUAGUCGAGAAUUAGCacaguauuuaucguuugagaauuuuuuuaaaaauaaagagagggcguucuugucgcagagag	TCONS_00016937:3213-3325:30_22	AUAUUUGUAGUCGAGAAUUAGC	5P	0.999064
TCONS_00016937:3213-3325	uacuuucuguuuuaccaacgucuuaaauaAUAUUUGUAGUCGAGAAUUAGCAcaguauuuaucguuugagaauuuuuuuaaaaauaaagagagggcguucuugucgcagagag	TCONS_00016937:3213-3325:30_23	AUAUUUGUAGUCGAGAAUUAGCA	5P	0.998025
TCONS_00016937:3213-3325	uacuuucuguuuuaccaacgucuuaaauaaUAUUUGUAGUCGAGAAUUAGCacaguauuuaucguuugagaauuuuuuuaaaaauaaagagagggcguucuugucgcagagag	TCONS_00016937:3213-3325:31_21	UAUUUGUAGUCGAGAAUUAGC	5P	0.996188
TCONS_00016937:3213-3325	uacuuucuguuuuaccaacgucuuaaauaaUAUUUGUAGUCGAGAAUUAGCAcaguauuuaucguuugagaauuuuuuuaaaaauaaagagagggcguucuugucgcagagag	TCONS_00016937:3213-3325:31_22	UAUUUGUAGUCGAGAAUUAGCA	5P	0.99579
TCONS_00015703:912-1000	aagaaggaaggaaaaggcGGGAUGCUUUCGUAGCAGCAGCuuugcgucccaaggcaugaagcuuguuacgcgagauuccucuggugguc	TCONS_00015703:912-1000:19_22	GGGAUGCUUUCGUAGCAGCAGC	5P	0.996123
TCONS_00015703:912-1000	aagaaggaaggaaaaggcGGGAUGCUUUCGUAGCAGCAGCUuugcgucccaaggcaugaagcuuguuacgcgagauuccucuggugguc	TCONS_00015703:912-1000:19_23	GGGAUGCUUUCGUAGCAGCAGCU	5P	0.998483
TCONS_00015703:912-1000	aagaaggaaggaaaaggcGGGAUGCUUUCGUAGCAGCAGCUUugcgucccaaggcaugaagcuuguuacgcgagauuccucuggugguc	TCONS_00015703:912-1000:19_24	GGGAUGCUUUCGUAGCAGCAGCUU	5P	0.997281
TCONS_00015703:912-1000	aagaaggaaggaaaaggcgGGAUGCUUUCGUAGCAGCAGCuuugcgucccaaggcaugaagcuuguuacgcgagauuccucuggugguc	TCONS_00015703:912-1000:20_21	GGAUGCUUUCGUAGCAGCAGC	5P	0.992699
TCONS_00015703:912-1000	aagaaggaaggaaaaggcgGGAUGCUUUCGUAGCAGCAGCUuugcgucccaaggcaugaagcuuguuacgcgagauuccucuggugguc	TCONS_00015703:912-1000:20_22	GGAUGCUUUCGUAGCAGCAGCU	5P	0.998173
TCONS_00015703:912-1000	aagaaggaaggaaaaggcgGGAUGCUUUCGUAGCAGCAGCUUugcgucccaaggcaugaagcuuguuacgcgagauuccucuggugguc	TCONS_00015703:912-1000:20_23	GGAUGCUUUCGUAGCAGCAGCUU	5P	0.998992
TCONS_00015703:912-1000	aagaaggaaggaaaaggcggGAUGCUUUCGUAGCAGCAGCUUugcgucccaaggcaugaagcuuguuacgcgagauuccucuggugguc	TCONS_00015703:912-1000:21_22	GAUGCUUUCGUAGCAGCAGCUU	5P	0.995993
TCONS_00016745:6619-6715	gaggcaguuugccguuuaUUUAUGCUCGAUUUCAGCGUCGaucguccgauaggguggaauuuauacgcuuucaguauaaacgcgcuuaauggucuug	TCONS_00016745:6619-6715:19_22	UUUAUGCUCGAUUUCAGCGUCG	5P	0.990349
TCONS_00016745:6619-6715	gaggcaguuugccguuuauUUAUGCUCGAUUUCAGCGUCGaucguccgauaggguggaauuuauacgcuuucaguauaaacgcgcuuaauggucuug	TCONS_00016745:6619-6715:20_21	UUAUGCUCGAUUUCAGCGUCG	5P	0.991889
TCONS_00015510:5568-5670	ccacauggauuguuggacCGUGAUUUCGUCCUCGUCGUuccucgucggucgaugaucuaucgauauccggacgauguuucgaacgaugccauuuuuuuuuuuu	TCONS_00015510:5568-5670:19_20	CGUGAUUUCGUCCUCGUCGU	5P	0.990175
TCONS_00016913:1423-1494	uagccgauAGCGGUCACUGGUACCUGGCGAAcgccuggagaacggcaacgucaguccgugcuucguuacucg	TCONS_00016913:1423-1494:9_23	AGCGGUCACUGGUACCUGGCGAA	5P	0.990348
TCONS_00016913:1423-1494	uagccgauaGCGGUCACUGGUACCUGGCGAacgccuggagaacggcaacgucaguccgugcuucguuacucg	TCONS_00016913:1423-1494:10_21	GCGGUCACUGGUACCUGGCGA	5P	0.997626
TCONS_00016913:1423-1494	uagccgauaGCGGUCACUGGUACCUGGCGAAcgccuggagaacggcaacgucaguccgugcuucguuacucg	TCONS_00016913:1423-1494:10_22	GCGGUCACUGGUACCUGGCGAA	5P	0.999657
TCONS_00016913:1423-1494	uagccgauaGCGGUCACUGGUACCUGGCGAACgccuggagaacggcaacgucaguccgugcuucguuacucg	TCONS_00016913:1423-1494:10_23	GCGGUCACUGGUACCUGGCGAAC	5P	0.99149
TCONS_00016913:1423-1494	uagccgauagCGGUCACUGGUACCUGGCGAAcgccuggagaacggcaacgucaguccgugcuucguuacucg	TCONS_00016913:1423-1494:11_21	CGGUCACUGGUACCUGGCGAA	5P	0.999059
TCONS_00016913:1423-1494	uagccgauagCGGUCACUGGUACCUGGCGAACgccuggagaacggcaacgucaguccgugcuucguuacucg	TCONS_00016913:1423-1494:11_22	CGGUCACUGGUACCUGGCGAAC	5P	0.99587
TCONS_00015510:1990-2097	aucgagaaaaauacgaagaaaaaagacUCGCUUGAUAUACGUUAAUUGAUAucaauauucugauaucauugaauauuucaucgaauuuuucuucuauauuuuauucuc	TCONS_00015510:1990-2097:28_24	UCGCUUGAUAUACGUUAAUUGAUA	5P	0.998851
TCONS_00015510:1990-2097	aucgagaaaaauacgaagaaaaaagacuCGCUUGAUAUACGUUAAUUGAUAucaauauucugauaucauugaauauuucaucgaauuuuucuucuauauuuuauucuc	TCONS_00015510:1990-2097:29_23	CGCUUGAUAUACGUUAAUUGAUA	5P	0.997581
TCONS_00015510:1990-2097	aucgagaaaaauacgaagaaaaaagacuCGCUUGAUAUACGUUAAUUGAUAUcaauauucugauaucauugaauauuucaucgaauuuuucuucuauauuuuauucuc	TCONS_00015510:1990-2097:29_24	CGCUUGAUAUACGUUAAUUGAUAU	5P	0.998837
TCONS_00016745:6744-6828	uacgaucaacCGGCGGUGUGUCCGUCGUAAUUaauuaauugacucguaauugucgacgaccaucaucguuggcuuuugaaucgag	TCONS_00016745:6744-6828:11_22	CGGCGGUGUGUCCGUCGUAAUU	5P	0.99569
TCONS_00016745:6744-6828	uacgaucaaccGGCGGUGUGUCCGUCGUAAUuaauuaauugacucguaauugucgacgaccaucaucguuggcuuuugaaucgag	TCONS_00016745:6744-6828:12_20	GGCGGUGUGUCCGUCGUAAU	5P	0.999492
TCONS_00016745:6744-6828	uacgaucaaccGGCGGUGUGUCCGUCGUAAUUaauuaauugacucguaauugucgacgaccaucaucguuggcuuuugaaucgag	TCONS_00016745:6744-6828:12_21	GGCGGUGUGUCCGUCGUAAUU	5P	0.999817
TCONS_00016745:6744-6828	uacgaucaaccgGCGGUGUGUCCGUCGUAAUUaauuaauugacucguaauugucgacgaccaucaucguuggcuuuugaaucgag	TCONS_00016745:6744-6828:13_20	GCGGUGUGUCCGUCGUAAUU	5P	0.999021
TCONS_00016745:6744-6828	uacgaucaaccggcgguguguccgucguaauuaauuaauugacucguAAUUGUCGACGACCAUCAUCGUUggcuuuugaaucgag	TCONS_00016745:6744-6828:48_23	AAUUGUCGACGACCAUCAUCGUU	3P	0.995127
TCONS_00016745:6744-6828	uacgaucaaccggcgguguguccgucguaauuaauuaauugacucguAAUUGUCGACGACCAUCAUCGUUGgcuuuugaaucgag	TCONS_00016745:6744-6828:48_24	AAUUGUCGACGACCAUCAUCGUUG	3P	0.999272
TCONS_00016745:6744-6828	uacgaucaaccggcgguguguccgucguaauuaauuaauugacucguaAUUGUCGACGACCAUCAUCGUUggcuuuugaaucgag	TCONS_00016745:6744-6828:49_22	AUUGUCGACGACCAUCAUCGUU	3P	0.993843
TCONS_00016745:6744-6828	uacgaucaaccggcgguguguccgucguaauuaauuaauugacucguaAUUGUCGACGACCAUCAUCGUUGgcuuuugaaucgag	TCONS_00016745:6744-6828:49_23	AUUGUCGACGACCAUCAUCGUUG	3P	0.998731
TCONS_00015719:351-422	uccccucuuccCAUCCAUCGCCUAAUAACGCCUuaaugaucgucguuaccgagcggguaggcggugggggaa	TCONS_00015719:351-422:12_22	CAUCCAUCGCCUAAUAACGCCU	5P	0.996736
TCONS_00015720:760-850	gagagagaggGGAGGAUGGACGGGAAGUGGaacgguuucuucuuuguucuagaauuuuccguuucuuuucucuuuuuuuaauagacgaguu	TCONS_00015720:760-850:11_20	GGAGGAUGGACGGGAAGUGG	5P	0.998477
TCONS_00015720:760-850	gagagagaggGGAGGAUGGACGGGAAGUGGAacgguuucuucuuuguucuagaauuuuccguuucuuuucucuuuuuuuaauagacgaguu	TCONS_00015720:760-850:11_21	GGAGGAUGGACGGGAAGUGGA	5P	0.999471
TCONS_00015720:760-850	gagagagaggGGAGGAUGGACGGGAAGUGGAAcgguuucuucuuuguucuagaauuuuccguuucuuuucucuuuuuuuaauagacgaguu	TCONS_00015720:760-850:11_22	GGAGGAUGGACGGGAAGUGGAA	5P	0.99963
TCONS_00015720:760-850	gagagagaggGGAGGAUGGACGGGAAGUGGAACgguuucuucuuuguucuagaauuuuccguuucuuuucucuuuuuuuaauagacgaguu	TCONS_00015720:760-850:11_23	GGAGGAUGGACGGGAAGUGGAAC	5P	0.99214
TCONS_00015720:760-850	gagagagagggGAGGAUGGACGGGAAGUGGAacgguuucuucuuuguucuagaauuuuccguuucuuuucucuuuuuuuaauagacgaguu	TCONS_00015720:760-850:12_20	GAGGAUGGACGGGAAGUGGA	5P	0.998334
TCONS_00015720:760-850	gagagagagggGAGGAUGGACGGGAAGUGGAAcgguuucuucuuuguucuagaauuuuccguuucuuuucucuuuuuuuaauagacgaguu	TCONS_00015720:760-850:12_21	GAGGAUGGACGGGAAGUGGAA	5P	0.999063
TCONS_00015717:1304-1392	aagaaggaaggaaaaggcGGGAUGCUUUCGUAGCAGCAGCuuugcgucccaaggcaugaagcuuguuacgcgagauuccucuggugguc	TCONS_00015717:1304-1392:19_22	GGGAUGCUUUCGUAGCAGCAGC	5P	0.996123
TCONS_00015717:1304-1392	aagaaggaaggaaaaggcGGGAUGCUUUCGUAGCAGCAGCUuugcgucccaaggcaugaagcuuguuacgcgagauuccucuggugguc	TCONS_00015717:1304-1392:19_23	GGGAUGCUUUCGUAGCAGCAGCU	5P	0.998483
TCONS_00015717:1304-1392	aagaaggaaggaaaaggcGGGAUGCUUUCGUAGCAGCAGCUUugcgucccaaggcaugaagcuuguuacgcgagauuccucuggugguc	TCONS_00015717:1304-1392:19_24	GGGAUGCUUUCGUAGCAGCAGCUU	5P	0.997281
TCONS_00015717:1304-1392	aagaaggaaggaaaaggcgGGAUGCUUUCGUAGCAGCAGCuuugcgucccaaggcaugaagcuuguuacgcgagauuccucuggugguc	TCONS_00015717:1304-1392:20_21	GGAUGCUUUCGUAGCAGCAGC	5P	0.992699
TCONS_00015717:1304-1392	aagaaggaaggaaaaggcgGGAUGCUUUCGUAGCAGCAGCUuugcgucccaaggcaugaagcuuguuacgcgagauuccucuggugguc	TCONS_00015717:1304-1392:20_22	GGAUGCUUUCGUAGCAGCAGCU	5P	0.998173
TCONS_00015717:1304-1392	aagaaggaaggaaaaggcgGGAUGCUUUCGUAGCAGCAGCUUugcgucccaaggcaugaagcuuguuacgcgagauuccucuggugguc	TCONS_00015717:1304-1392:20_23	GGAUGCUUUCGUAGCAGCAGCUU	5P	0.998992
TCONS_00015717:1304-1392	aagaaggaaggaaaaggcggGAUGCUUUCGUAGCAGCAGCUUugcgucccaaggcaugaagcuuguuacgcgagauuccucuggugguc	TCONS_00015717:1304-1392:21_22	GAUGCUUUCGUAGCAGCAGCUU	5P	0.995993
TCONS_00015720:760-850	gagagagaggggaggauggacgggaaguggaacgguuucuucuuuguUCUAGAAUUUUCCGUUUCUUUUcucuuuuuuuaauagacgaguu	TCONS_00015720:760-850:48_22	UCUAGAAUUUUCCGUUUCUUUU	3P	0.996058
TCONS_00015837:1042-1108	aaauggcgguacucggcggaagcagucauuugcgauaaggGCUCGUUUCCGCGCGAAGAACAcgcca	TCONS_00015837:1042-1108:41_22	GCUCGUUUCCGCGCGAAGAACA	3P	0.992185
TCONS_00015837:1042-1108	aaauggcgguacucggcggaagcagucauuugcgauaaggGCUCGUUUCCGCGCGAAGAACACgcca	TCONS_00015837:1042-1108:41_23	GCUCGUUUCCGCGCGAAGAACAC	3P	0.996577
TCONS_00015837:1042-1108	aaauggcgguacucggcggaagcagucauuugcgauaaggGCUCGUUUCCGCGCGAAGAACACGcca	TCONS_00015837:1042-1108:41_24	GCUCGUUUCCGCGCGAAGAACACG	3P	0.995006
TCONS_00015837:1042-1108	aaauggcgguacucggcggaagcagucauuugcgauaagggCUCGUUUCCGCGCGAAGAACAcgcca	TCONS_00015837:1042-1108:42_21	CUCGUUUCCGCGCGAAGAACA	3P	0.991335
TCONS_00015837:1042-1108	aaauggcgguacucggcggaagcagucauuugcgauaagggCUCGUUUCCGCGCGAAGAACACgcca	TCONS_00015837:1042-1108:42_22	CUCGUUUCCGCGCGAAGAACAC	3P	0.998347
TCONS_00015837:1042-1108	aaauggcgguacucggcggaagcagucauuugcgauaagggCUCGUUUCCGCGCGAAGAACACGcca	TCONS_00015837:1042-1108:42_23	CUCGUUUCCGCGCGAAGAACACG	3P	0.999082
TCONS_00015837:1042-1108	aaauggcgguacucggcggaagcagucauuugcgauaagggCUCGUUUCCGCGCGAAGAACACGCca	TCONS_00015837:1042-1108:42_24	CUCGUUUCCGCGCGAAGAACACGC	3P	0.995326
TCONS_00015837:1042-1108	aaauggcgguacucggcggaagcagucauuugcgauaagggcUCGUUUCCGCGCGAAGAACACgcca	TCONS_00015837:1042-1108:43_21	UCGUUUCCGCGCGAAGAACAC	3P	0.990553
TCONS_00015837:1042-1108	aaauggcgguacucggcggaagcagucauuugcgauaagggcUCGUUUCCGCGCGAAGAACACGcca	TCONS_00015837:1042-1108:43_22	UCGUUUCCGCGCGAAGAACACG	3P	0.997609
TCONS_00015837:1042-1108	aaauggcgguacucggcggaagcagucauuugcgauaagggcUCGUUUCCGCGCGAAGAACACGCca	TCONS_00015837:1042-1108:43_23	UCGUUUCCGCGCGAAGAACACGC	3P	0.994821
TCONS_00015715:1799-1887	aagaaggaaggaaaaggcGGGAUGCUUUCGUAGCAGCAGCuuugcgucccaaggcaugaagcuuguuacgcgagauuccucuggugguc	TCONS_00015715:1799-1887:19_22	GGGAUGCUUUCGUAGCAGCAGC	5P	0.996123
TCONS_00015715:1799-1887	aagaaggaaggaaaaggcGGGAUGCUUUCGUAGCAGCAGCUuugcgucccaaggcaugaagcuuguuacgcgagauuccucuggugguc	TCONS_00015715:1799-1887:19_23	GGGAUGCUUUCGUAGCAGCAGCU	5P	0.998483
TCONS_00015715:1799-1887	aagaaggaaggaaaaggcGGGAUGCUUUCGUAGCAGCAGCUUugcgucccaaggcaugaagcuuguuacgcgagauuccucuggugguc	TCONS_00015715:1799-1887:19_24	GGGAUGCUUUCGUAGCAGCAGCUU	5P	0.997281
TCONS_00015715:1799-1887	aagaaggaaggaaaaggcgGGAUGCUUUCGUAGCAGCAGCuuugcgucccaaggcaugaagcuuguuacgcgagauuccucuggugguc	TCONS_00015715:1799-1887:20_21	GGAUGCUUUCGUAGCAGCAGC	5P	0.992699
TCONS_00015715:1799-1887	aagaaggaaggaaaaggcgGGAUGCUUUCGUAGCAGCAGCUuugcgucccaaggcaugaagcuuguuacgcgagauuccucuggugguc	TCONS_00015715:1799-1887:20_22	GGAUGCUUUCGUAGCAGCAGCU	5P	0.998173
TCONS_00015715:1799-1887	aagaaggaaggaaaaggcgGGAUGCUUUCGUAGCAGCAGCUUugcgucccaaggcaugaagcuuguuacgcgagauuccucuggugguc	TCONS_00015715:1799-1887:20_23	GGAUGCUUUCGUAGCAGCAGCUU	5P	0.998992
TCONS_00015715:1799-1887	aagaaggaaggaaaaggcggGAUGCUUUCGUAGCAGCAGCUUugcgucccaaggcaugaagcuuguuacgcgagauuccucuggugguc	TCONS_00015715:1799-1887:21_22	GAUGCUUUCGUAGCAGCAGCUU	5P	0.995993
TCONS_00015719:1672-1760	aagaaggaaggaaaaggcGGGAUGCUUUCGUAGCAGCAGCuuugcgucccaaggcaugaagcuuguuacgcgagauuccucuggugguc	TCONS_00015719:1672-1760:19_22	GGGAUGCUUUCGUAGCAGCAGC	5P	0.996123
TCONS_00015719:1672-1760	aagaaggaaggaaaaggcGGGAUGCUUUCGUAGCAGCAGCUuugcgucccaaggcaugaagcuuguuacgcgagauuccucuggugguc	TCONS_00015719:1672-1760:19_23	GGGAUGCUUUCGUAGCAGCAGCU	5P	0.998483
TCONS_00015719:1672-1760	aagaaggaaggaaaaggcGGGAUGCUUUCGUAGCAGCAGCUUugcgucccaaggcaugaagcuuguuacgcgagauuccucuggugguc	TCONS_00015719:1672-1760:19_24	GGGAUGCUUUCGUAGCAGCAGCUU	5P	0.997281
TCONS_00015719:1672-1760	aagaaggaaggaaaaggcgGGAUGCUUUCGUAGCAGCAGCuuugcgucccaaggcaugaagcuuguuacgcgagauuccucuggugguc	TCONS_00015719:1672-1760:20_21	GGAUGCUUUCGUAGCAGCAGC	5P	0.992699
TCONS_00015719:1672-1760	aagaaggaaggaaaaggcgGGAUGCUUUCGUAGCAGCAGCUuugcgucccaaggcaugaagcuuguuacgcgagauuccucuggugguc	TCONS_00015719:1672-1760:20_22	GGAUGCUUUCGUAGCAGCAGCU	5P	0.998173
TCONS_00015719:1672-1760	aagaaggaaggaaaaggcgGGAUGCUUUCGUAGCAGCAGCUUugcgucccaaggcaugaagcuuguuacgcgagauuccucuggugguc	TCONS_00015719:1672-1760:20_23	GGAUGCUUUCGUAGCAGCAGCUU	5P	0.998992
TCONS_00015719:1672-1760	aagaaggaaggaaaaggcggGAUGCUUUCGUAGCAGCAGCUUugcgucccaaggcaugaagcuuguuacgcgagauuccucuggugguc	TCONS_00015719:1672-1760:21_22	GAUGCUUUCGUAGCAGCAGCUU	5P	0.995993
TCONS_00015719:758-842	gagagagagaggGGAGGAUGGACGGGAAGUGGaacgguuucuucuuuguucuagaauuuuccguuucuuuucucuuuuuuuaaua	TCONS_00015719:758-842:13_20	GGAGGAUGGACGGGAAGUGG	5P	0.991208
TCONS_00015719:758-842	gagagagagaggGGAGGAUGGACGGGAAGUGGAacgguuucuucuuuguucuagaauuuuccguuucuuuucucuuuuuuuaaua	TCONS_00015719:758-842:13_21	GGAGGAUGGACGGGAAGUGGA	5P	0.997048
TCONS_00015719:758-842	gagagagagaggGGAGGAUGGACGGGAAGUGGAAcgguuucuucuuuguucuagaauuuuccguuucuuuucucuuuuuuuaaua	TCONS_00015719:758-842:13_22	GGAGGAUGGACGGGAAGUGGAA	5P	0.998444
TCONS_00015738:579-647	aacauaccUUUCACGGCCACCGAUUUUUCGcgcugucuccgcgcgaaaauuucaaaaggcaaaaaaagg	TCONS_00015738:579-647:9_22	UUUCACGGCCACCGAUUUUUCG	5P	0.993569
TCONS_00015738:579-647	aacauaccuUUCACGGCCACCGAUUUUUCgcgcugucuccgcgcgaaaauuucaaaaggcaaaaaaagg	TCONS_00015738:579-647:10_20	UUCACGGCCACCGAUUUUUC	5P	0.998483
TCONS_00015738:579-647	aacauaccuUUCACGGCCACCGAUUUUUCGcgcugucuccgcgcgaaaauuucaaaaggcaaaaaaagg	TCONS_00015738:579-647:10_21	UUCACGGCCACCGAUUUUUCG	5P	0.999535
TCONS_00015738:579-647	aacauaccuUUCACGGCCACCGAUUUUUCGCgcugucuccgcgcgaaaauuucaaaaggcaaaaaaagg	TCONS_00015738:579-647:10_22	UUCACGGCCACCGAUUUUUCGC	5P	0.999629
TCONS_00015738:579-647	aacauaccuUUCACGGCCACCGAUUUUUCGCGcugucuccgcgcgaaaauuucaaaaggcaaaaaaagg	TCONS_00015738:579-647:10_23	UUCACGGCCACCGAUUUUUCGCG	5P	0.997795
TCONS_00015738:579-647	aacauaccuuUCACGGCCACCGAUUUUUCGcgcugucuccgcgcgaaaauuucaaaaggcaaaaaaagg	TCONS_00015738:579-647:11_20	UCACGGCCACCGAUUUUUCG	5P	0.998108
TCONS_00015738:579-647	aacauaccuuUCACGGCCACCGAUUUUUCGCgcugucuccgcgcgaaaauuucaaaaggcaaaaaaagg	TCONS_00015738:579-647:11_21	UCACGGCCACCGAUUUUUCGC	5P	0.998993
TCONS_00015738:579-647	aacauaccuuUCACGGCCACCGAUUUUUCGCGcugucuccgcgcgaaaauuucaaaaggcaaaaaaagg	TCONS_00015738:579-647:11_22	UCACGGCCACCGAUUUUUCGCG	5P	0.995952
TCONS_00017010:1320-1397	aaauucgauauaGCACGAAAAUAUUGCAGUUGGAAGuguuuacauuuuuugcucgcauucguuucaugcucguccaca	TCONS_00017010:1320-1397:13_24	GCACGAAAAUAUUGCAGUUGGAAG	5P	0.997242
TCONS_00017184:1113-1181	caugguaucaaacugaaguugcaucgcacgaccacugaacuuugCGCAACUUCGGUUAGUACAUgauac	TCONS_00017184:1113-1181:45_20	CGCAACUUCGGUUAGUACAU	3P	0.99328
TCONS_00018146:1185-1271	ggcgaucgaUUUUCUAUUUCUCACGAGGUUGgacguugaaccagucuuuuccuuucuaagaauagaagauuguauaaauaauauugc	TCONS_00018146:1185-1271:10_22	UUUUCUAUUUCUCACGAGGUUG	5P	0.99125
TCONS_00018146:1185-1271	ggcgaucgauUUUCUAUUUCUCACGAGGUUGgacguugaaccagucuuuuccuuucuaagaauagaagauuguauaaauaauauugc	TCONS_00018146:1185-1271:11_21	UUUCUAUUUCUCACGAGGUUG	5P	0.997474
TCONS_00018146:1185-1271	ggcgaucgauUUUCUAUUUCUCACGAGGUUGGacguugaaccagucuuuuccuuucuaagaauagaagauuguauaaauaauauugc	TCONS_00018146:1185-1271:11_22	UUUCUAUUUCUCACGAGGUUGG	5P	0.997005
TCONS_00018146:1185-1271	ggcgaucgauUUUCUAUUUCUCACGAGGUUGGAcguugaaccagucuuuuccuuucuaagaauagaagauuguauaaauaauauugc	TCONS_00018146:1185-1271:11_23	UUUCUAUUUCUCACGAGGUUGGA	5P	0.998528
TCONS_00018146:1185-1271	ggcgaucgauuUUCUAUUUCUCACGAGGUUGGAcguugaaccagucuuuuccuuucuaagaauagaagauuguauaaauaauauugc	TCONS_00018146:1185-1271:12_22	UUCUAUUUCUCACGAGGUUGGA	5P	0.994028
TCONS_00017456:1253-1329	auuguagcagACCCGGUUCGCAAUAUACAUACAcuuuguuaucgauguguguauacguguaagcguguaccuacgaa	TCONS_00017456:1253-1329:11_23	ACCCGGUUCGCAAUAUACAUACA	5P	0.996721
TCONS_00017456:1253-1329	auuguagcagACCCGGUUCGCAAUAUACAUACACuuuguuaucgauguguguauacguguaagcguguaccuacgaa	TCONS_00017456:1253-1329:11_24	ACCCGGUUCGCAAUAUACAUACAC	5P	0.995274
TCONS_00017456:1253-1329	auuguagcagaCCCGGUUCGCAAUAUACAUACAcuuuguuaucgauguguguauacguguaagcguguaccuacgaa	TCONS_00017456:1253-1329:12_22	CCCGGUUCGCAAUAUACAUACA	5P	0.996413
TCONS_00017456:1253-1329	auuguagcagaCCCGGUUCGCAAUAUACAUACACuuuguuaucgauguguguauacguguaagcguguaccuacgaa	TCONS_00017456:1253-1329:12_23	CCCGGUUCGCAAUAUACAUACAC	5P	0.998057
TCONS_00017456:1253-1329	auuguagcagaCCCGGUUCGCAAUAUACAUACACUuuguuaucgauguguguauacguguaagcguguaccuacgaa	TCONS_00017456:1253-1329:12_24	CCCGGUUCGCAAUAUACAUACACU	5P	0.995235
TCONS_00017241:758-854	acugcgcuugauuagcacggAUUACGACAAACGUAAUUGAuacacgcgccgaugcagugaucagauuacguuucaaacguaucuucucuccaagugu	TCONS_00017241:758-854:21_20	AUUACGACAAACGUAAUUGA	5P	0.992928
TCONS_00017241:758-854	acugcgcuugauuagcacggAUUACGACAAACGUAAUUGAUacacgcgccgaugcagugaucagauuacguuucaaacguaucuucucuccaagugu	TCONS_00017241:758-854:21_21	AUUACGACAAACGUAAUUGAU	5P	0.995762
TCONS_00017241:758-854	acugcgcuugauuagcacggaUUACGACAAACGUAAUUGAUacacgcgccgaugcagugaucagauuacguuucaaacguaucuucucuccaagugu	TCONS_00017241:758-854:22_20	UUACGACAAACGUAAUUGAU	5P	0.992694
TCONS_00017455:1223-1299	auuguagcagACCCGGUUCGCAAUAUACAUACAcuuuguuaucgauguguguauacguguaagcguguaccuacgaa	TCONS_00017455:1223-1299:11_23	ACCCGGUUCGCAAUAUACAUACA	5P	0.996721
TCONS_00017455:1223-1299	auuguagcagACCCGGUUCGCAAUAUACAUACACuuuguuaucgauguguguauacguguaagcguguaccuacgaa	TCONS_00017455:1223-1299:11_24	ACCCGGUUCGCAAUAUACAUACAC	5P	0.995274
TCONS_00017455:1223-1299	auuguagcagaCCCGGUUCGCAAUAUACAUACAcuuuguuaucgauguguguauacguguaagcguguaccuacgaa	TCONS_00017455:1223-1299:12_22	CCCGGUUCGCAAUAUACAUACA	5P	0.996413
TCONS_00017455:1223-1299	auuguagcagaCCCGGUUCGCAAUAUACAUACACuuuguuaucgauguguguauacguguaagcguguaccuacgaa	TCONS_00017455:1223-1299:12_23	CCCGGUUCGCAAUAUACAUACAC	5P	0.998057
TCONS_00017455:1223-1299	auuguagcagaCCCGGUUCGCAAUAUACAUACACUuuguuaucgauguguguauacguguaagcguguaccuacgaa	TCONS_00017455:1223-1299:12_24	CCCGGUUCGCAAUAUACAUACACU	5P	0.995235
TCONS_00016111:568-670	gaaaguauauagauaggcAGGAGGUAUCCAGGAAGGAAGUgucggggucgcucuuccggacagcugcucuggauaucagcguauagguacuaugguaaaguaa	TCONS_00016111:568-670:19_22	AGGAGGUAUCCAGGAAGGAAGU	5P	0.995824
TCONS_00016111:568-670	gaaaguauauagauaggcAGGAGGUAUCCAGGAAGGAAGUGucggggucgcucuuccggacagcugcucuggauaucagcguauagguacuaugguaaaguaa	TCONS_00016111:568-670:19_23	AGGAGGUAUCCAGGAAGGAAGUG	5P	0.991148
TCONS_00016111:568-670	gaaaguauauagauaggcaGGAGGUAUCCAGGAAGGAAGUGUcggggucgcucuuccggacagcugcucuggauaucagcguauagguacuaugguaaaguaa	TCONS_00016111:568-670:20_23	GGAGGUAUCCAGGAAGGAAGUGU	5P	0.99093
TCONS_00017183:1111-1179	caugguaucaaacugaaguugcaucgcacgaccacugaacuuugCGCAACUUCGGUUAGUACAUgauac	TCONS_00017183:1111-1179:45_20	CGCAACUUCGGUUAGUACAU	3P	0.99328
TCONS_00017248:250-323	uggaagaaagAUUACGAGGCGCCCCUUUUUUCCUuggggcgagucuuggaucgaggguuccucguguaaauaga	TCONS_00017248:250-323:11_24	AUUACGAGGCGCCCCUUUUUUCCU	5P	0.99428
TCONS_00017248:250-323	uggaagaaagaUUACGAGGCGCCCCUUUUUUCCUUggggcgagucuuggaucgaggguuccucguguaaauaga	TCONS_00017248:250-323:12_24	UUACGAGGCGCCCCUUUUUUCCUU	5P	0.992249
TCONS_00016020:1182-1279	cuaaugaaaucucgagagugCCGCGUUUCCGUUUGAAACUGgccgcagacucgcgacacgcuaaacguuccaaaagaugcgguaccucaagagaaaau	TCONS_00016020:1182-1279:21_21	CCGCGUUUCCGUUUGAAACUG	5P	0.996625
TCONS_00016020:1182-1279	cuaaugaaaucucgagagugCCGCGUUUCCGUUUGAAACUGGccgcagacucgcgacacgcuaaacguuccaaaagaugcgguaccucaagagaaaau	TCONS_00016020:1182-1279:21_22	CCGCGUUUCCGUUUGAAACUGG	5P	0.993018
TCONS_00016020:1182-1279	cuaaugaaaucucgagagugcCGCGUUUCCGUUUGAAACUGGccgcagacucgcgacacgcuaaacguuccaaaagaugcgguaccucaagagaaaau	TCONS_00016020:1182-1279:22_21	CGCGUUUCCGUUUGAAACUGG	5P	0.990123
TCONS_00016095:1182-1270	aaaaacauuggaaaacACUGGUUUGCUCUAUUUCUAUcaccauuaauuaaaccaggaauagaacggaagcagacucgugcgaagaugua	TCONS_00016095:1182-1270:17_21	ACUGGUUUGCUCUAUUUCUAU	5P	0.995615
TCONS_00016095:1182-1270	aaaaacauuggaaaacaCUGGUUUGCUCUAUUUCUAUcaccauuaauuaaaccaggaauagaacggaagcagacucgugcgaagaugua	TCONS_00016095:1182-1270:18_20	CUGGUUUGCUCUAUUUCUAU	5P	0.997983
TCONS_00016095:1182-1270	aaaaacauuggaaaacacUGGUUUGCUCUAUUUCUAUCAccauuaauuaaaccaggaauagaacggaagcagacucgugcgaagaugua	TCONS_00016095:1182-1270:19_21	UGGUUUGCUCUAUUUCUAUCA	5P	0.992227
TCONS_00016095:1182-1270	aaaaacauuggaaaacacUGGUUUGCUCUAUUUCUAUCACcauuaauuaaaccaggaauagaacggaagcagacucgugcgaagaugua	TCONS_00016095:1182-1270:19_22	UGGUUUGCUCUAUUUCUAUCAC	5P	0.993904
TCONS_00016016:241-313	aaucagcuuUCACGGAUGGAACGAGAUUUCAguuggaacgagugaaguucauugcagugucugucaaaguuga	TCONS_00016016:241-313:10_22	UCACGGAUGGAACGAGAUUUCA	5P	0.997879
TCONS_00016016:241-313	aaucagcuuUCACGGAUGGAACGAGAUUUCAGuuggaacgagugaaguucauugcagugucugucaaaguuga	TCONS_00016016:241-313:10_23	UCACGGAUGGAACGAGAUUUCAG	5P	0.997816
TCONS_00016016:241-313	aaucagcuuuCACGGAUGGAACGAGAUUUCAguuggaacgagugaaguucauugcagugucugucaaaguuga	TCONS_00016016:241-313:11_21	CACGGAUGGAACGAGAUUUCA	5P	0.996433
TCONS_00016016:241-313	aaucagcuuuCACGGAUGGAACGAGAUUUCAGuuggaacgagugaaguucauugcagugucugucaaaguuga	TCONS_00016016:241-313:11_22	CACGGAUGGAACGAGAUUUCAG	5P	0.998234
TCONS_00016016:241-313	aaucagcuuuCACGGAUGGAACGAGAUUUCAGUuggaacgagugaaguucauugcagugucugucaaaguuga	TCONS_00016016:241-313:11_23	CACGGAUGGAACGAGAUUUCAGU	5P	0.992201
TCONS_00016016:241-313	aaucagcuuucacggauggaacgagauuucaguuggaacgagUGAAGUUCAUUGCAGUGUCUGUCaaaguuga	TCONS_00016016:241-313:43_23	UGAAGUUCAUUGCAGUGUCUGUC	3P	0.998649
TCONS_00016016:241-313	aaucagcuuucacggauggaacgagauuucaguuggaacgagUGAAGUUCAUUGCAGUGUCUGUCAaaguuga	TCONS_00016016:241-313:43_24	UGAAGUUCAUUGCAGUGUCUGUCA	3P	0.997753
TCONS_00016016:241-313	aaucagcuuucacggauggaacgagauuucaguuggaacgaguGAAGUUCAUUGCAGUGUCUGUCaaaguuga	TCONS_00016016:241-313:44_22	GAAGUUCAUUGCAGUGUCUGUC	3P	0.997511
TCONS_00016016:241-313	aaucagcuuucacggauggaacgagauuucaguuggaacgaguGAAGUUCAUUGCAGUGUCUGUCAaaguuga	TCONS_00016016:241-313:44_23	GAAGUUCAUUGCAGUGUCUGUCA	3P	0.998507
TCONS_00016016:241-313	aaucagcuuucacggauggaacgagauuucaguuggaacgaguGAAGUUCAUUGCAGUGUCUGUCAAaguuga	TCONS_00016016:241-313:44_24	GAAGUUCAUUGCAGUGUCUGUCAA	3P	0.993717
TCONS_00018860:917-988	uauacguugCAUCAGCUGAUACUUUGAGAagauguggaaucaucguuucauauaaaucauuugaaugcaacg	TCONS_00018860:917-988:10_20	CAUCAGCUGAUACUUUGAGA	5P	0.993906
TCONS_00018860:917-988	uauacguugCAUCAGCUGAUACUUUGAGAAgauguggaaucaucguuucauauaaaucauuugaaugcaacg	TCONS_00018860:917-988:10_21	CAUCAGCUGAUACUUUGAGAA	5P	0.990053
TCONS_00018860:917-988	uauacguugCAUCAGCUGAUACUUUGAGAAGAuguggaaucaucguuucauauaaaucauuugaaugcaacg	TCONS_00018860:917-988:10_23	CAUCAGCUGAUACUUUGAGAAGA	5P	0.991374
TCONS_00018860:917-988	uauacguugcAUCAGCUGAUACUUUGAGAAgauguggaaucaucguuucauauaaaucauuugaaugcaacg	TCONS_00018860:917-988:11_20	AUCAGCUGAUACUUUGAGAA	5P	0.991204
TCONS_00018860:917-988	uauacguugcAUCAGCUGAUACUUUGAGAAGAuguggaaucaucguuucauauaaaucauuugaaugcaacg	TCONS_00018860:917-988:11_22	AUCAGCUGAUACUUUGAGAAGA	5P	0.997156
TCONS_00018860:917-988	uauacguugcAUCAGCUGAUACUUUGAGAAGAUguggaaucaucguuucauauaaaucauuugaaugcaacg	TCONS_00018860:917-988:11_23	AUCAGCUGAUACUUUGAGAAGAU	5P	0.990719
TCONS_00017609:758-827	auucaauuauCGGUUUCGCCCCGCCAGCCGGAAuugccggauaauucacugcugccggagcgauagccga	TCONS_00017609:758-827:11_23	CGGUUUCGCCCCGCCAGCCGGAA	5P	0.995712
TCONS_00017609:758-827	auucaauuaucGGUUUCGCCCCGCCAGCCGGAauugccggauaauucacugcugccggagcgauagccga	TCONS_00017609:758-827:12_21	GGUUUCGCCCCGCCAGCCGGA	5P	0.994341
TCONS_00017609:758-827	auucaauuaucGGUUUCGCCCCGCCAGCCGGAAuugccggauaauucacugcugccggagcgauagccga	TCONS_00017609:758-827:12_22	GGUUUCGCCCCGCCAGCCGGAA	5P	0.999648
TCONS_00017609:758-827	auucaauuaucGGUUUCGCCCCGCCAGCCGGAAUugccggauaauucacugcugccggagcgauagccga	TCONS_00017609:758-827:12_23	GGUUUCGCCCCGCCAGCCGGAAU	5P	0.999514
TCONS_00017609:758-827	auucaauuaucgGUUUCGCCCCGCCAGCCGGAAuugccggauaauucacugcugccggagcgauagccga	TCONS_00017609:758-827:13_21	GUUUCGCCCCGCCAGCCGGAA	5P	0.99032
TCONS_00017609:758-827	auucaauuaucgGUUUCGCCCCGCCAGCCGGAAUugccggauaauucacugcugccggagcgauagccga	TCONS_00017609:758-827:13_22	GUUUCGCCCCGCCAGCCGGAAU	5P	0.992897
TCONS_00017609:758-827	auucaauuaucgguuucgccccgccagccggaauugccggauaAUUCACUGCUGCCGGAGCGAUAGCcga	TCONS_00017609:758-827:44_24	AUUCACUGCUGCCGGAGCGAUAGC	3P	0.991316
TCONS_00017641:340-419	cucggauauuCGACGUAACGUCGUCGUCCGucgaaauucagacacggaagcgaacgaguauugucgugggccgaguauag	TCONS_00017641:340-419:11_20	CGACGUAACGUCGUCGUCCG	5P	0.998285
TCONS_00018762:2158-2246	uuuaaaagucaaguauaUCCAAGUUGACAACGAAUUAUCAuaaaaugucacucgugauauauuguugcagacuuggauauuuaauuuga	TCONS_00018762:2158-2246:18_23	UCCAAGUUGACAACGAAUUAUCA	5P	0.998243
TCONS_00018762:2158-2246	uuuaaaagucaaguauaUCCAAGUUGACAACGAAUUAUCAUaaaaugucacucgugauauauuguugcagacuuggauauuuaauuuga	TCONS_00018762:2158-2246:18_24	UCCAAGUUGACAACGAAUUAUCAU	5P	0.994847
TCONS_00018762:2158-2246	uuuaaaagucaaguauauCCAAGUUGACAACGAAUUAUCauaaaaugucacucgugauauauuguugcagacuuggauauuuaauuuga	TCONS_00018762:2158-2246:19_21	CCAAGUUGACAACGAAUUAUC	5P	0.99506
TCONS_00018762:2158-2246	uuuaaaagucaaguauauCCAAGUUGACAACGAAUUAUCAuaaaaugucacucgugauauauuguugcagacuuggauauuuaauuuga	TCONS_00018762:2158-2246:19_22	CCAAGUUGACAACGAAUUAUCA	5P	0.99934
TCONS_00018762:2158-2246	uuuaaaagucaaguauauCCAAGUUGACAACGAAUUAUCAUaaaaugucacucgugauauauuguugcagacuuggauauuuaauuuga	TCONS_00018762:2158-2246:19_23	CCAAGUUGACAACGAAUUAUCAU	5P	0.998536
TCONS_00018762:2158-2246	uuuaaaagucaaguauaucCAAGUUGACAACGAAUUAUCAuaaaaugucacucgugauauauuguugcagacuuggauauuuaauuuga	TCONS_00018762:2158-2246:20_21	CAAGUUGACAACGAAUUAUCA	5P	0.994995
TCONS_00018762:2158-2246	uuuaaaagucaaguauaucCAAGUUGACAACGAAUUAUCAUaaaaugucacucgugauauauuguugcagacuuggauauuuaauuuga	TCONS_00018762:2158-2246:20_22	CAAGUUGACAACGAAUUAUCAU	5P	0.992812
TCONS_00018762:2163-2246	aagucaaguauAUCCAAGUUGACAACGAAUUAUCAuaaaaugucacucgugauauauuguugcagacuuggauauuuaauuuga	TCONS_00018762:2163-2246:12_24	AUCCAAGUUGACAACGAAUUAUCA	5P	0.990309
TCONS_00018762:2163-2246	aagucaaguauaUCCAAGUUGACAACGAAUUAUcauaaaaugucacucgugauauauuguugcagacuuggauauuuaauuuga	TCONS_00018762:2163-2246:13_21	UCCAAGUUGACAACGAAUUAU	5P	0.990145
TCONS_00018762:2163-2246	aagucaaguauaUCCAAGUUGACAACGAAUUAUCauaaaaugucacucgugauauauuguugcagacuuggauauuuaauuuga	TCONS_00018762:2163-2246:13_22	UCCAAGUUGACAACGAAUUAUC	5P	0.998557
TCONS_00018762:2163-2246	aagucaaguauaUCCAAGUUGACAACGAAUUAUCAuaaaaugucacucgugauauauuguugcagacuuggauauuuaauuuga	TCONS_00018762:2163-2246:13_23	UCCAAGUUGACAACGAAUUAUCA	5P	0.999731
TCONS_00018762:2163-2246	aagucaaguauaUCCAAGUUGACAACGAAUUAUCAUaaaaugucacucgugauauauuguugcagacuuggauauuuaauuuga	TCONS_00018762:2163-2246:13_24	UCCAAGUUGACAACGAAUUAUCAU	5P	0.998511
TCONS_00018762:2163-2246	aagucaaguauauCCAAGUUGACAACGAAUUAUCauaaaaugucacucgugauauauuguugcagacuuggauauuuaauuuga	TCONS_00018762:2163-2246:14_21	CCAAGUUGACAACGAAUUAUC	5P	0.993939
TCONS_00018762:2163-2246	aagucaaguauauCCAAGUUGACAACGAAUUAUCAuaaaaugucacucgugauauauuguugcagacuuggauauuuaauuuga	TCONS_00018762:2163-2246:14_22	CCAAGUUGACAACGAAUUAUCA	5P	0.999456
TCONS_00018762:2163-2246	aagucaaguauauCCAAGUUGACAACGAAUUAUCAUaaaaugucacucgugauauauuguugcagacuuggauauuuaauuuga	TCONS_00018762:2163-2246:14_23	CCAAGUUGACAACGAAUUAUCAU	5P	0.99898
TCONS_00018762:2163-2246	aagucaaguauauccaaguugacaacgaauuaucauaaaaugucacucGUGAUAUAUUGUUGCAGACUUGGAuauuuaauuuga	TCONS_00018762:2163-2246:49_24	GUGAUAUAUUGUUGCAGACUUGGA	3P	0.996262
TCONS_00018762:2163-2246	aagucaaguauauccaaguugacaacgaauuaucauaaaaugucacucgUGAUAUAUUGUUGCAGACUUGGAuauuuaauuuga	TCONS_00018762:2163-2246:50_23	UGAUAUAUUGUUGCAGACUUGGA	3P	0.999346
TCONS_00018762:2163-2246	aagucaaguauauccaaguugacaacgaauuaucauaaaaugucacucgUGAUAUAUUGUUGCAGACUUGGAUauuuaauuuga	TCONS_00018762:2163-2246:50_24	UGAUAUAUUGUUGCAGACUUGGAU	3P	0.999228
TCONS_00018762:2163-2246	aagucaaguauauccaaguugacaacgaauuaucauaaaaugucacucguGAUAUAUUGUUGCAGACUUGGAuauuuaauuuga	TCONS_00018762:2163-2246:51_22	GAUAUAUUGUUGCAGACUUGGA	3P	0.998913
TCONS_00018762:2163-2246	aagucaaguauauccaaguugacaacgaauuaucauaaaaugucacucguGAUAUAUUGUUGCAGACUUGGAUauuuaauuuga	TCONS_00018762:2163-2246:51_23	GAUAUAUUGUUGCAGACUUGGAU	3P	0.998669
TCONS_00018875:1084-1151	cacaaugaaggguguggcguucgaggacgaaaagcucucucucUCCUGUCCGCUUUAUCCUGCcauug	TCONS_00018875:1084-1151:44_20	UCCUGUCCGCUUUAUCCUGC	3P	0.990619
TCONS_00018875:1084-1151	cacaaugaaggguguggcguucgaggacgaaaagcucucucucUCCUGUCCGCUUUAUCCUGCCauug	TCONS_00018875:1084-1151:44_21	UCCUGUCCGCUUUAUCCUGCC	3P	0.996463
TCONS_00018875:1084-1151	cacaaugaaggguguggcguucgaggacgaaaagcucucucucuCCUGUCCGCUUUAUCCUGCCauug	TCONS_00018875:1084-1151:45_20	CCUGUCCGCUUUAUCCUGCC	3P	0.997395
TCONS_00018875:97-179	acggccgucggAUACUUUUCCCCGGUACUGUCAAauuaacgaacgaauuugacgguagauuggaaacuuaucguggauugccg	TCONS_00018875:97-179:12_23	AUACUUUUCCCCGGUACUGUCAA	5P	0.996528
TCONS_00018875:97-179	acggccgucggAUACUUUUCCCCGGUACUGUCAAAuuaacgaacgaauuugacgguagauuggaaacuuaucguggauugccg	TCONS_00018875:97-179:12_24	AUACUUUUCCCCGGUACUGUCAAA	5P	0.99802
TCONS_00018875:97-179	acggccgucggaUACUUUUCCCCGGUACUGUCAAauuaacgaacgaauuugacgguagauuggaaacuuaucguggauugccg	TCONS_00018875:97-179:13_22	UACUUUUCCCCGGUACUGUCAA	5P	0.994216
TCONS_00018875:97-179	acggccgucggaUACUUUUCCCCGGUACUGUCAAAuuaacgaacgaauuugacgguagauuggaaacuuaucguggauugccg	TCONS_00018875:97-179:13_23	UACUUUUCCCCGGUACUGUCAAA	5P	0.999237
TCONS_00018875:97-179	acggccgucggaUACUUUUCCCCGGUACUGUCAAAUuaacgaacgaauuugacgguagauuggaaacuuaucguggauugccg	TCONS_00018875:97-179:13_24	UACUUUUCCCCGGUACUGUCAAAU	5P	0.998706
TCONS_00018875:97-179	acggccgucggauacuuuuccccgguacugucaaauuaacgaacgaaUUUGACGGUAGAUUGGAAACUUAUcguggauugccg	TCONS_00018875:97-179:48_24	UUUGACGGUAGAUUGGAAACUUAU	3P	0.996849
TCONS_00018875:97-179	acggccgucggauacuuuuccccgguacugucaaauuaacgaacgaauUUGACGGUAGAUUGGAAACUUAUcguggauugccg	TCONS_00018875:97-179:49_23	UUGACGGUAGAUUGGAAACUUAU	3P	0.994154
TCONS_00020373:1164-1263	aaugaagccggucaccuguaGGAUCAUCGAGCAAACAAGCAUCgcaccccaagguuccucgagugcucuaagcucgauauacuuagcgguuacccgauca	TCONS_00020373:1164-1263:21_23	GGAUCAUCGAGCAAACAAGCAUC	5P	0.990173
TCONS_00019099:2474-2572	aaaugacugauagagcgaaaAAAGGACAGCGAGUUAAGCCUguuugucggcccucacgaaucaggagcagcugugcugccuuguggcccuuuauggguc	TCONS_00019099:2474-2572:21_21	AAAGGACAGCGAGUUAAGCCU	5P	0.99182
TCONS_00019099:2474-2572	aaaugacugauagagcgaaaAAAGGACAGCGAGUUAAGCCUGuuugucggcccucacgaaucaggagcagcugugcugccuuguggcccuuuauggguc	TCONS_00019099:2474-2572:21_22	AAAGGACAGCGAGUUAAGCCUG	5P	0.991602
TCONS_00019099:2474-2572	aaaugacugauagagcgaaaaAAGGACAGCGAGUUAAGCCUGuuugucggcccucacgaaucaggagcagcugugcugccuuguggcccuuuauggguc	TCONS_00019099:2474-2572:22_21	AAGGACAGCGAGUUAAGCCUG	5P	0.995961
TCONS_00019099:2474-2572	aaaugacugauagagcgaaaaAAGGACAGCGAGUUAAGCCUGUuugucggcccucacgaaucaggagcagcugugcugccuuguggcccuuuauggguc	TCONS_00019099:2474-2572:22_22	AAGGACAGCGAGUUAAGCCUGU	5P	0.992926
TCONS_00019099:5892-5961	aauuucauuUCGAAAAUUUCCGAUCCAAGUuuugaaucuuugaaaucuuuggaucgugaauauuuggagu	TCONS_00019099:5892-5961:10_21	UCGAAAAUUUCCGAUCCAAGU	5P	0.998009
TCONS_00019099:5892-5961	aauuucauuUCGAAAAUUUCCGAUCCAAGUUuugaaucuuugaaaucuuuggaucgugaauauuuggagu	TCONS_00019099:5892-5961:10_22	UCGAAAAUUUCCGAUCCAAGUU	5P	0.998859
TCONS_00019099:5892-5961	aauuucauuUCGAAAAUUUCCGAUCCAAGUUUugaaucuuugaaaucuuuggaucgugaauauuuggagu	TCONS_00019099:5892-5961:10_23	UCGAAAAUUUCCGAUCCAAGUUU	5P	0.998281
TCONS_00019099:5892-5961	aauuucauuuCGAAAAUUUCCGAUCCAAGUuuugaaucuuugaaaucuuuggaucgugaauauuuggagu	TCONS_00019099:5892-5961:11_20	CGAAAAUUUCCGAUCCAAGU	5P	0.998007
TCONS_00019099:5892-5961	aauuucauuuCGAAAAUUUCCGAUCCAAGUUuugaaucuuugaaaucuuuggaucgugaauauuuggagu	TCONS_00019099:5892-5961:11_21	CGAAAAUUUCCGAUCCAAGUU	5P	0.99949
TCONS_00019099:5892-5961	aauuucauuuCGAAAAUUUCCGAUCCAAGUUUugaaucuuugaaaucuuuggaucgugaauauuuggagu	TCONS_00019099:5892-5961:11_22	CGAAAAUUUCCGAUCCAAGUUU	5P	0.999565
TCONS_00019099:5892-5961	aauuucauuuCGAAAAUUUCCGAUCCAAGUUUUgaaucuuugaaaucuuuggaucgugaauauuuggagu	TCONS_00019099:5892-5961:11_23	CGAAAAUUUCCGAUCCAAGUUUU	5P	0.995237
TCONS_00019099:5892-5961	aauuucauuucGAAAAUUUCCGAUCCAAGUUUugaaucuuugaaaucuuuggaucgugaauauuuggagu	TCONS_00019099:5892-5961:12_21	GAAAAUUUCCGAUCCAAGUUU	5P	0.992371
TCONS_00019099:5892-5961	aauuucauuucgaaaauuuccgauccaaguuuugaaucuuugAAAUCUUUGGAUCGUGAAUAUUUGgagu	TCONS_00019099:5892-5961:43_24	AAAUCUUUGGAUCGUGAAUAUUUG	3P	0.996334
TCONS_00019099:5892-5961	aauuucauuucgaaaauuuccgauccaaguuuugaaucuuugaAAUCUUUGGAUCGUGAAUAUUUGgagu	TCONS_00019099:5892-5961:44_23	AAUCUUUGGAUCGUGAAUAUUUG	3P	0.999004
TCONS_00019099:5892-5961	aauuucauuucgaaaauuuccgauccaaguuuugaaucuuugaAAUCUUUGGAUCGUGAAUAUUUGGagu	TCONS_00019099:5892-5961:44_24	AAUCUUUGGAUCGUGAAUAUUUGG	3P	0.999005
TCONS_00019099:5892-5961	aauuucauuucgaaaauuuccgauccaaguuuugaaucuuugaaAUCUUUGGAUCGUGAAUAUUUGgagu	TCONS_00019099:5892-5961:45_22	AUCUUUGGAUCGUGAAUAUUUG	3P	0.996904
TCONS_00019099:5892-5961	aauuucauuucgaaaauuuccgauccaaguuuugaaucuuugaaAUCUUUGGAUCGUGAAUAUUUGGagu	TCONS_00019099:5892-5961:45_23	AUCUUUGGAUCGUGAAUAUUUGG	3P	0.998838
TCONS_00019099:5892-5961	aauuucauuucgaaaauuuccgauccaaguuuugaaucuuugaaAUCUUUGGAUCGUGAAUAUUUGGAgu	TCONS_00019099:5892-5961:45_24	AUCUUUGGAUCGUGAAUAUUUGGA	3P	0.998153
TCONS_00019099:5892-5961	aauuucauuucgaaaauuuccgauccaaguuuugaaucuuugaaaUCUUUGGAUCGUGAAUAUUUGGagu	TCONS_00019099:5892-5961:46_22	UCUUUGGAUCGUGAAUAUUUGG	3P	0.99261
TCONS_00019099:5892-5961	aauuucauuucgaaaauuuccgauccaaguuuugaaucuuugaaaUCUUUGGAUCGUGAAUAUUUGGAgu	TCONS_00019099:5892-5961:46_23	UCUUUGGAUCGUGAAUAUUUGGA	3P	0.994451
TCONS_00020362:960-1038	gaccgaucuUUCACCGUUCCCGUUGCCGGUUGAuaacucgauuugucaauaucagacgggggggauacuaucgaauuua	TCONS_00020362:960-1038:10_24	UUCACCGUUCCCGUUGCCGGUUGA	5P	0.996117
TCONS_00020362:960-1038	gaccgaucuuUCACCGUUCCCGUUGCCGGUUGAuaacucgauuugucaauaucagacgggggggauacuaucgaauuua	TCONS_00020362:960-1038:11_23	UCACCGUUCCCGUUGCCGGUUGA	5P	0.997843
TCONS_00017932:578-646	acagagaauaucgucggcgcgucugauggccgcuuggguggCCGUCAGGGCCUCACGUGUUcuccacaa	TCONS_00017932:578-646:42_20	CCGUCAGGGCCUCACGUGUU	3P	0.998783
TCONS_00017932:578-646	acagagaauaucgucggcgcgucugauggccgcuuggguggCCGUCAGGGCCUCACGUGUUCuccacaa	TCONS_00017932:578-646:42_21	CCGUCAGGGCCUCACGUGUUC	3P	0.990733
TCONS_00017932:578-646	acagagaauaucgucggcgcgucugauggccgcuuggguggcCGUCAGGGCCUCACGUGUUCuccacaa	TCONS_00017932:578-646:43_20	CGUCAGGGCCUCACGUGUUC	3P	0.994867
TCONS_00017932:578-646	acagagaauaucgucggcgcgucugauggccgcuuggguggcCGUCAGGGCCUCACGUGUUCUccacaa	TCONS_00017932:578-646:43_21	CGUCAGGGCCUCACGUGUUCU	3P	0.997332
TCONS_00017932:578-646	acagagaauaucgucggcgcgucugauggccgcuuggguggccGUCAGGGCCUCACGUGUUCUccacaa	TCONS_00017932:578-646:44_20	GUCAGGGCCUCACGUGUUCU	3P	0.993434
TCONS_00020385:2648-2750	gucaccacacaccguggauAUUCAAUCCUUCCGAUGAACgaaaggggaaagcaaagguuucuaucgauucguugagggguugguuccggucucaguaggguga	TCONS_00020385:2648-2750:20_20	AUUCAAUCCUUCCGAUGAAC	5P	0.997096
TCONS_00020385:2648-2750	gucaccacacaccguggauAUUCAAUCCUUCCGAUGAACGaaaggggaaagcaaagguuucuaucgauucguugagggguugguuccggucucaguaggguga	TCONS_00020385:2648-2750:20_21	AUUCAAUCCUUCCGAUGAACG	5P	0.997538
TCONS_00020385:2648-2750	gucaccacacaccguggauAUUCAAUCCUUCCGAUGAACGAaaggggaaagcaaagguuucuaucgauucguugagggguugguuccggucucaguaggguga	TCONS_00020385:2648-2750:20_22	AUUCAAUCCUUCCGAUGAACGA	5P	0.995942
TCONS_00020385:2648-2750	gucaccacacaccguggauaUUCAAUCCUUCCGAUGAACGaaaggggaaagcaaagguuucuaucgauucguugagggguugguuccggucucaguaggguga	TCONS_00020385:2648-2750:21_20	UUCAAUCCUUCCGAUGAACG	5P	0.998856
TCONS_00020385:2648-2750	gucaccacacaccguggauaUUCAAUCCUUCCGAUGAACGAaaggggaaagcaaagguuucuaucgauucguugagggguugguuccggucucaguaggguga	TCONS_00020385:2648-2750:21_21	UUCAAUCCUUCCGAUGAACGA	5P	0.999296
TCONS_00020385:2648-2750	gucaccacacaccguggauaUUCAAUCCUUCCGAUGAACGAAaggggaaagcaaagguuucuaucgauucguugagggguugguuccggucucaguaggguga	TCONS_00020385:2648-2750:21_22	UUCAAUCCUUCCGAUGAACGAA	5P	0.993388
TCONS_00020385:2648-2750	gucaccacacaccguggauauUCAAUCCUUCCGAUGAACGAaaggggaaagcaaagguuucuaucgauucguugagggguugguuccggucucaguaggguga	TCONS_00020385:2648-2750:22_20	UCAAUCCUUCCGAUGAACGA	5P	0.99839
TCONS_00020385:2648-2750	gucaccacacaccguggauauUCAAUCCUUCCGAUGAACGAAaggggaaagcaaagguuucuaucgauucguugagggguugguuccggucucaguaggguga	TCONS_00020385:2648-2750:22_21	UCAAUCCUUCCGAUGAACGAA	5P	0.995573
TCONS_00020385:2648-2750	gucaccacacaccguggauauUCAAUCCUUCCGAUGAACGAAAggggaaagcaaagguuucuaucgauucguugagggguugguuccggucucaguaggguga	TCONS_00020385:2648-2750:22_22	UCAAUCCUUCCGAUGAACGAAA	5P	0.993841
TCONS_00020385:2648-2750	gucaccacacaccguggauauuCAAUCCUUCCGAUGAACGAAaggggaaagcaaagguuucuaucgauucguugagggguugguuccggucucaguaggguga	TCONS_00020385:2648-2750:23_20	CAAUCCUUCCGAUGAACGAA	5P	0.99377
TCONS_00020385:2648-2750	gucaccacacaccguggauauuCAAUCCUUCCGAUGAACGAAAggggaaagcaaagguuucuaucgauucguugagggguugguuccggucucaguaggguga	TCONS_00020385:2648-2750:23_21	CAAUCCUUCCGAUGAACGAAA	5P	0.995326
TCONS_00020385:2648-2750	gucaccacacaccguggauauucAAUCCUUCCGAUGAACGAAAGGGgaaagcaaagguuucuaucgauucguugagggguugguuccggucucaguaggguga	TCONS_00020385:2648-2750:24_23	AAUCCUUCCGAUGAACGAAAGGG	5P	0.994462
TCONS_00020385:2648-2750	gucaccacacaccguggauauucaAUCCUUCCGAUGAACGAAAGGGgaaagcaaagguuucuaucgauucguugagggguugguuccggucucaguaggguga	TCONS_00020385:2648-2750:25_22	AUCCUUCCGAUGAACGAAAGGG	5P	0.998103
TCONS_00020385:2648-2750	gucaccacacaccguggauauucaAUCCUUCCGAUGAACGAAAGGGGaaagcaaagguuucuaucgauucguugagggguugguuccggucucaguaggguga	TCONS_00020385:2648-2750:25_23	AUCCUUCCGAUGAACGAAAGGGG	5P	0.996312
TCONS_00020385:2648-2750	gucaccacacaccguggauauucaauccuuccgaugaacgaaaggggaaagcaaagguuucUAUCGAUUCGUUGAGGGGUUGguuccggucucaguaggguga	TCONS_00020385:2648-2750:62_21	UAUCGAUUCGUUGAGGGGUUG	3P	0.992882
TCONS_00020385:2648-2750	gucaccacacaccguggauauucaauccuuccgaugaacgaaaggggaaagcaaagguuucuAUCGAUUCGUUGAGGGGUUGguuccggucucaguaggguga	TCONS_00020385:2648-2750:63_20	AUCGAUUCGUUGAGGGGUUG	3P	0.994752
TCONS_00020373:1591-1677	gcggucgccucuaAUGGCUCCGCGUGGCUACGUCcggcaaaauaagggaaaaaaggggggggugaagcgggcaaagagggagcggua	TCONS_00020373:1591-1677:14_21	AUGGCUCCGCGUGGCUACGUC	5P	0.995717
TCONS_00018891:198-268	uauauaacacgAUCGUACGAGCAUCAAGUUUCAGagcuccgacgaucucggaacgcgguguucgugcgaac	TCONS_00018891:198-268:12_23	AUCGUACGAGCAUCAAGUUUCAG	5P	0.996713
TCONS_00018891:198-268	uauauaacacgAUCGUACGAGCAUCAAGUUUCAGAgcuccgacgaucucggaacgcgguguucgugcgaac	TCONS_00018891:198-268:12_24	AUCGUACGAGCAUCAAGUUUCAGA	5P	0.999763
TCONS_00018891:198-268	uauauaacacgaUCGUACGAGCAUCAAGUUUCAGagcuccgacgaucucggaacgcgguguucgugcgaac	TCONS_00018891:198-268:13_22	UCGUACGAGCAUCAAGUUUCAG	5P	0.992047
TCONS_00018891:198-268	uauauaacacgaUCGUACGAGCAUCAAGUUUCAGAgcuccgacgaucucggaacgcgguguucgugcgaac	TCONS_00018891:198-268:13_23	UCGUACGAGCAUCAAGUUUCAGA	5P	0.999426
TCONS_00018891:198-268	uauauaacacgaUCGUACGAGCAUCAAGUUUCAGAGcuccgacgaucucggaacgcgguguucgugcgaac	TCONS_00018891:198-268:13_24	UCGUACGAGCAUCAAGUUUCAGAG	5P	0.999291
TCONS_00020373:2415-2524	aauugauuuuuauucaaccucucgUUCUCGUUUCUUCUUCAUUUUCGAugaaaguagaagaaucgaugaugagagacgaugacaaaagggggaagggaaaaauaaucgaa	TCONS_00020373:2415-2524:25_24	UUCUCGUUUCUUCUUCAUUUUCGA	5P	0.990277
TCONS_00020373:2415-2524	aauugauuuuuauucaaccucucguUCUCGUUUCUUCUUCAUUUUCGaugaaaguagaagaaucgaugaugagagacgaugacaaaagggggaagggaaaaauaaucgaa	TCONS_00020373:2415-2524:26_22	UCUCGUUUCUUCUUCAUUUUCG	5P	0.996225
TCONS_00020373:2415-2524	aauugauuuuuauucaaccucucguUCUCGUUUCUUCUUCAUUUUCGAugaaaguagaagaaucgaugaugagagacgaugacaaaagggggaagggaaaaauaaucgaa	TCONS_00020373:2415-2524:26_23	UCUCGUUUCUUCUUCAUUUUCGA	5P	0.996619
TCONS_00020373:2415-2524	aauugauuuuuauucaaccucucguUCUCGUUUCUUCUUCAUUUUCGAUgaaaguagaagaaucgaugaugagagacgaugacaaaagggggaagggaaaaauaaucgaa	TCONS_00020373:2415-2524:26_24	UCUCGUUUCUUCUUCAUUUUCGAU	5P	0.992402
TCONS_00020701:433-500	ccauugcuggcacacggaagcauaucgucuaucgcuucgagacGGAUGACCUUCCGAAGGUCAGcgcc	TCONS_00020701:433-500:44_21	GGAUGACCUUCCGAAGGUCAG	3P	0.99053
TCONS_00020701:433-500	ccauugcuggcacacggaagcauaucgucuaucgcuucgagacgGAUGACCUUCCGAAGGUCAGcgcc	TCONS_00020701:433-500:45_20	GAUGACCUUCCGAAGGUCAG	3P	0.995377
TCONS_00019499:2731-2811	ucgcggugauagCAUUUUAAUCGAGAACCGGCUGGauccaauuuggccggccgcgcucgcuagaaauugauaucacguggg	TCONS_00019499:2731-2811:13_23	CAUUUUAAUCGAGAACCGGCUGG	5P	0.990454
TCONS_00019495:7416-7496	ucgcggugauagCAUUUUAAUCGAGAACCGGCUGGauccaauuuggccggccgcgcucgcuagaaauugauaucacguggg	TCONS_00019495:7416-7496:13_23	CAUUUUAAUCGAGAACCGGCUGG	5P	0.990454
TCONS_00021005:1-73	ggcaugguaAUAUAGAGUCACUGAAGAUCGguuaucuuuacugccauuugagugacuccccugauuaccaugu	TCONS_00021005:1-73:10_21	AUAUAGAGUCACUGAAGAUCG	5P	0.995405
TCONS_00019495:7420-7493	ggugauagcAUUUUAAUCGAGAACCGGCUGGAuccaauuuggccggccgcgcucgcuagaaauugauaucacgu	TCONS_00019495:7420-7493:10_23	AUUUUAAUCGAGAACCGGCUGGA	5P	0.991985
TCONS_00019495:7420-7493	ggugauagcauuuuaaucgagaaccggcuggauccaauuuggcCGGCCGCGCUCGCUAGAAAUUgauaucacgu	TCONS_00019495:7420-7493:44_21	CGGCCGCGCUCGCUAGAAAUU	3P	0.99269
TCONS_00019780:1210-1280	acgccggaagcauguaucgggaagauuauuaggaaccaauuagaaAUAAUUUUCCCUCGUGUCACCgcgcg	TCONS_00019780:1210-1280:46_21	AUAAUUUUCCCUCGUGUCACC	3P	0.994633
TCONS_00019780:1210-1280	acgccggaagcauguaucgggaagauuauuaggaaccaauuagaaaUAAUUUUCCCUCGUGUCACCgcgcg	TCONS_00019780:1210-1280:47_20	UAAUUUUCCCUCGUGUCACC	3P	0.997569
TCONS_00019780:1210-1280	acgccggaagcauguaucgggaagauuauuaggaaccaauuagaaaUAAUUUUCCCUCGUGUCACCGcgcg	TCONS_00019780:1210-1280:47_21	UAAUUUUCCCUCGUGUCACCG	3P	0.991425
TCONS_00019781:1210-1280	acgccggaagcauguaucgggaagauuauuaggaaccaauuagaaAUAAUUUUCCCUCGUGUCACCgcgcg	TCONS_00019781:1210-1280:46_21	AUAAUUUUCCCUCGUGUCACC	3P	0.994633
TCONS_00019781:1210-1280	acgccggaagcauguaucgggaagauuauuaggaaccaauuagaaaUAAUUUUCCCUCGUGUCACCgcgcg	TCONS_00019781:1210-1280:47_20	UAAUUUUCCCUCGUGUCACC	3P	0.997569
TCONS_00019781:1210-1280	acgccggaagcauguaucgggaagauuauuaggaaccaauuagaaaUAAUUUUCCCUCGUGUCACCGcgcg	TCONS_00019781:1210-1280:47_21	UAAUUUUCCCUCGUGUCACCG	3P	0.991425
TCONS_00019839:373-462	ccacggguguacCACGCGCGCGAUAGACACGGgccacuaccuauuacgccuuuacuugcuugcuacgcgcggguaccaaccgaacgccac	TCONS_00019839:373-462:13_20	CACGCGCGCGAUAGACACGG	5P	0.997359
TCONS_00019839:373-462	ccacggguguacCACGCGCGCGAUAGACACGGGccacuaccuauuacgccuuuacuugcuugcuacgcgcggguaccaaccgaacgccac	TCONS_00019839:373-462:13_21	CACGCGCGCGAUAGACACGGG	5P	0.99387
TCONS_00019839:373-462	ccacggguguaccACGCGCGCGAUAGACACGGGccacuaccuauuacgccuuuacuugcuugcuacgcgcggguaccaaccgaacgccac	TCONS_00019839:373-462:14_20	ACGCGCGCGAUAGACACGGG	5P	0.99511
TCONS_00021200:47-115	ggggaacgcUCUCCGGGAGGAUGCCUCUGGccccguggacgagguaggggccaucauccaggagaaggc	TCONS_00021200:47-115:10_21	UCUCCGGGAGGAUGCCUCUGG	5P	0.997194
TCONS_00021200:47-115	ggggaacgcUCUCCGGGAGGAUGCCUCUGGCcccguggacgagguaggggccaucauccaggagaaggc	TCONS_00021200:47-115:10_22	UCUCCGGGAGGAUGCCUCUGGC	5P	0.999099
TCONS_00021200:47-115	ggggaacgcUCUCCGGGAGGAUGCCUCUGGCCccguggacgagguaggggccaucauccaggagaaggc	TCONS_00021200:47-115:10_23	UCUCCGGGAGGAUGCCUCUGGCC	5P	0.998881
TCONS_00019839:374-454	cacggguguacCACGCGCGCGAUAGACACGGgccacuaccuauuacgccuuuacuugcuugcuacgcgcggguaccaaccg	TCONS_00019839:374-454:12_20	CACGCGCGCGAUAGACACGG	5P	0.998382
TCONS_00019839:374-454	cacggguguacCACGCGCGCGAUAGACACGGGccacuaccuauuacgccuuuacuugcuugcuacgcgcggguaccaaccg	TCONS_00019839:374-454:12_21	CACGCGCGCGAUAGACACGGG	5P	0.996786
TCONS_00021200:47-115	ggggaacgcuCUCCGGGAGGAUGCCUCUGGCcccguggacgagguaggggccaucauccaggagaaggc	TCONS_00021200:47-115:11_21	CUCCGGGAGGAUGCCUCUGGC	5P	0.994973
TCONS_00019839:374-454	cacggguguaccACGCGCGCGAUAGACACGGGccacuaccuauuacgccuuuacuugcuugcuacgcgcggguaccaaccg	TCONS_00019839:374-454:13_20	ACGCGCGCGAUAGACACGGG	5P	0.999179
TCONS_00021200:47-115	ggggaacgcuCUCCGGGAGGAUGCCUCUGGCCccguggacgagguaggggccaucauccaggagaaggc	TCONS_00021200:47-115:11_22	CUCCGGGAGGAUGCCUCUGGCC	5P	0.995658
TCONS_00021200:47-115	ggggaacgcucuccgggaggaugccucuggccccguggacgaGGUAGGGGCCAUCAUCCAGGAGaaggc	TCONS_00021200:47-115:43_22	GGUAGGGGCCAUCAUCCAGGAG	3P	0.992834
TCONS_00021200:47-115	ggggaacgcucuccgggaggaugccucuggccccguggacgaGGUAGGGGCCAUCAUCCAGGAGAaggc	TCONS_00021200:47-115:43_23	GGUAGGGGCCAUCAUCCAGGAGA	3P	0.995975
TCONS_00021200:47-115	ggggaacgcucuccgggaggaugccucuggccccguggacgagGUAGGGGCCAUCAUCCAGGAGaaggc	TCONS_00021200:47-115:44_21	GUAGGGGCCAUCAUCCAGGAG	3P	0.991037
TCONS_00021200:47-115	ggggaacgcucuccgggaggaugccucuggccccguggacgagGUAGGGGCCAUCAUCCAGGAGAaggc	TCONS_00021200:47-115:44_22	GUAGGGGCCAUCAUCCAGGAGA	3P	0.998063
TCONS_00021200:47-115	ggggaacgcucuccgggaggaugccucuggccccguggacgaggUAGGGGCCAUCAUCCAGGAGAaggc	TCONS_00021200:47-115:45_21	UAGGGGCCAUCAUCCAGGAGA	3P	0.991551
TCONS_00019780:1459-1528	cguguaaacgccgcgagaggcgcuguaucgcguuuuucaaacgAUACACGAGAUUUCGCUGUGUUugguu	TCONS_00019780:1459-1528:44_22	AUACACGAGAUUUCGCUGUGUU	3P	0.992644
TCONS_00019780:1459-1528	cguguaaacgccgcgagaggcgcuguaucgcguuuuucaaacgAUACACGAGAUUUCGCUGUGUUUgguu	TCONS_00019780:1459-1528:44_23	AUACACGAGAUUUCGCUGUGUUU	3P	0.997808
TCONS_00019780:1459-1528	cguguaaacgccgcgagaggcgcuguaucgcguuuuucaaacgaUACACGAGAUUUCGCUGUGUUugguu	TCONS_00019780:1459-1528:45_21	UACACGAGAUUUCGCUGUGUU	3P	0.993308
TCONS_00019780:1459-1528	cguguaaacgccgcgagaggcgcuguaucgcguuuuucaaacgaUACACGAGAUUUCGCUGUGUUUgguu	TCONS_00019780:1459-1528:45_22	UACACGAGAUUUCGCUGUGUUU	3P	0.998961
TCONS_00019780:1459-1528	cguguaaacgccgcgagaggcgcuguaucgcguuuuucaaacgauACACGAGAUUUCGCUGUGUUUgguu	TCONS_00019780:1459-1528:46_21	ACACGAGAUUUCGCUGUGUUU	3P	0.995439
TCONS_00021198:47-115	ggggaacgcUCUCCGGGAGGAUGCCUCUGGccccguggacgagguaggggccaucauccaggagaaggc	TCONS_00021198:47-115:10_21	UCUCCGGGAGGAUGCCUCUGG	5P	0.997194
TCONS_00021198:47-115	ggggaacgcUCUCCGGGAGGAUGCCUCUGGCcccguggacgagguaggggccaucauccaggagaaggc	TCONS_00021198:47-115:10_22	UCUCCGGGAGGAUGCCUCUGGC	5P	0.999099
TCONS_00021198:47-115	ggggaacgcUCUCCGGGAGGAUGCCUCUGGCCccguggacgagguaggggccaucauccaggagaaggc	TCONS_00021198:47-115:10_23	UCUCCGGGAGGAUGCCUCUGGCC	5P	0.998881
TCONS_00021198:47-115	ggggaacgcuCUCCGGGAGGAUGCCUCUGGCcccguggacgagguaggggccaucauccaggagaaggc	TCONS_00021198:47-115:11_21	CUCCGGGAGGAUGCCUCUGGC	5P	0.994973
TCONS_00021198:47-115	ggggaacgcuCUCCGGGAGGAUGCCUCUGGCCccguggacgagguaggggccaucauccaggagaaggc	TCONS_00021198:47-115:11_22	CUCCGGGAGGAUGCCUCUGGCC	5P	0.995658
TCONS_00021198:47-115	ggggaacgcucuccgggaggaugccucuggccccguggacgaGGUAGGGGCCAUCAUCCAGGAGaaggc	TCONS_00021198:47-115:43_22	GGUAGGGGCCAUCAUCCAGGAG	3P	0.992834
TCONS_00021198:47-115	ggggaacgcucuccgggaggaugccucuggccccguggacgaGGUAGGGGCCAUCAUCCAGGAGAaggc	TCONS_00021198:47-115:43_23	GGUAGGGGCCAUCAUCCAGGAGA	3P	0.995975
TCONS_00021198:47-115	ggggaacgcucuccgggaggaugccucuggccccguggacgagGUAGGGGCCAUCAUCCAGGAGaaggc	TCONS_00021198:47-115:44_21	GUAGGGGCCAUCAUCCAGGAG	3P	0.991037
TCONS_00021198:47-115	ggggaacgcucuccgggaggaugccucuggccccguggacgagGUAGGGGCCAUCAUCCAGGAGAaggc	TCONS_00021198:47-115:44_22	GUAGGGGCCAUCAUCCAGGAGA	3P	0.998063
TCONS_00021198:47-115	ggggaacgcucuccgggaggaugccucuggccccguggacgaggUAGGGGCCAUCAUCCAGGAGAaggc	TCONS_00021198:47-115:45_21	UAGGGGCCAUCAUCCAGGAGA	3P	0.991551
TCONS_00019834:28-97	cgccgagguguaaacacgugcucgucgccguagcgcuggauguCGAUCAUCGAGCCGUGAUAUcucgugc	TCONS_00019834:28-97:44_20	CGAUCAUCGAGCCGUGAUAU	3P	0.996141
TCONS_00019675:3894-4008	uuuuuuuuuuuuuuucaaaagucaucaaAAAGUGCCGAAGUUUCAAGAucgaggaagaaaaagaucuuaaauacacuuuuaacacuuuuguaauaaugcgaagaagaagaagaag	TCONS_00019675:3894-4008:29_20	AAAGUGCCGAAGUUUCAAGA	5P	0.998159
TCONS_00019675:3894-4008	uuuuuuuuuuuuuuucaaaagucaucaaaAAGUGCCGAAGUUUCAAGAUcgaggaagaaaaagaucuuaaauacacuuuuaacacuuuuguaauaaugcgaagaagaagaagaag	TCONS_00019675:3894-4008:30_20	AAGUGCCGAAGUUUCAAGAU	5P	0.999426
TCONS_00019675:3894-4008	uuuuuuuuuuuuuuucaaaagucaucaaaAAGUGCCGAAGUUUCAAGAUCgaggaagaaaaagaucuuaaauacacuuuuaacacuuuuguaauaaugcgaagaagaagaagaag	TCONS_00019675:3894-4008:30_21	AAGUGCCGAAGUUUCAAGAUC	5P	0.996021
TCONS_00019675:3894-4008	uuuuuuuuuuuuuuucaaaagucaucaaaaAGUGCCGAAGUUUCAAGAUCgaggaagaaaaagaucuuaaauacacuuuuaacacuuuuguaauaaugcgaagaagaagaagaag	TCONS_00019675:3894-4008:31_20	AGUGCCGAAGUUUCAAGAUC	5P	0.995679
TCONS_00000430:598-666	acaucgaaCGAUCGUAAAUUUCGCGAAACAgagggcgcacgacucugacucgcgaucuugcuuaucgua	TCONS_00000430:598-666:9_22	CGAUCGUAAAUUUCGCGAAACA	5P	0.99586
TCONS_00000430:598-666	acaucgaaCGAUCGUAAAUUUCGCGAAACAGagggcgcacgacucugacucgcgaucuugcuuaucgua	TCONS_00000430:598-666:9_23	CGAUCGUAAAUUUCGCGAAACAG	5P	0.997145
TCONS_00000430:598-666	acaucgaaCGAUCGUAAAUUUCGCGAAACAGAgggcgcacgacucugacucgcgaucuugcuuaucgua	TCONS_00000430:598-666:9_24	CGAUCGUAAAUUUCGCGAAACAGA	5P	0.994431
TCONS_00000430:598-666	acaucgaacGAUCGUAAAUUUCGCGAAACagagggcgcacgacucugacucgcgaucuugcuuaucgua	TCONS_00000430:598-666:10_20	GAUCGUAAAUUUCGCGAAAC	5P	0.994422
TCONS_00000430:598-666	acaucgaacGAUCGUAAAUUUCGCGAAACAgagggcgcacgacucugacucgcgaucuugcuuaucgua	TCONS_00000430:598-666:10_21	GAUCGUAAAUUUCGCGAAACA	5P	0.999707
TCONS_00000430:598-666	acaucgaacGAUCGUAAAUUUCGCGAAACAGagggcgcacgacucugacucgcgaucuugcuuaucgua	TCONS_00000430:598-666:10_22	GAUCGUAAAUUUCGCGAAACAG	5P	0.999755
TCONS_00000430:598-666	acaucgaacGAUCGUAAAUUUCGCGAAACAGAgggcgcacgacucugacucgcgaucuugcuuaucgua	TCONS_00000430:598-666:10_23	GAUCGUAAAUUUCGCGAAACAGA	5P	0.999819
TCONS_00000430:598-666	acaucgaacgAUCGUAAAUUUCGCGAAACAgagggcgcacgacucugacucgcgaucuugcuuaucgua	TCONS_00000430:598-666:11_20	AUCGUAAAUUUCGCGAAACA	5P	0.997384
TCONS_00000430:598-666	acaucgaacgAUCGUAAAUUUCGCGAAACAGagggcgcacgacucugacucgcgaucuugcuuaucgua	TCONS_00000430:598-666:11_21	AUCGUAAAUUUCGCGAAACAG	5P	0.998654
TCONS_00000430:598-666	acaucgaacgAUCGUAAAUUUCGCGAAACAGAgggcgcacgacucugacucgcgaucuugcuuaucgua	TCONS_00000430:598-666:11_22	AUCGUAAAUUUCGCGAAACAGA	5P	0.999379
TCONS_00000430:598-666	acaucgaacgaucguaaauuucgcgaaacagagggcgcacgacuCUGACUCGCGAUCUUGCUUAUcgua	TCONS_00000430:598-666:45_21	CUGACUCGCGAUCUUGCUUAU	3P	0.992121
TCONS_00000430:598-666	acaucgaacgaucguaaauuucgcgaaacagagggcgcacgacuCUGACUCGCGAUCUUGCUUAUCgua	TCONS_00000430:598-666:45_22	CUGACUCGCGAUCUUGCUUAUC	3P	0.994289
TCONS_00000430:598-666	acaucgaacgaucguaaauuucgcgaaacagagggcgcacgacuCUGACUCGCGAUCUUGCUUAUCGUa	TCONS_00000430:598-666:45_24	CUGACUCGCGAUCUUGCUUAUCGU	3P	0.996336
TCONS_00000430:598-666	acaucgaacgaucguaaauuucgcgaaacagagggcgcacgacucUGACUCGCGAUCUUGCUUAUCGUa	TCONS_00000430:598-666:46_23	UGACUCGCGAUCUUGCUUAUCGU	3P	0.99682
TCONS_00000501:1241-1345	cgaaauaaaaaugcauauaaauauuucaaCAGUUUUUGCUUUCUUCUACuuguucuuuuuuucacgagugaaagagcaaguacuuuguugaaucuaccaaguucg	TCONS_00000501:1241-1345:30_20	CAGUUUUUGCUUUCUUCUAC	5P	0.99078
TCONS_00000501:1241-1345	cgaaauaaaaaugcauauaaauauuucaaCAGUUUUUGCUUUCUUCUACUuguucuuuuuuucacgagugaaagagcaaguacuuuguugaaucuaccaaguucg	TCONS_00000501:1241-1345:30_21	CAGUUUUUGCUUUCUUCUACU	5P	0.995196
TCONS_00000501:1241-1345	cgaaauaaaaaugcauauaaauauuucaaCAGUUUUUGCUUUCUUCUACUUguucuuuuuuucacgagugaaagagcaaguacuuuguugaaucuaccaaguucg	TCONS_00000501:1241-1345:30_22	CAGUUUUUGCUUUCUUCUACUU	5P	0.998446
TCONS_00000501:1241-1345	cgaaauaaaaaugcauauaaauauuucaaCAGUUUUUGCUUUCUUCUACUUGuucuuuuuuucacgagugaaagagcaaguacuuuguugaaucuaccaaguucg	TCONS_00000501:1241-1345:30_23	CAGUUUUUGCUUUCUUCUACUUG	5P	0.994687
TCONS_00003296:922-1014	auagcaaguguugauuAUUCCAAUGGUUCAAUGCGAGgugcagagguauugauuggcuccuuguugaugaaaggaauaacuucaauguaaaaa	TCONS_00003296:922-1014:17_21	AUUCCAAUGGUUCAAUGCGAG	5P	0.990686
TCONS_00003174:2867-2967	aaaaacguaucaaguggcgUGAAUAUUGAUACCAAAUGCgauccucaaugacucucgcaauuugaaucgcgauuaugcagugccauuugaugaauagaggg	TCONS_00003174:2867-2967:20_20	UGAAUAUUGAUACCAAAUGC	5P	0.997047
TCONS_00000574:1160-1226	ggucguucucucuucucccgcgguccaucgaggugaacgcgCGAUUACCACGGGUCGAGGCAUgaac	TCONS_00000574:1160-1226:42_22	CGAUUACCACGGGUCGAGGCAU	3P	0.997985
TCONS_00000574:1160-1226	ggucguucucucuucucccgcgguccaucgaggugaacgcgCGAUUACCACGGGUCGAGGCAUGaac	TCONS_00000574:1160-1226:42_23	CGAUUACCACGGGUCGAGGCAUG	3P	0.998588
TCONS_00000574:1160-1226	ggucguucucucuucucccgcgguccaucgaggugaacgcgcGAUUACCACGGGUCGAGGCAUgaac	TCONS_00000574:1160-1226:43_21	GAUUACCACGGGUCGAGGCAU	3P	0.99853
TCONS_00000574:1160-1226	ggucguucucucuucucccgcgguccaucgaggugaacgcgcGAUUACCACGGGUCGAGGCAUGaac	TCONS_00000574:1160-1226:43_22	GAUUACCACGGGUCGAGGCAUG	3P	0.999752
TCONS_00000574:1160-1226	ggucguucucucuucucccgcgguccaucgaggugaacgcgcGAUUACCACGGGUCGAGGCAUGAac	TCONS_00000574:1160-1226:43_23	GAUUACCACGGGUCGAGGCAUGA	3P	0.997327
TCONS_00000574:1160-1226	ggucguucucucuucucccgcgguccaucgaggugaacgcgcgAUUACCACGGGUCGAGGCAUGaac	TCONS_00000574:1160-1226:44_21	AUUACCACGGGUCGAGGCAUG	3P	0.999204
TCONS_00000574:1160-1226	ggucguucucucuucucccgcgguccaucgaggugaacgcgcgAUUACCACGGGUCGAGGCAUGAac	TCONS_00000574:1160-1226:44_22	AUUACCACGGGUCGAGGCAUGA	3P	0.996871
TCONS_00000429:598-666	acaucgaaCGAUCGUAAAUUUCGCGAAACAgagggcgcacgacucugacucgcgaucuugcuuaucgua	TCONS_00000429:598-666:9_22	CGAUCGUAAAUUUCGCGAAACA	5P	0.99586
TCONS_00000429:598-666	acaucgaaCGAUCGUAAAUUUCGCGAAACAGagggcgcacgacucugacucgcgaucuugcuuaucgua	TCONS_00000429:598-666:9_23	CGAUCGUAAAUUUCGCGAAACAG	5P	0.997145
TCONS_00000429:598-666	acaucgaaCGAUCGUAAAUUUCGCGAAACAGAgggcgcacgacucugacucgcgaucuugcuuaucgua	TCONS_00000429:598-666:9_24	CGAUCGUAAAUUUCGCGAAACAGA	5P	0.994431
TCONS_00000429:598-666	acaucgaacGAUCGUAAAUUUCGCGAAACagagggcgcacgacucugacucgcgaucuugcuuaucgua	TCONS_00000429:598-666:10_20	GAUCGUAAAUUUCGCGAAAC	5P	0.994422
TCONS_00000429:598-666	acaucgaacGAUCGUAAAUUUCGCGAAACAgagggcgcacgacucugacucgcgaucuugcuuaucgua	TCONS_00000429:598-666:10_21	GAUCGUAAAUUUCGCGAAACA	5P	0.999707
TCONS_00000429:598-666	acaucgaacGAUCGUAAAUUUCGCGAAACAGagggcgcacgacucugacucgcgaucuugcuuaucgua	TCONS_00000429:598-666:10_22	GAUCGUAAAUUUCGCGAAACAG	5P	0.999755
TCONS_00000429:598-666	acaucgaacGAUCGUAAAUUUCGCGAAACAGAgggcgcacgacucugacucgcgaucuugcuuaucgua	TCONS_00000429:598-666:10_23	GAUCGUAAAUUUCGCGAAACAGA	5P	0.999819
TCONS_00000429:598-666	acaucgaacgAUCGUAAAUUUCGCGAAACAgagggcgcacgacucugacucgcgaucuugcuuaucgua	TCONS_00000429:598-666:11_20	AUCGUAAAUUUCGCGAAACA	5P	0.997384
TCONS_00000429:598-666	acaucgaacgAUCGUAAAUUUCGCGAAACAGagggcgcacgacucugacucgcgaucuugcuuaucgua	TCONS_00000429:598-666:11_21	AUCGUAAAUUUCGCGAAACAG	5P	0.998654
TCONS_00000429:598-666	acaucgaacgAUCGUAAAUUUCGCGAAACAGAgggcgcacgacucugacucgcgaucuugcuuaucgua	TCONS_00000429:598-666:11_22	AUCGUAAAUUUCGCGAAACAGA	5P	0.999379
TCONS_00000429:598-666	acaucgaacgaucguaaauuucgcgaaacagagggcgcacgacuCUGACUCGCGAUCUUGCUUAUcgua	TCONS_00000429:598-666:45_21	CUGACUCGCGAUCUUGCUUAU	3P	0.992121
TCONS_00000429:598-666	acaucgaacgaucguaaauuucgcgaaacagagggcgcacgacuCUGACUCGCGAUCUUGCUUAUCgua	TCONS_00000429:598-666:45_22	CUGACUCGCGAUCUUGCUUAUC	3P	0.994289
TCONS_00000429:598-666	acaucgaacgaucguaaauuucgcgaaacagagggcgcacgacuCUGACUCGCGAUCUUGCUUAUCGUa	TCONS_00000429:598-666:45_24	CUGACUCGCGAUCUUGCUUAUCGU	3P	0.996336
TCONS_00000429:598-666	acaucgaacgaucguaaauuucgcgaaacagagggcgcacgacucUGACUCGCGAUCUUGCUUAUCGUa	TCONS_00000429:598-666:46_23	UGACUCGCGAUCUUGCUUAUCGU	3P	0.99682
TCONS_00019987:3035-3148	aagaaauucgauugugacaguauacgcagaAUUUACAGGUAGUGUUAUUAUCuacugcugguaauguagucaacaaugcuaucguuaauuuuguauacgcaagcaaugaauuuu	TCONS_00019987:3035-3148:31_22	AUUUACAGGUAGUGUUAUUAUC	5P	0.995619
TCONS_00019987:3035-3148	aagaaauucgauugugacaguauacgcagaAUUUACAGGUAGUGUUAUUAUCUAcugcugguaauguagucaacaaugcuaucguuaauuuuguauacgcaagcaaugaauuuu	TCONS_00019987:3035-3148:31_24	AUUUACAGGUAGUGUUAUUAUCUA	5P	0.993708
TCONS_00019987:3035-3148	aagaaauucgauugugacaguauacgcagaaUUUACAGGUAGUGUUAUUAUCUAcugcugguaauguagucaacaaugcuaucguuaauuuuguauacgcaagcaaugaauuuu	TCONS_00019987:3035-3148:32_23	UUUACAGGUAGUGUUAUUAUCUA	5P	0.990654
TCONS_00021577:256-323	aaaggauaauuaaguaaucgaucgaguuaccgucguacgguaAGAUCGAAUUAUCGAAUUAAUUaucc	TCONS_00021577:256-323:43_22	AGAUCGAAUUAUCGAAUUAAUU	3P	0.992948
TCONS_00021577:256-323	aaaggauaauuaaguaaucgaucgaguuaccgucguacgguaaGAUCGAAUUAUCGAAUUAAUUaucc	TCONS_00021577:256-323:44_21	GAUCGAAUUAUCGAAUUAAUU	3P	0.994863
TCONS_00019987:1954-2057	agcuaaauaaggaagccaauugcgAGGACUGCAUAAUGUGAACACcggcggcuaauuaacgaaguaauacuguguauaccgucucaacuuggcuacagcuuauu	TCONS_00019987:1954-2057:25_21	AGGACUGCAUAAUGUGAACAC	5P	0.990251
TCONS_00019987:1954-2057	agcuaaauaaggaagccaauugcgAGGACUGCAUAAUGUGAACACCggcggcuaauuaacgaaguaauacuguguauaccgucucaacuuggcuacagcuuauu	TCONS_00019987:1954-2057:25_22	AGGACUGCAUAAUGUGAACACC	5P	0.995709
TCONS_00019987:1954-2057	agcuaaauaaggaagccaauugcgaGGACUGCAUAAUGUGAACACCggcggcuaauuaacgaaguaauacuguguauaccgucucaacuuggcuacagcuuauu	TCONS_00019987:1954-2057:26_21	GGACUGCAUAAUGUGAACACC	5P	0.99423
TCONS_00019987:1954-2057	agcuaaauaaggaagccaauugcgaGGACUGCAUAAUGUGAACACCGgcggcuaauuaacgaaguaauacuguguauaccgucucaacuuggcuacagcuuauu	TCONS_00019987:1954-2057:26_22	GGACUGCAUAAUGUGAACACCG	5P	0.990223
TCONS_00021576:226-293	aaaggauaauuaaguaaucgaucgaguuaccgucguacgguaAGAUCGAAUUAUCGAAUUAAUUaucc	TCONS_00021576:226-293:43_22	AGAUCGAAUUAUCGAAUUAAUU	3P	0.992948
TCONS_00021576:226-293	aaaggauaauuaaguaaucgaucgaguuaccgucguacgguaaGAUCGAAUUAUCGAAUUAAUUaucc	TCONS_00021576:226-293:44_21	GAUCGAAUUAUCGAAUUAAUU	3P	0.994863
TCONS_00021741:1506-1580	gucaagagaACAGGGUGUGUAACGAGGAUgcuggaccaaggcugucucucuggauuguggcucuguucuucuuga	TCONS_00021741:1506-1580:10_20	ACAGGGUGUGUAACGAGGAU	5P	0.99935
TCONS_00021741:1506-1580	gucaagagaACAGGGUGUGUAACGAGGAUGcuggaccaaggcugucucucuggauuguggcucuguucuucuuga	TCONS_00021741:1506-1580:10_21	ACAGGGUGUGUAACGAGGAUG	5P	0.997688
TCONS_00021741:1506-1580	gucaagagaaCAGGGUGUGUAACGAGGAUGcuggaccaaggcugucucucuggauuguggcucuguucuucuuga	TCONS_00021741:1506-1580:11_20	CAGGGUGUGUAACGAGGAUG	5P	0.997387
TCONS_00021741:1506-1580	gucaagagaacaggguguguaacgaggaugcuggaccaaggcuGUCUCUCUGGAUUGUGGCUCUGUUcuucuuga	TCONS_00021741:1506-1580:44_24	GUCUCUCUGGAUUGUGGCUCUGUU	3P	0.991091
TCONS_00021742:1164-1272	gaaacuuucacggagaauagaaggggaauAGAAGGACUAUGCCCGGAUCGGCCgagagggaucgugugaaccggcgucguuaccauauuacuuuaauaauucaacguga	TCONS_00021742:1164-1272:30_24	AGAAGGACUAUGCCCGGAUCGGCC	5P	0.990853
TCONS_00021753:1534-1616	gagaauguguguaGCCGGUUCCUUAACCGGCGUCAcgaggguguuacgacugugacgccgguuauggggacgcugcguaacgc	TCONS_00021753:1534-1616:14_22	GCCGGUUCCUUAACCGGCGUCA	5P	0.998803
TCONS_00021753:1534-1616	gagaauguguguaGCCGGUUCCUUAACCGGCGUCACgaggguguuacgacugugacgccgguuauggggacgcugcguaacgc	TCONS_00021753:1534-1616:14_23	GCCGGUUCCUUAACCGGCGUCAC	5P	0.997691
TCONS_00021753:1534-1616	gagaauguguguagCCGGUUCCUUAACCGGCGUCAcgaggguguuacgacugugacgccgguuauggggacgcugcguaacgc	TCONS_00021753:1534-1616:15_21	CCGGUUCCUUAACCGGCGUCA	5P	0.995612
TCONS_00021753:1534-1616	gagaauguguguagCCGGUUCCUUAACCGGCGUCACgaggguguuacgacugugacgccgguuauggggacgcugcguaacgc	TCONS_00021753:1534-1616:15_22	CCGGUUCCUUAACCGGCGUCAC	5P	0.99655
TCONS_00021753:1534-1616	gagaauguguguagCCGGUUCCUUAACCGGCGUCACGAggguguuacgacugugacgccgguuauggggacgcugcguaacgc	TCONS_00021753:1534-1616:15_24	CCGGUUCCUUAACCGGCGUCACGA	5P	0.991062
TCONS_00022498:1237-1331	auagaagcaggagguuauaGGAGGUUGCAGGAGGAGCAGguagcuucucucuuuugcgguucugauuuccugaauuucuccucgacuggaccuuc	TCONS_00022498:1237-1331:20_20	GGAGGUUGCAGGAGGAGCAG	5P	0.996937
TCONS_00022498:1237-1331	auagaagcaggagguuauaGGAGGUUGCAGGAGGAGCAGGuagcuucucucuuuugcgguucugauuuccugaauuucuccucgacuggaccuuc	TCONS_00022498:1237-1331:20_21	GGAGGUUGCAGGAGGAGCAGG	5P	0.998144
TCONS_00022498:1237-1331	auagaagcaggagguuauagGAGGUUGCAGGAGGAGCAGGuagcuucucucuuuugcgguucugauuuccugaauuucuccucgacuggaccuuc	TCONS_00022498:1237-1331:21_20	GAGGUUGCAGGAGGAGCAGG	5P	0.997789
TCONS_00022498:1237-1331	auagaagcaggagguuauagGAGGUUGCAGGAGGAGCAGGUagcuucucucuuuugcgguucugauuuccugaauuucuccucgacuggaccuuc	TCONS_00022498:1237-1331:21_21	GAGGUUGCAGGAGGAGCAGGU	5P	0.992254
TCONS_00021748:4281-4350	aacgauugCCAAUACCUUUGGCGUGCAAuauacguaaguagauuguagucuuugguacaaaugguucggu	TCONS_00021748:4281-4350:9_20	CCAAUACCUUUGGCGUGCAA	5P	0.992082
TCONS_00021748:4281-4350	aacgauugCCAAUACCUUUGGCGUGCAAUauacguaaguagauuguagucuuugguacaaaugguucggu	TCONS_00021748:4281-4350:9_21	CCAAUACCUUUGGCGUGCAAU	5P	0.992047
TCONS_00021748:4281-4350	aacgauugccaauaccuuuggcgugcaauauacguaaguagaUUGUAGUCUUUGGUACAAAUGguucggu	TCONS_00021748:4281-4350:43_21	UUGUAGUCUUUGGUACAAAUG	3P	0.99225
TCONS_00021748:4281-4350	aacgauugccaauaccuuuggcgugcaauauacguaaguagaUUGUAGUCUUUGGUACAAAUGGuucggu	TCONS_00021748:4281-4350:43_22	UUGUAGUCUUUGGUACAAAUGG	3P	0.99848
TCONS_00021748:4281-4350	aacgauugccaauaccuuuggcgugcaauauacguaaguagauUGUAGUCUUUGGUACAAAUGGuucggu	TCONS_00021748:4281-4350:44_21	UGUAGUCUUUGGUACAAAUGG	3P	0.997577
TCONS_00021749:4281-4350	aacgauugCCAAUACCUUUGGCGUGCAAuauacguaaguagauuguagucuuugguacaaaugguucggu	TCONS_00021749:4281-4350:9_20	CCAAUACCUUUGGCGUGCAA	5P	0.992082
TCONS_00021749:4281-4350	aacgauugCCAAUACCUUUGGCGUGCAAUauacguaaguagauuguagucuuugguacaaaugguucggu	TCONS_00021749:4281-4350:9_21	CCAAUACCUUUGGCGUGCAAU	5P	0.992047
TCONS_00021800:1984-2053	uaacucgaCUUUGUCGUCCGCCGGCCAGAAguuacgcugauaacuuucggccaacggguaacgaguugaa	TCONS_00021800:1984-2053:9_22	CUUUGUCGUCCGCCGGCCAGAA	5P	0.993048
TCONS_00021800:1984-2053	uaacucgaCUUUGUCGUCCGCCGGCCAGAAGuuacgcugauaacuuucggccaacggguaacgaguugaa	TCONS_00021800:1984-2053:9_23	CUUUGUCGUCCGCCGGCCAGAAG	5P	0.997517
TCONS_00021800:1984-2053	uaacucgaCUUUGUCGUCCGCCGGCCAGAAGUuacgcugauaacuuucggccaacggguaacgaguugaa	TCONS_00021800:1984-2053:9_24	CUUUGUCGUCCGCCGGCCAGAAGU	5P	0.997888
TCONS_00021800:1984-2053	uaacucgacUUUGUCGUCCGCCGGCCAGAAGuuacgcugauaacuuucggccaacggguaacgaguugaa	TCONS_00021800:1984-2053:10_22	UUUGUCGUCCGCCGGCCAGAAG	5P	0.997495
TCONS_00021800:1984-2053	uaacucgacUUUGUCGUCCGCCGGCCAGAAGUuacgcugauaacuuucggccaacggguaacgaguugaa	TCONS_00021800:1984-2053:10_23	UUUGUCGUCCGCCGGCCAGAAGU	5P	0.998627
TCONS_00021800:1984-2053	uaacucgacUUUGUCGUCCGCCGGCCAGAAGUUacgcugauaacuuucggccaacggguaacgaguugaa	TCONS_00021800:1984-2053:10_24	UUUGUCGUCCGCCGGCCAGAAGUU	5P	0.991975
TCONS_00021749:4281-4350	aacgauugccaauaccuuuggcgugcaauauacguaaguagaUUGUAGUCUUUGGUACAAAUGguucggu	TCONS_00021749:4281-4350:43_21	UUGUAGUCUUUGGUACAAAUG	3P	0.99225
TCONS_00021749:4281-4350	aacgauugccaauaccuuuggcgugcaauauacguaaguagaUUGUAGUCUUUGGUACAAAUGGuucggu	TCONS_00021749:4281-4350:43_22	UUGUAGUCUUUGGUACAAAUGG	3P	0.99848
TCONS_00021800:1984-2053	uaacucgacuuugucguccgccggccagaaguuacgcugauaaCUUUCGGCCAACGGGUAACGAGUugaa	TCONS_00021800:1984-2053:44_23	CUUUCGGCCAACGGGUAACGAGU	3P	0.995424
TCONS_00021800:1984-2053	uaacucgacuuugucguccgccggccagaaguuacgcugauaaCUUUCGGCCAACGGGUAACGAGUUgaa	TCONS_00021800:1984-2053:44_24	CUUUCGGCCAACGGGUAACGAGUU	3P	0.991092
TCONS_00021749:4281-4350	aacgauugccaauaccuuuggcgugcaauauacguaaguagauUGUAGUCUUUGGUACAAAUGGuucggu	TCONS_00021749:4281-4350:44_21	UGUAGUCUUUGGUACAAAUGG	3P	0.997577
TCONS_00021800:1984-2053	uaacucgacuuugucguccgccggccagaaguuacgcugauaacUUUCGGCCAACGGGUAACGAGUugaa	TCONS_00021800:1984-2053:45_22	UUUCGGCCAACGGGUAACGAGU	3P	0.99339
TCONS_00021800:1984-2053	uaacucgacuuugucguccgccggccagaaguuacgcugauaacUUUCGGCCAACGGGUAACGAGUUgaa	TCONS_00021800:1984-2053:45_23	UUUCGGCCAACGGGUAACGAGUU	3P	0.990164
TCONS_00021741:1164-1272	gaaacuuucacggagaauagaaggggaauAGAAGGACUAUGCCCGGAUCGGCCgagagggaucgugugaaccggcgucguuaccauauuacuuuaauaauucaacguga	TCONS_00021741:1164-1272:30_24	AGAAGGACUAUGCCCGGAUCGGCC	5P	0.990853
TCONS_00021747:4281-4350	aacgauugCCAAUACCUUUGGCGUGCAAuauacguaaguagauuguagucuuugguacaaaugguucggu	TCONS_00021747:4281-4350:9_20	CCAAUACCUUUGGCGUGCAA	5P	0.992082
TCONS_00021747:4281-4350	aacgauugCCAAUACCUUUGGCGUGCAAUauacguaaguagauuguagucuuugguacaaaugguucggu	TCONS_00021747:4281-4350:9_21	CCAAUACCUUUGGCGUGCAAU	5P	0.992047
TCONS_00021747:4281-4350	aacgauugccaauaccuuuggcgugcaauauacguaaguagaUUGUAGUCUUUGGUACAAAUGguucggu	TCONS_00021747:4281-4350:43_21	UUGUAGUCUUUGGUACAAAUG	3P	0.99225
TCONS_00021747:4281-4350	aacgauugccaauaccuuuggcgugcaauauacguaaguagaUUGUAGUCUUUGGUACAAAUGGuucggu	TCONS_00021747:4281-4350:43_22	UUGUAGUCUUUGGUACAAAUGG	3P	0.99848
TCONS_00021747:4281-4350	aacgauugccaauaccuuuggcgugcaauauacguaaguagauUGUAGUCUUUGGUACAAAUGGuucggu	TCONS_00021747:4281-4350:44_21	UGUAGUCUUUGGUACAAAUGG	3P	0.997577
TCONS_00021740:1164-1272	gaaacuuucacggagaauagaaggggaauAGAAGGACUAUGCCCGGAUCGGCCgagagggaucgugugaaccggcgucguuaccauauuacuuuaauaauucaacguga	TCONS_00021740:1164-1272:30_24	AGAAGGACUAUGCCCGGAUCGGCC	5P	0.990853
TCONS_00021788:5728-5798	aagccgccucucuggagaggcacacgaguuuauuaaguagaaguCUGGCUUCAAGGCUAGGAGGaacggua	TCONS_00021788:5728-5798:45_20	CUGGCUUCAAGGCUAGGAGG	3P	0.990737
TCONS_00021790:4995-5065	aagccgccucucuggagaggcacacgaguuuauuaaguagaaguCUGGCUUCAAGGCUAGGAGGaacggua	TCONS_00021790:4995-5065:45_20	CUGGCUUCAAGGCUAGGAGG	3P	0.990737
TCONS_00021801:1987-2056	uaacucgaCUUUGUCGUCCGCCGGCCAGAAguuacgcugauaacuuucggccaacggguaacgaguugaa	TCONS_00021801:1987-2056:9_22	CUUUGUCGUCCGCCGGCCAGAA	5P	0.993048
TCONS_00021801:1987-2056	uaacucgaCUUUGUCGUCCGCCGGCCAGAAGuuacgcugauaacuuucggccaacggguaacgaguugaa	TCONS_00021801:1987-2056:9_23	CUUUGUCGUCCGCCGGCCAGAAG	5P	0.997517
TCONS_00021801:1987-2056	uaacucgaCUUUGUCGUCCGCCGGCCAGAAGUuacgcugauaacuuucggccaacggguaacgaguugaa	TCONS_00021801:1987-2056:9_24	CUUUGUCGUCCGCCGGCCAGAAGU	5P	0.997888
TCONS_00021801:1987-2056	uaacucgacUUUGUCGUCCGCCGGCCAGAAGuuacgcugauaacuuucggccaacggguaacgaguugaa	TCONS_00021801:1987-2056:10_22	UUUGUCGUCCGCCGGCCAGAAG	5P	0.997495
TCONS_00021801:1987-2056	uaacucgacUUUGUCGUCCGCCGGCCAGAAGUuacgcugauaacuuucggccaacggguaacgaguugaa	TCONS_00021801:1987-2056:10_23	UUUGUCGUCCGCCGGCCAGAAGU	5P	0.998627
TCONS_00021801:1987-2056	uaacucgacUUUGUCGUCCGCCGGCCAGAAGUUacgcugauaacuuucggccaacggguaacgaguugaa	TCONS_00021801:1987-2056:10_24	UUUGUCGUCCGCCGGCCAGAAGUU	5P	0.991975
TCONS_00021801:1987-2056	uaacucgacuuugucguccgccggccagaaguuacgcugauaaCUUUCGGCCAACGGGUAACGAGUugaa	TCONS_00021801:1987-2056:44_23	CUUUCGGCCAACGGGUAACGAGU	3P	0.995424
TCONS_00021801:1987-2056	uaacucgacuuugucguccgccggccagaaguuacgcugauaaCUUUCGGCCAACGGGUAACGAGUUgaa	TCONS_00021801:1987-2056:44_24	CUUUCGGCCAACGGGUAACGAGUU	3P	0.991092
TCONS_00021801:1987-2056	uaacucgacuuugucguccgccggccagaaguuacgcugauaacUUUCGGCCAACGGGUAACGAGUugaa	TCONS_00021801:1987-2056:45_22	UUUCGGCCAACGGGUAACGAGU	3P	0.99339
TCONS_00021801:1987-2056	uaacucgacuuugucguccgccggccagaaguuacgcugauaacUUUCGGCCAACGGGUAACGAGUUgaa	TCONS_00021801:1987-2056:45_23	UUUCGGCCAACGGGUAACGAGUU	3P	0.990164
TCONS_00021578:1840-1907	aaaggauaauuaaguaaucgaucgaguuaccgucguacgguaAGAUCGAAUUAUCGAAUUAAUUaucc	TCONS_00021578:1840-1907:43_22	AGAUCGAAUUAUCGAAUUAAUU	3P	0.992948
TCONS_00021578:1840-1907	aaaggauaauuaaguaaucgaucgaguuaccgucguacgguaaGAUCGAAUUAUCGAAUUAAUUaucc	TCONS_00021578:1840-1907:44_21	GAUCGAAUUAUCGAAUUAAUU	3P	0.994863
TCONS_00022320:14015-14113	acgaaaccguuuuuuccguuuGCCUCUCUCUUCUCCGUCGAGUuuaacgcgaauauacgaguagucgagaggaagaggaggauaagaaaagagaaagcg	TCONS_00022320:14015-14113:22_22	GCCUCUCUCUUCUCCGUCGAGU	5P	0.990964
TCONS_00022320:4705-4784	auccgucgUUUAUAUAUCGAGUCGAGUGuuauauucuugacacgcgauacgcgguuuaauaaacgguuccaauccucccc	TCONS_00022320:4705-4784:9_20	UUUAUAUAUCGAGUCGAGUG	5P	0.991616
TCONS_00022320:4705-4784	auccgucguuuauauaucgagucgaguguuauauucuugacACGCGAUACGCGGUUUAAUAAAcgguuccaauccucccc	TCONS_00022320:4705-4784:42_22	ACGCGAUACGCGGUUUAAUAAA	3P	0.995869
TCONS_00022320:4705-4784	auccgucguuuauauaucgagucgaguguuauauucuugacACGCGAUACGCGGUUUAAUAAACgguuccaauccucccc	TCONS_00022320:4705-4784:42_23	ACGCGAUACGCGGUUUAAUAAAC	3P	0.99425
TCONS_00022320:4705-4784	auccgucguuuauauaucgagucgaguguuauauucuugacaCGCGAUACGCGGUUUAAUAAAcgguuccaauccucccc	TCONS_00022320:4705-4784:43_21	CGCGAUACGCGGUUUAAUAAA	3P	0.995698
TCONS_00022320:4705-4784	auccgucguuuauauaucgagucgaguguuauauucuugacaCGCGAUACGCGGUUUAAUAAACgguuccaauccucccc	TCONS_00022320:4705-4784:43_22	CGCGAUACGCGGUUUAAUAAAC	3P	0.997211
TCONS_00022320:4705-4784	auccgucguuuauauaucgagucgaguguuauauucuugacaCGCGAUACGCGGUUUAAUAAACGguuccaauccucccc	TCONS_00022320:4705-4784:43_23	CGCGAUACGCGGUUUAAUAAACG	3P	0.996364
TCONS_00022135:3133-3238	auugaccaggauaaagauGGUAGAAGGAUUAAAGAACAAAGgaacguuaguaaaauuaucuuuuguuguuagagauuaccacugaugaauccucuucgauggaauu	TCONS_00022135:3133-3238:19_23	GGUAGAAGGAUUAAAGAACAAAG	5P	0.990882
TCONS_00022135:3133-3238	auugaccaggauaaagaugGUAGAAGGAUUAAAGAACAAAGgaacguuaguaaaauuaucuuuuguuguuagagauuaccacugaugaauccucuucgauggaauu	TCONS_00022135:3133-3238:20_22	GUAGAAGGAUUAAAGAACAAAG	5P	0.99283
TCONS_00022319:13058-13139	ggccccuuucgccuccuccucccccuccucgcuucgaaaagaCUUGGCCGGGAGGAGAGCGCGcgggggccgaauuauuaac	TCONS_00022319:13058-13139:43_21	CUUGGCCGGGAGGAGAGCGCG	3P	0.994973
TCONS_00022319:13058-13139	ggccccuuucgccuccuccucccccuccucgcuucgaaaagacUUGGCCGGGAGGAGAGCGCGcgggggccgaauuauuaac	TCONS_00022319:13058-13139:44_20	UUGGCCGGGAGGAGAGCGCG	3P	0.992714
TCONS_00022319:13058-13139	ggccccuuucgccuccuccucccccuccucgcuucgaaaagacUUGGCCGGGAGGAGAGCGCGCgggggccgaauuauuaac	TCONS_00022319:13058-13139:44_21	UUGGCCGGGAGGAGAGCGCGC	3P	0.99175
TCONS_00024551:4464-4535	aaggagaaaUGGCCGUGAGGAAGACGAGGCGUcugaaauaaggcucgaaaccucaaaccucccggaaucucc	TCONS_00024551:4464-4535:10_23	UGGCCGUGAGGAAGACGAGGCGU	5P	0.994377
TCONS_00024551:4464-4535	aaggagaaaUGGCCGUGAGGAAGACGAGGCGUCugaaauaaggcucgaaaccucaaaccucccggaaucucc	TCONS_00024551:4464-4535:10_24	UGGCCGUGAGGAAGACGAGGCGUC	5P	0.995326
TCONS_00024551:4464-4535	aaggagaaauGGCCGUGAGGAAGACGAGGCGUCugaaauaaggcucgaaaccucaaaccucccggaaucucc	TCONS_00024551:4464-4535:11_23	GGCCGUGAGGAAGACGAGGCGUC	5P	0.993289
TCONS_00023140:798-864	acacacauuUUUCCACCGUAUCCACCGUCAgcaucgcgugcuccgcgcggggaggaggaggagagaa	TCONS_00023140:798-864:10_21	UUUCCACCGUAUCCACCGUCA	5P	0.994915
TCONS_00023140:798-864	acacacauuuuuccaccguauccaccgucagcaucgcgugcucCGCGCGGGGAGGAGGAGGAGAGaa	TCONS_00023140:798-864:44_22	CGCGCGGGGAGGAGGAGGAGAG	3P	0.990865
TCONS_00022319:14442-14514	gaccuuuaAUCCUUUCGUCUCCUUUCACgauggaacguagagcgugguggagaggaggcgaaguggaaguggg	TCONS_00022319:14442-14514:9_20	AUCCUUUCGUCUCCUUUCAC	5P	0.994256
TCONS_00022319:14442-14514	gaccuuuaAUCCUUUCGUCUCCUUUCACGAuggaacguagagcgugguggagaggaggcgaaguggaaguggg	TCONS_00022319:14442-14514:9_22	AUCCUUUCGUCUCCUUUCACGA	5P	0.991227
TCONS_00022319:14442-14514	gaccuuuaaUCCUUUCGUCUCCUUUCACGauggaacguagagcgugguggagaggaggcgaaguggaaguggg	TCONS_00022319:14442-14514:10_20	UCCUUUCGUCUCCUUUCACG	5P	0.998383
TCONS_00022319:14442-14514	gaccuuuaaUCCUUUCGUCUCCUUUCACGAuggaacguagagcgugguggagaggaggcgaaguggaaguggg	TCONS_00022319:14442-14514:10_21	UCCUUUCGUCUCCUUUCACGA	5P	0.999614
TCONS_00022319:14442-14514	gaccuuuaaUCCUUUCGUCUCCUUUCACGAUggaacguagagcgugguggagaggaggcgaaguggaaguggg	TCONS_00022319:14442-14514:10_22	UCCUUUCGUCUCCUUUCACGAU	5P	0.999142
TCONS_00022319:14442-14514	gaccuuuaaUCCUUUCGUCUCCUUUCACGAUGgaacguagagcgugguggagaggaggcgaaguggaaguggg	TCONS_00022319:14442-14514:10_23	UCCUUUCGUCUCCUUUCACGAUG	5P	0.993189
TCONS_00022319:14442-14514	gaccuuuaauCCUUUCGUCUCCUUUCACGAuggaacguagagcgugguggagaggaggcgaaguggaaguggg	TCONS_00022319:14442-14514:11_20	CCUUUCGUCUCCUUUCACGA	5P	0.999452
TCONS_00022319:14442-14514	gaccuuuaauCCUUUCGUCUCCUUUCACGAUggaacguagagcgugguggagaggaggcgaaguggaaguggg	TCONS_00022319:14442-14514:11_21	CCUUUCGUCUCCUUUCACGAU	5P	0.999403
TCONS_00022319:14442-14514	gaccuuuaauCCUUUCGUCUCCUUUCACGAUGgaacguagagcgugguggagaggaggcgaaguggaaguggg	TCONS_00022319:14442-14514:11_22	CCUUUCGUCUCCUUUCACGAUG	5P	0.99537
TCONS_00022319:14442-14514	gaccuuuaauccuuucgucuccuuucacgauggaacguagagcgUGGUGGAGAGGAGGCGAAGUGGAAguggg	TCONS_00022319:14442-14514:45_24	UGGUGGAGAGGAGGCGAAGUGGAA	3P	0.996056
TCONS_00022319:14442-14514	gaccuuuaauccuuucgucuccuuucacgauggaacguagagcguGGUGGAGAGGAGGCGAAGUGGAAguggg	TCONS_00022319:14442-14514:46_23	GGUGGAGAGGAGGCGAAGUGGAA	3P	0.998038
TCONS_00022319:14442-14514	gaccuuuaauccuuucgucuccuuucacgauggaacguagagcgugGUGGAGAGGAGGCGAAGUGGAaguggg	TCONS_00022319:14442-14514:47_21	GUGGAGAGGAGGCGAAGUGGA	3P	0.9913
TCONS_00022319:14442-14514	gaccuuuaauccuuucgucuccuuucacgauggaacguagagcgugGUGGAGAGGAGGCGAAGUGGAAguggg	TCONS_00022319:14442-14514:47_22	GUGGAGAGGAGGCGAAGUGGAA	3P	0.99967
TCONS_00022319:14442-14514	gaccuuuaauccuuucgucuccuuucacgauggaacguagagcgugGUGGAGAGGAGGCGAAGUGGAAGuggg	TCONS_00022319:14442-14514:47_23	GUGGAGAGGAGGCGAAGUGGAAG	3P	0.993751
TCONS_00022319:14442-14514	gaccuuuaauccuuucgucuccuuucacgauggaacguagagcguggUGGAGAGGAGGCGAAGUGGAAguggg	TCONS_00022319:14442-14514:48_21	UGGAGAGGAGGCGAAGUGGAA	3P	0.993485
TCONS_00022320:1153-1221	cguuaaaagCCGGCUCGGUGGGCGUCUAUUUgcguagauccacgagauggacaaguggccgagcucuuu	TCONS_00022320:1153-1221:10_22	CCGGCUCGGUGGGCGUCUAUUU	5P	0.993417
TCONS_00022320:1153-1221	cguuaaaagCCGGCUCGGUGGGCGUCUAUUUGcguagauccacgagauggacaaguggccgagcucuuu	TCONS_00022320:1153-1221:10_23	CCGGCUCGGUGGGCGUCUAUUUG	5P	0.99247
TCONS_00022320:1153-1221	cguuaaaagcCGGCUCGGUGGGCGUCUAUUUGCguagauccacgagauggacaaguggccgagcucuuu	TCONS_00022320:1153-1221:11_23	CGGCUCGGUGGGCGUCUAUUUGC	5P	0.990479
TCONS_00021944:418-495	gggagagaaGGUCGUGGAAACCUGAGGACUcgguaaucgacgcucugacgaggaccucagccgcgauuuuuuuuccaa	TCONS_00021944:418-495:10_21	GGUCGUGGAAACCUGAGGACU	5P	0.999264
TCONS_00021944:418-495	gggagagaaGGUCGUGGAAACCUGAGGACUCgguaaucgacgcucugacgaggaccucagccgcgauuuuuuuuccaa	TCONS_00021944:418-495:10_22	GGUCGUGGAAACCUGAGGACUC	5P	0.999553
TCONS_00021944:418-495	gggagagaaGGUCGUGGAAACCUGAGGACUCGguaaucgacgcucugacgaggaccucagccgcgauuuuuuuuccaa	TCONS_00021944:418-495:10_23	GGUCGUGGAAACCUGAGGACUCG	5P	0.99574
TCONS_00021944:418-495	gggagagaagGUCGUGGAAACCUGAGGACUcgguaaucgacgcucugacgaggaccucagccgcgauuuuuuuuccaa	TCONS_00021944:418-495:11_20	GUCGUGGAAACCUGAGGACU	5P	0.998573
TCONS_00021944:418-495	gggagagaagGUCGUGGAAACCUGAGGACUCgguaaucgacgcucugacgaggaccucagccgcgauuuuuuuuccaa	TCONS_00021944:418-495:11_21	GUCGUGGAAACCUGAGGACUC	5P	0.999614
TCONS_00021944:418-495	gggagagaagGUCGUGGAAACCUGAGGACUCGguaaucgacgcucugacgaggaccucagccgcgauuuuuuuuccaa	TCONS_00021944:418-495:11_22	GUCGUGGAAACCUGAGGACUCG	5P	0.998516
TCONS_00021944:418-493	gggagagaaGGUCGUGGAAACCUGAGGACUcgguaaucgacgcucugacgaggaccucagccgcgauuuuuuuucc	TCONS_00021944:418-493:10_21	GGUCGUGGAAACCUGAGGACU	5P	0.999264
TCONS_00021944:418-493	gggagagaaGGUCGUGGAAACCUGAGGACUCgguaaucgacgcucugacgaggaccucagccgcgauuuuuuuucc	TCONS_00021944:418-493:10_22	GGUCGUGGAAACCUGAGGACUC	5P	0.999553
TCONS_00021944:418-493	gggagagaaGGUCGUGGAAACCUGAGGACUCGguaaucgacgcucugacgaggaccucagccgcgauuuuuuuucc	TCONS_00021944:418-493:10_23	GGUCGUGGAAACCUGAGGACUCG	5P	0.99574
TCONS_00021944:418-493	gggagagaagGUCGUGGAAACCUGAGGACUcgguaaucgacgcucugacgaggaccucagccgcgauuuuuuuucc	TCONS_00021944:418-493:11_20	GUCGUGGAAACCUGAGGACU	5P	0.998573
TCONS_00021944:418-493	gggagagaagGUCGUGGAAACCUGAGGACUCgguaaucgacgcucugacgaggaccucagccgcgauuuuuuuucc	TCONS_00021944:418-493:11_21	GUCGUGGAAACCUGAGGACUC	5P	0.999614
TCONS_00021944:418-493	gggagagaagGUCGUGGAAACCUGAGGACUCGguaaucgacgcucugacgaggaccucagccgcgauuuuuuuucc	TCONS_00021944:418-493:11_22	GUCGUGGAAACCUGAGGACUCG	5P	0.998516
TCONS_00022895:724-800	aaacacuacuauuaaaaCAAUGGUGAAGACAUUGCGUGUgccucgccaagucgaucacacgcuguuuuucccgcuga	TCONS_00022895:724-800:18_22	CAAUGGUGAAGACAUUGCGUGU	5P	0.991436
TCONS_00022320:11875-11956	ggccccuuucgccuccuccucccccuccucgcuucgaaaagaCUUGGCCGGGAGGAGAGCGCGcgggggccgaauuauuaac	TCONS_00022320:11875-11956:43_21	CUUGGCCGGGAGGAGAGCGCG	3P	0.994973
TCONS_00022320:11875-11956	ggccccuuucgccuccuccucccccuccucgcuucgaaaagacUUGGCCGGGAGGAGAGCGCGcgggggccgaauuauuaac	TCONS_00022320:11875-11956:44_20	UUGGCCGGGAGGAGAGCGCG	3P	0.992714
TCONS_00022320:11875-11956	ggccccuuucgccuccuccucccccuccucgcuucgaaaagacUUGGCCGGGAGGAGAGCGCGCgggggccgaauuauuaac	TCONS_00022320:11875-11956:44_21	UUGGCCGGGAGGAGAGCGCGC	3P	0.99175
TCONS_00024938:2818-2925	ucucuucuuuuccagguuccaggguuuUUAGAUCGGACGAUGGUUUCUUUUucuuggaggaagauggaacgauuggaggauuuguugguaaugguuagguaacaggag	TCONS_00024938:2818-2925:28_24	UUAGAUCGGACGAUGGUUUCUUUU	5P	0.996186
TCONS_00024938:2818-2925	ucucuucuuuuccagguuccaggguuuuUAGAUCGGACGAUGGUUUCUUUuucuuggaggaagauggaacgauuggaggauuuguugguaaugguuagguaacaggag	TCONS_00024938:2818-2925:29_22	UAGAUCGGACGAUGGUUUCUUU	5P	0.990919
TCONS_00024938:2818-2925	ucucuucuuuuccagguuccaggguuuuUAGAUCGGACGAUGGUUUCUUUUucuuggaggaagauggaacgauuggaggauuuguugguaaugguuagguaacaggag	TCONS_00024938:2818-2925:29_23	UAGAUCGGACGAUGGUUUCUUUU	5P	0.998776
TCONS_00024938:2818-2925	ucucuucuuuuccagguuccaggguuuuUAGAUCGGACGAUGGUUUCUUUUUcuuggaggaagauggaacgauuggaggauuuguugguaaugguuagguaacaggag	TCONS_00024938:2818-2925:29_24	UAGAUCGGACGAUGGUUUCUUUUU	5P	0.999207
TCONS_00024938:2818-2925	ucucuucuuuuccagguuccaggguuuuuAGAUCGGACGAUGGUUUCUUUUUcuuggaggaagauggaacgauuggaggauuuguugguaaugguuagguaacaggag	TCONS_00024938:2818-2925:30_23	AGAUCGGACGAUGGUUUCUUUUU	5P	0.995699
TCONS_00024938:2818-2925	ucucuucuuuuccagguuccaggguuuuuAGAUCGGACGAUGGUUUCUUUUUCuuggaggaagauggaacgauuggaggauuuguugguaaugguuagguaacaggag	TCONS_00024938:2818-2925:30_24	AGAUCGGACGAUGGUUUCUUUUUC	5P	0.993324
TCONS_00024939:2823-2938	caucucuucuuuuccagguuccaggguuuUUAGAUCGGACGAUGGUUUCUUUuucuuggaggaagauggaacgauuggaggauuuguugguaaugguuagguaacaggaggguaau	TCONS_00024939:2823-2938:30_23	UUAGAUCGGACGAUGGUUUCUUU	5P	0.997122
TCONS_00024939:2823-2938	caucucuucuuuuccagguuccaggguuuUUAGAUCGGACGAUGGUUUCUUUUucuuggaggaagauggaacgauuggaggauuuguugguaaugguuagguaacaggaggguaau	TCONS_00024939:2823-2938:30_24	UUAGAUCGGACGAUGGUUUCUUUU	5P	0.999089
TCONS_00024939:2823-2938	caucucuucuuuuccagguuccaggguuuuUAGAUCGGACGAUGGUUUCUUUuucuuggaggaagauggaacgauuggaggauuuguugguaaugguuagguaacaggaggguaau	TCONS_00024939:2823-2938:31_22	UAGAUCGGACGAUGGUUUCUUU	5P	0.994976
TCONS_00024939:2823-2938	caucucuucuuuuccagguuccaggguuuuUAGAUCGGACGAUGGUUUCUUUUucuuggaggaagauggaacgauuggaggauuuguugguaaugguuagguaacaggaggguaau	TCONS_00024939:2823-2938:31_23	UAGAUCGGACGAUGGUUUCUUUU	5P	0.998967
TCONS_00024939:2823-2938	caucucuucuuuuccagguuccaggguuuuUAGAUCGGACGAUGGUUUCUUUUUcuuggaggaagauggaacgauuggaggauuuguugguaaugguuagguaacaggaggguaau	TCONS_00024939:2823-2938:31_24	UAGAUCGGACGAUGGUUUCUUUUU	5P	0.998183
TCONS_00023688:198-270	agugguucCAAGUGGCUGACACGACAUUuaagccgaaguugaaagcgucgucaacgagccacgacgaaaccga	TCONS_00023688:198-270:9_20	CAAGUGGCUGACACGACAUU	5P	0.995682
TCONS_00023688:198-270	agugguucCAAGUGGCUGACACGACAUUUaagccgaaguugaaagcgucgucaacgagccacgacgaaaccga	TCONS_00023688:198-270:9_21	CAAGUGGCUGACACGACAUUU	5P	0.994962
TCONS_00023688:198-270	agugguuccAAGUGGCUGACACGACAUUUaagccgaaguugaaagcgucgucaacgagccacgacgaaaccga	TCONS_00023688:198-270:10_20	AAGUGGCUGACACGACAUUU	5P	0.997317
TCONS_00023545:735-804	acgcgguugCCAGUAGACAGAACUUUAAAAUgcccgaacagggcaaauuaaaacgcuuuaugagguaacc	TCONS_00023545:735-804:10_22	CCAGUAGACAGAACUUUAAAAU	5P	0.998564
TCONS_00023545:735-804	acgcgguugCCAGUAGACAGAACUUUAAAAUGcccgaacagggcaaauuaaaacgcuuuaugagguaacc	TCONS_00023545:735-804:10_23	CCAGUAGACAGAACUUUAAAAUG	5P	0.999036
TCONS_00023545:735-804	acgcgguugCCAGUAGACAGAACUUUAAAAUGCccgaacagggcaaauuaaaacgcuuuaugagguaacc	TCONS_00023545:735-804:10_24	CCAGUAGACAGAACUUUAAAAUGC	5P	0.997997
TCONS_00023545:735-804	acgcgguugcCAGUAGACAGAACUUUAAAAUgcccgaacagggcaaauuaaaacgcuuuaugagguaacc	TCONS_00023545:735-804:11_21	CAGUAGACAGAACUUUAAAAU	5P	0.992452
TCONS_00023545:735-804	acgcgguugcCAGUAGACAGAACUUUAAAAUGcccgaacagggcaaauuaaaacgcuuuaugagguaacc	TCONS_00023545:735-804:11_22	CAGUAGACAGAACUUUAAAAUG	5P	0.996643
TCONS_00023545:735-804	acgcgguugcCAGUAGACAGAACUUUAAAAUGCccgaacagggcaaauuaaaacgcuuuaugagguaacc	TCONS_00023545:735-804:11_23	CAGUAGACAGAACUUUAAAAUGC	5P	0.994527
TCONS_00023688:198-270	agugguuccaaguggcugacacgacauuuaagccgaaguugAAAGCGUCGUCAACGAGCCACGAcgaaaccga	TCONS_00023688:198-270:42_23	AAAGCGUCGUCAACGAGCCACGA	3P	0.996754
TCONS_00023688:198-270	agugguuccaaguggcugacacgacauuuaagccgaaguugAAAGCGUCGUCAACGAGCCACGACgaaaccga	TCONS_00023688:198-270:42_24	AAAGCGUCGUCAACGAGCCACGAC	3P	0.998462
TCONS_00023545:735-804	acgcgguugccaguagacagaacuuuaaaaugcccgaacagggCAAAUUAAAACGCUUUAUGAGGuaacc	TCONS_00023545:735-804:44_22	CAAAUUAAAACGCUUUAUGAGG	3P	0.996809
TCONS_00023545:735-804	acgcgguugccaguagacagaacuuuaaaaugcccgaacagggCAAAUUAAAACGCUUUAUGAGGUaacc	TCONS_00023545:735-804:44_23	CAAAUUAAAACGCUUUAUGAGGU	3P	0.992062
TCONS_00023688:198-270	agugguuccaaguggcugacacgacauuuaagccgaaguugaAAGCGUCGUCAACGAGCCACGAcgaaaccga	TCONS_00023688:198-270:43_22	AAGCGUCGUCAACGAGCCACGA	3P	0.996662
TCONS_00023688:198-270	agugguuccaaguggcugacacgacauuuaagccgaaguugaAAGCGUCGUCAACGAGCCACGACgaaaccga	TCONS_00023688:198-270:43_23	AAGCGUCGUCAACGAGCCACGAC	3P	0.999309
TCONS_00023688:198-270	agugguuccaaguggcugacacgacauuuaagccgaaguugaAAGCGUCGUCAACGAGCCACGACGaaaccga	TCONS_00023688:198-270:43_24	AAGCGUCGUCAACGAGCCACGACG	3P	0.998388
TCONS_00023545:735-804	acgcgguugccaguagacagaacuuuaaaaugcccgaacagggcAAAUUAAAACGCUUUAUGAGGuaacc	TCONS_00023545:735-804:45_21	AAAUUAAAACGCUUUAUGAGG	3P	0.994357
TCONS_00023545:735-804	acgcgguugccaguagacagaacuuuaaaaugcccgaacagggcAAAUUAAAACGCUUUAUGAGGUaacc	TCONS_00023545:735-804:45_22	AAAUUAAAACGCUUUAUGAGGU	3P	0.994629
TCONS_00023688:198-270	agugguuccaaguggcugacacgacauuuaagccgaaguugaaAGCGUCGUCAACGAGCCACGACgaaaccga	TCONS_00023688:198-270:44_22	AGCGUCGUCAACGAGCCACGAC	3P	0.998322
TCONS_00023688:198-270	agugguuccaaguggcugacacgacauuuaagccgaaguugaaAGCGUCGUCAACGAGCCACGACGaaaccga	TCONS_00023688:198-270:44_23	AGCGUCGUCAACGAGCCACGACG	3P	0.99846
TCONS_00023690:198-270	agugguucCAAGUGGCUGACACGACAUUuaagccgaaguugaaagcgucgucaacgagccacgacgaaaccga	TCONS_00023690:198-270:9_20	CAAGUGGCUGACACGACAUU	5P	0.995682
TCONS_00023690:198-270	agugguucCAAGUGGCUGACACGACAUUUaagccgaaguugaaagcgucgucaacgagccacgacgaaaccga	TCONS_00023690:198-270:9_21	CAAGUGGCUGACACGACAUUU	5P	0.994962
TCONS_00023690:198-270	agugguuccAAGUGGCUGACACGACAUUUaagccgaaguugaaagcgucgucaacgagccacgacgaaaccga	TCONS_00023690:198-270:10_20	AAGUGGCUGACACGACAUUU	5P	0.997317
TCONS_00023690:198-270	agugguuccaaguggcugacacgacauuuaagccgaaguugAAAGCGUCGUCAACGAGCCACGAcgaaaccga	TCONS_00023690:198-270:42_23	AAAGCGUCGUCAACGAGCCACGA	3P	0.996754
TCONS_00023690:198-270	agugguuccaaguggcugacacgacauuuaagccgaaguugAAAGCGUCGUCAACGAGCCACGACgaaaccga	TCONS_00023690:198-270:42_24	AAAGCGUCGUCAACGAGCCACGAC	3P	0.998462
TCONS_00023690:198-270	agugguuccaaguggcugacacgacauuuaagccgaaguugaAAGCGUCGUCAACGAGCCACGAcgaaaccga	TCONS_00023690:198-270:43_22	AAGCGUCGUCAACGAGCCACGA	3P	0.996662
TCONS_00023690:198-270	agugguuccaaguggcugacacgacauuuaagccgaaguugaAAGCGUCGUCAACGAGCCACGACgaaaccga	TCONS_00023690:198-270:43_23	AAGCGUCGUCAACGAGCCACGAC	3P	0.999309
TCONS_00023690:198-270	agugguuccaaguggcugacacgacauuuaagccgaaguugaAAGCGUCGUCAACGAGCCACGACGaaaccga	TCONS_00023690:198-270:43_24	AAGCGUCGUCAACGAGCCACGACG	3P	0.998388
TCONS_00023690:198-270	agugguuccaaguggcugacacgacauuuaagccgaaguugaaAGCGUCGUCAACGAGCCACGACgaaaccga	TCONS_00023690:198-270:44_22	AGCGUCGUCAACGAGCCACGAC	3P	0.998322
TCONS_00023690:198-270	agugguuccaaguggcugacacgacauuuaagccgaaguugaaAGCGUCGUCAACGAGCCACGACGaaaccga	TCONS_00023690:198-270:44_23	AGCGUCGUCAACGAGCCACGACG	3P	0.99846
TCONS_00024695:3041-3145	aaaaacaauagccucaaagauauuaaaaaCUCUUCUUGUGAUUCUUUCGUUUCucucgaagaagagugugaucgaucagaagaggaauguuaauucguggaggau	TCONS_00024695:3041-3145:30_24	CUCUUCUUGUGAUUCUUUCGUUUC	5P	0.997231
TCONS_00023606:2150-2219	gugaccaaUAACUAUCGCAAUCGUCCUGagauuaacaagcucuccguggaugcuugucgagauuauuggu	TCONS_00023606:2150-2219:9_20	UAACUAUCGCAAUCGUCCUG	5P	0.996766
TCONS_00023606:2150-2219	gugaccaaUAACUAUCGCAAUCGUCCUGAgauuaacaagcucuccguggaugcuugucgagauuauuggu	TCONS_00023606:2150-2219:9_21	UAACUAUCGCAAUCGUCCUGA	5P	0.998647
TCONS_00023606:2150-2219	gugaccaauAACUAUCGCAAUCGUCCUGAgauuaacaagcucuccguggaugcuugucgagauuauuggu	TCONS_00023606:2150-2219:10_20	AACUAUCGCAAUCGUCCUGA	5P	0.999138
TCONS_00023606:2150-2219	gugaccaauAACUAUCGCAAUCGUCCUGAGauuaacaagcucuccguggaugcuugucgagauuauuggu	TCONS_00023606:2150-2219:10_21	AACUAUCGCAAUCGUCCUGAG	5P	0.991657
TCONS_00023606:2150-2219	gugaccaauaacuaucgcaaucguccugagauuaacaagcucUCCGUGGAUGCUUGUCGAGAUUauuggu	TCONS_00023606:2150-2219:43_22	UCCGUGGAUGCUUGUCGAGAUU	3P	0.996376
TCONS_00023606:2150-2219	gugaccaauaacuaucgcaaucguccugagauuaacaagcucuCCGUGGAUGCUUGUCGAGAUUauuggu	TCONS_00023606:2150-2219:44_21	CCGUGGAUGCUUGUCGAGAUU	3P	0.995918
TCONS_00024939:2824-2938	aucucuucuuuuccagguuccaggguuuUUAGAUCGGACGAUGGUUUCUUUuucuuggaggaagauggaacgauuggaggauuuguugguaaugguuagguaacaggaggguaau	TCONS_00024939:2824-2938:29_23	UUAGAUCGGACGAUGGUUUCUUU	5P	0.994904
TCONS_00024939:2824-2938	aucucuucuuuuccagguuccaggguuuUUAGAUCGGACGAUGGUUUCUUUUucuuggaggaagauggaacgauuggaggauuuguugguaaugguuagguaacaggaggguaau	TCONS_00024939:2824-2938:29_24	UUAGAUCGGACGAUGGUUUCUUUU	5P	0.998661
TCONS_00024939:2824-2938	aucucuucuuuuccagguuccaggguuuuUAGAUCGGACGAUGGUUUCUUUuucuuggaggaagauggaacgauuggaggauuuguugguaaugguuagguaacaggaggguaau	TCONS_00024939:2824-2938:30_22	UAGAUCGGACGAUGGUUUCUUU	5P	0.994962
TCONS_00024939:2824-2938	aucucuucuuuuccagguuccaggguuuuUAGAUCGGACGAUGGUUUCUUUUucuuggaggaagauggaacgauuggaggauuuguugguaaugguuagguaacaggaggguaau	TCONS_00024939:2824-2938:30_23	UAGAUCGGACGAUGGUUUCUUUU	5P	0.999203
TCONS_00024939:2824-2938	aucucuucuuuuccagguuccaggguuuuUAGAUCGGACGAUGGUUUCUUUUUcuuggaggaagauggaacgauuggaggauuuguugguaaugguuagguaacaggaggguaau	TCONS_00024939:2824-2938:30_24	UAGAUCGGACGAUGGUUUCUUUUU	5P	0.999104
TCONS_00024939:2824-2938	aucucuucuuuuccagguuccaggguuuuuAGAUCGGACGAUGGUUUCUUUUUcuuggaggaagauggaacgauuggaggauuuguugguaaugguuagguaacaggaggguaau	TCONS_00024939:2824-2938:31_23	AGAUCGGACGAUGGUUUCUUUUU	5P	0.992465
TCONS_00024939:2824-2938	aucucuucuuuuccagguuccaggguuuuuagaucggacgaugguuucuuuuucuuggaggaagAUGGAACGAUUGGAGGAUUUGUUgguaaugguuagguaacaggaggguaau	TCONS_00024939:2824-2938:65_23	AUGGAACGAUUGGAGGAUUUGUU	3P	0.991025
TCONS_00024938:2815-2927	acaucucuucuuuuccagguuccaggguuuUUAGAUCGGACGAUGGUUUCUUUuucuuggaggaagauggaacgauuggaggauuuguugguaaugguuagguaacaggaggg	TCONS_00024938:2815-2927:31_23	UUAGAUCGGACGAUGGUUUCUUU	5P	0.996784
TCONS_00024938:2815-2927	acaucucuucuuuuccagguuccaggguuuUUAGAUCGGACGAUGGUUUCUUUUucuuggaggaagauggaacgauuggaggauuuguugguaaugguuagguaacaggaggg	TCONS_00024938:2815-2927:31_24	UUAGAUCGGACGAUGGUUUCUUUU	5P	0.998689
TCONS_00024938:2815-2927	acaucucuucuuuuccagguuccaggguuuuUAGAUCGGACGAUGGUUUCUUUuucuuggaggaagauggaacgauuggaggauuuguugguaaugguuagguaacaggaggg	TCONS_00024938:2815-2927:32_22	UAGAUCGGACGAUGGUUUCUUU	5P	0.990696
TCONS_00024938:2815-2927	acaucucuucuuuuccagguuccaggguuuuUAGAUCGGACGAUGGUUUCUUUUucuuggaggaagauggaacgauuggaggauuuguugguaaugguuagguaacaggaggg	TCONS_00024938:2815-2927:32_23	UAGAUCGGACGAUGGUUUCUUUU	5P	0.997324
TCONS_00024938:2815-2927	acaucucuucuuuuccagguuccaggguuuuUAGAUCGGACGAUGGUUUCUUUUUcuuggaggaagauggaacgauuggaggauuuguugguaaugguuagguaacaggaggg	TCONS_00024938:2815-2927:32_24	UAGAUCGGACGAUGGUUUCUUUUU	5P	0.993552
TCONS_00023606:2152-2223	gaccaauaacuaucgcaaucguccugagauuaacaagcucuCCGUGGAUGCUUGUCGAGAUUauuggugcuc	TCONS_00023606:2152-2223:42_21	CCGUGGAUGCUUGUCGAGAUU	3P	0.995163
TCONS_00023606:2152-2223	gaccaauaacuaucgcaaucguccugagauuaacaagcucucCGUGGAUGCUUGUCGAGAUUauuggugcuc	TCONS_00023606:2152-2223:43_20	CGUGGAUGCUUGUCGAGAUU	3P	0.995495
TCONS_00025374:1131-1224	aagauuauugaaaucgauucAGAGAUCGCGUUGGUGGUUAUGuuuuagcuauuugcguuaaagagaccagaacgugaaaugagaaucaauaauc	TCONS_00025374:1131-1224:21_22	AGAGAUCGCGUUGGUGGUUAUG	5P	0.994863
TCONS_00025372:1131-1224	aagauuauugaaaucgauucAGAGAUCGCGUUGGUGGUUAUGuuuuagcuauuugcguuaaagagaccagaacgugaaaugagaaucaauaauc	TCONS_00025372:1131-1224:21_22	AGAGAUCGCGUUGGUGGUUAUG	5P	0.994863
TCONS_00023910:36-117	cuuuucggaucACGGGCGUUUUUUUUAAAACUCgcuuaaauucaaucaaagcaaggcaaagugugcgccuacaacgaagaga	TCONS_00023910:36-117:12_22	ACGGGCGUUUUUUUUAAAACUC	5P	0.993164
TCONS_00023910:36-117	cuuuucggaucACGGGCGUUUUUUUUAAAACUCGcuuaaauucaaucaaagcaaggcaaagugugcgccuacaacgaagaga	TCONS_00023910:36-117:12_23	ACGGGCGUUUUUUUUAAAACUCG	5P	0.998849
TCONS_00023910:36-117	cuuuucggaucACGGGCGUUUUUUUUAAAACUCGCuuaaauucaaucaaagcaaggcaaagugugcgccuacaacgaagaga	TCONS_00023910:36-117:12_24	ACGGGCGUUUUUUUUAAAACUCGC	5P	0.999484
TCONS_00023910:36-117	cuuuucggaucaCGGGCGUUUUUUUUAAAACUCGcuuaaauucaaucaaagcaaggcaaagugugcgccuacaacgaagaga	TCONS_00023910:36-117:13_22	CGGGCGUUUUUUUUAAAACUCG	5P	0.996279
TCONS_00023910:36-117	cuuuucggaucaCGGGCGUUUUUUUUAAAACUCGCuuaaauucaaucaaagcaaggcaaagugugcgccuacaacgaagaga	TCONS_00023910:36-117:13_23	CGGGCGUUUUUUUUAAAACUCGC	5P	0.999404
TCONS_00023910:36-117	cuuuucggaucaCGGGCGUUUUUUUUAAAACUCGCUuaaauucaaucaaagcaaggcaaagugugcgccuacaacgaagaga	TCONS_00023910:36-117:13_24	CGGGCGUUUUUUUUAAAACUCGCU	5P	0.999419
TCONS_00023910:36-117	cuuuucggaucacGGGCGUUUUUUUUAAAACUCGCuuaaauucaaucaaagcaaggcaaagugugcgccuacaacgaagaga	TCONS_00023910:36-117:14_22	GGGCGUUUUUUUUAAAACUCGC	5P	0.99249
TCONS_00023910:36-117	cuuuucggaucacGGGCGUUUUUUUUAAAACUCGCUuaaauucaaucaaagcaaggcaaagugugcgccuacaacgaagaga	TCONS_00023910:36-117:14_23	GGGCGUUUUUUUUAAAACUCGCU	5P	0.996643
TCONS_00025375:732-828	auuuagccaaacaaagagAAAUCGUGUGACGAGAAUUCGUuaaaaauucgugaauauuagaauaaucuuuucguuaugcgucucaaagugucgcugu	TCONS_00025375:732-828:19_22	AAAUCGUGUGACGAGAAUUCGU	5P	0.995215
TCONS_00025375:732-828	auuuagccaaacaaagagAAAUCGUGUGACGAGAAUUCGUUaaaaauucgugaauauuagaauaaucuuuucguuaugcgucucaaagugucgcugu	TCONS_00025375:732-828:19_23	AAAUCGUGUGACGAGAAUUCGUU	5P	0.995306
TCONS_00025375:732-828	auuuagccaaacaaagagAAAUCGUGUGACGAGAAUUCGUUAaaaauucgugaauauuagaauaaucuuuucguuaugcgucucaaagugucgcugu	TCONS_00025375:732-828:19_24	AAAUCGUGUGACGAGAAUUCGUUA	5P	0.996749
TCONS_00025375:732-828	auuuagccaaacaaagagaAAUCGUGUGACGAGAAUUCGUuaaaaauucgugaauauuagaauaaucuuuucguuaugcgucucaaagugucgcugu	TCONS_00025375:732-828:20_21	AAUCGUGUGACGAGAAUUCGU	5P	0.997621
TCONS_00025375:732-828	auuuagccaaacaaagagaAAUCGUGUGACGAGAAUUCGUUaaaaauucgugaauauuagaauaaucuuuucguuaugcgucucaaagugucgcugu	TCONS_00025375:732-828:20_22	AAUCGUGUGACGAGAAUUCGUU	5P	0.999409
TCONS_00025375:732-828	auuuagccaaacaaagagaAAUCGUGUGACGAGAAUUCGUUAaaaauucgugaauauuagaauaaucuuuucguuaugcgucucaaagugucgcugu	TCONS_00025375:732-828:20_23	AAUCGUGUGACGAGAAUUCGUUA	5P	0.999731
TCONS_00025375:732-828	auuuagccaaacaaagagaAAUCGUGUGACGAGAAUUCGUUAAaaauucgugaauauuagaauaaucuuuucguuaugcgucucaaagugucgcugu	TCONS_00025375:732-828:20_24	AAUCGUGUGACGAGAAUUCGUUAA	5P	0.995088
TCONS_00025375:732-828	auuuagccaaacaaagagaaAUCGUGUGACGAGAAUUCGUUaaaaauucgugaauauuagaauaaucuuuucguuaugcgucucaaagugucgcugu	TCONS_00025375:732-828:21_21	AUCGUGUGACGAGAAUUCGUU	5P	0.997413
TCONS_00025375:732-828	auuuagccaaacaaagagaaAUCGUGUGACGAGAAUUCGUUAaaaauucgugaauauuagaauaaucuuuucguuaugcgucucaaagugucgcugu	TCONS_00025375:732-828:21_22	AUCGUGUGACGAGAAUUCGUUA	5P	0.999409
TCONS_00025375:732-828	auuuagccaaacaaagagaaAUCGUGUGACGAGAAUUCGUUAAaaauucgugaauauuagaauaaucuuuucguuaugcgucucaaagugucgcugu	TCONS_00025375:732-828:21_23	AUCGUGUGACGAGAAUUCGUUAA	5P	0.995214
TCONS_00025375:732-828	auuuagccaaacaaagagaaaUCGUGUGACGAGAAUUCGUUAaaaauucgugaauauuagaauaaucuuuucguuaugcgucucaaagugucgcugu	TCONS_00025375:732-828:22_21	UCGUGUGACGAGAAUUCGUUA	5P	0.991228
TCONS_00025375:952-1048	agauuauugaaaucgauucAGAGAUCGCGUUGGUGGUUAUGuuuuagcuauuugcguuaaagagaccagaacgugaaaugagaaucaauaaucgaaa	TCONS_00025375:952-1048:20_22	AGAGAUCGCGUUGGUGGUUAUG	5P	0.994903
TCONS_00024022:1103-1195	ugugauaucagugguuggcUUUUCGUUUGUCAUAUAAUAguggaaaguggaaauccaaggauuuaugcuacagauggacauguugauugcauc	TCONS_00024022:1103-1195:20_20	UUUUCGUUUGUCAUAUAAUA	5P	0.999142
TCONS_00025168:1153-1222	cacugugcCCCUGCUGCUCGAGUUGCCCUacauucguucgcguaggaugguuugccagcagccaggggua	TCONS_00025168:1153-1222:9_21	CCCUGCUGCUCGAGUUGCCCU	5P	0.994535
TCONS_00025168:1153-1222	cacugugcCCCUGCUGCUCGAGUUGCCCUAcauucguucgcguaggaugguuugccagcagccaggggua	TCONS_00025168:1153-1222:9_22	CCCUGCUGCUCGAGUUGCCCUA	5P	0.992766
TCONS_00025168:1153-1222	cacugugccCCUGCUGCUCGAGUUGCCCUacauucguucgcguaggaugguuugccagcagccaggggua	TCONS_00025168:1153-1222:10_20	CCUGCUGCUCGAGUUGCCCU	5P	0.999471
TCONS_00025168:1153-1222	cacugugccCCUGCUGCUCGAGUUGCCCUAcauucguucgcguaggaugguuugccagcagccaggggua	TCONS_00025168:1153-1222:10_21	CCUGCUGCUCGAGUUGCCCUA	5P	0.999674
TCONS_00025168:1153-1222	cacugugccCCUGCUGCUCGAGUUGCCCUACauucguucgcguaggaugguuugccagcagccaggggua	TCONS_00025168:1153-1222:10_22	CCUGCUGCUCGAGUUGCCCUAC	5P	0.996785
TCONS_00025168:1153-1222	cacugugcccCUGCUGCUCGAGUUGCCCUAcauucguucgcguaggaugguuugccagcagccaggggua	TCONS_00025168:1153-1222:11_20	CUGCUGCUCGAGUUGCCCUA	5P	0.998612
TCONS_00025168:1153-1222	cacugugcccCUGCUGCUCGAGUUGCCCUACauucguucgcguaggaugguuugccagcagccaggggua	TCONS_00025168:1153-1222:11_21	CUGCUGCUCGAGUUGCCCUAC	5P	0.993724
TCONS_00025168:1153-1222	cacugugccccugcugcucgaguugcccuacauucguucgcguaGGAUGGUUUGCCAGCAGCCAGGGGua	TCONS_00025168:1153-1222:45_24	GGAUGGUUUGCCAGCAGCCAGGGG	3P	0.997249
TCONS_00025168:1153-1222	cacugugccccugcugcucgaguugcccuacauucguucgcguagGAUGGUUUGCCAGCAGCCAGGGGua	TCONS_00025168:1153-1222:46_23	GAUGGUUUGCCAGCAGCCAGGGG	3P	0.993051
TCONS_00025378:1131-1224	aagauuauugaaaucgauucAGAGAUCGCGUUGGUGGUUAUGuuuuagcuauuugcguuaaagagaccagaacgugaaaugagaaucaauaauc	TCONS_00025378:1131-1224:21_22	AGAGAUCGCGUUGGUGGUUAUG	5P	0.994863
TCONS_00024429:449-520	cucuccuggauUCAAAGUUACGUCGAGGAAUCUcucuccguggaaggagauugcucggugaauuauggacuc	TCONS_00024429:449-520:12_22	UCAAAGUUACGUCGAGGAAUCU	5P	0.996083
TCONS_00024429:449-520	cucuccuggauUCAAAGUUACGUCGAGGAAUCUCucuccguggaaggagauugcucggugaauuauggacuc	TCONS_00024429:449-520:12_23	UCAAAGUUACGUCGAGGAAUCUC	5P	0.999376
TCONS_00024429:449-520	cucuccuggauUCAAAGUUACGUCGAGGAAUCUCUcuccguggaaggagauugcucggugaauuauggacuc	TCONS_00024429:449-520:12_24	UCAAAGUUACGUCGAGGAAUCUCU	5P	0.99941
TCONS_00024340:1216-1297	aucaaaaaucgcagauauaaUAAGCGAAUACUUUCGUUGCCCgcuguacguauguggcaaugcgccggauucuuucgcuuau	TCONS_00024340:1216-1297:21_22	UAAGCGAAUACUUUCGUUGCCC	5P	0.994922
TCONS_00024343:934-1015	aucaaaaaucgcagauauaaUAAGCGAAUACUUUCGUUGCCCgcuguacguauguggcaaugcgccggauucuuucgcuuau	TCONS_00024343:934-1015:21_22	UAAGCGAAUACUUUCGUUGCCC	5P	0.994922
TCONS_00024340:3182-3254	aaaauaaacgaAAAUACGCCGUUUCCAGAUGGCgccacgaacgauggcgccacgagcgguaaaguaauucguu	TCONS_00024340:3182-3254:12_22	AAAUACGCCGUUUCCAGAUGGC	5P	0.994587
TCONS_00024357:1807-1882	agcuagccgUUUUUACGAUUACAACGCGAUUcaggaggacugacuggagcucgauuguacucgugugacguaaugc	TCONS_00024357:1807-1882:10_22	UUUUUACGAUUACAACGCGAUU	5P	0.998696
TCONS_00024357:1807-1882	agcuagccgUUUUUACGAUUACAACGCGAUUCaggaggacugacuggagcucgauuguacucgugugacguaaugc	TCONS_00024357:1807-1882:10_23	UUUUUACGAUUACAACGCGAUUC	5P	0.998588
TCONS_00024357:1807-1882	agcuagccgUUUUUACGAUUACAACGCGAUUCAggaggacugacuggagcucgauuguacucgugugacguaaugc	TCONS_00024357:1807-1882:10_24	UUUUUACGAUUACAACGCGAUUCA	5P	0.998175
TCONS_00024357:1807-1882	agcuagccguUUUUACGAUUACAACGCGAUucaggaggacugacuggagcucgauuguacucgugugacguaaugc	TCONS_00024357:1807-1882:11_20	UUUUACGAUUACAACGCGAU	5P	0.993457
TCONS_00024357:1807-1882	agcuagccguUUUUACGAUUACAACGCGAUUcaggaggacugacuggagcucgauuguacucgugugacguaaugc	TCONS_00024357:1807-1882:11_21	UUUUACGAUUACAACGCGAUU	5P	0.999714
TCONS_00024357:1807-1882	agcuagccguUUUUACGAUUACAACGCGAUUCaggaggacugacuggagcucgauuguacucgugugacguaaugc	TCONS_00024357:1807-1882:11_22	UUUUACGAUUACAACGCGAUUC	5P	0.999766
TCONS_00024357:1807-1882	agcuagccguUUUUACGAUUACAACGCGAUUCAggaggacugacuggagcucgauuguacucgugugacguaaugc	TCONS_00024357:1807-1882:11_23	UUUUACGAUUACAACGCGAUUCA	5P	0.999909
TCONS_00024357:1807-1882	agcuagccguuUUUACGAUUACAACGCGAUUcaggaggacugacuggagcucgauuguacucgugugacguaaugc	TCONS_00024357:1807-1882:12_20	UUUACGAUUACAACGCGAUU	5P	0.994298
TCONS_00024357:1807-1882	agcuagccguuUUUACGAUUACAACGCGAUUCaggaggacugacuggagcucgauuguacucgugugacguaaugc	TCONS_00024357:1807-1882:12_21	UUUACGAUUACAACGCGAUUC	5P	0.996761
TCONS_00024357:1807-1882	agcuagccguuUUUACGAUUACAACGCGAUUCAggaggacugacuggagcucgauuguacucgugugacguaaugc	TCONS_00024357:1807-1882:12_22	UUUACGAUUACAACGCGAUUCA	5P	0.998902
TCONS_00024357:1807-1882	agcuagccguuuuuacgauuacaacgcgauucaggaggacugacuGGAGCUCGAUUGUACUCGUGUGAcguaaugc	TCONS_00024357:1807-1882:46_23	GGAGCUCGAUUGUACUCGUGUGA	3P	0.994683
TCONS_00024357:1807-1882	agcuagccguuuuuacgauuacaacgcgauucaggaggacugacuGGAGCUCGAUUGUACUCGUGUGACguaaugc	TCONS_00024357:1807-1882:46_24	GGAGCUCGAUUGUACUCGUGUGAC	3P	0.992315
TCONS_00024354:1736-1811	agcuagccgUUUUUACGAUUACAACGCGAUUcaggaggacugacuggagcucgauuguacucgugugacguaaugc	TCONS_00024354:1736-1811:10_22	UUUUUACGAUUACAACGCGAUU	5P	0.998696
TCONS_00024354:1736-1811	agcuagccgUUUUUACGAUUACAACGCGAUUCaggaggacugacuggagcucgauuguacucgugugacguaaugc	TCONS_00024354:1736-1811:10_23	UUUUUACGAUUACAACGCGAUUC	5P	0.998588
TCONS_00024354:1736-1811	agcuagccgUUUUUACGAUUACAACGCGAUUCAggaggacugacuggagcucgauuguacucgugugacguaaugc	TCONS_00024354:1736-1811:10_24	UUUUUACGAUUACAACGCGAUUCA	5P	0.998175
TCONS_00024354:1736-1811	agcuagccguUUUUACGAUUACAACGCGAUucaggaggacugacuggagcucgauuguacucgugugacguaaugc	TCONS_00024354:1736-1811:11_20	UUUUACGAUUACAACGCGAU	5P	0.993457
TCONS_00024354:1736-1811	agcuagccguUUUUACGAUUACAACGCGAUUcaggaggacugacuggagcucgauuguacucgugugacguaaugc	TCONS_00024354:1736-1811:11_21	UUUUACGAUUACAACGCGAUU	5P	0.999714
TCONS_00024354:1736-1811	agcuagccguUUUUACGAUUACAACGCGAUUCaggaggacugacuggagcucgauuguacucgugugacguaaugc	TCONS_00024354:1736-1811:11_22	UUUUACGAUUACAACGCGAUUC	5P	0.999766
TCONS_00024354:1736-1811	agcuagccguUUUUACGAUUACAACGCGAUUCAggaggacugacuggagcucgauuguacucgugugacguaaugc	TCONS_00024354:1736-1811:11_23	UUUUACGAUUACAACGCGAUUCA	5P	0.999909
TCONS_00024354:1736-1811	agcuagccguuUUUACGAUUACAACGCGAUUcaggaggacugacuggagcucgauuguacucgugugacguaaugc	TCONS_00024354:1736-1811:12_20	UUUACGAUUACAACGCGAUU	5P	0.994298
TCONS_00024354:1736-1811	agcuagccguuUUUACGAUUACAACGCGAUUCaggaggacugacuggagcucgauuguacucgugugacguaaugc	TCONS_00024354:1736-1811:12_21	UUUACGAUUACAACGCGAUUC	5P	0.996761
TCONS_00024354:1736-1811	agcuagccguuUUUACGAUUACAACGCGAUUCAggaggacugacuggagcucgauuguacucgugugacguaaugc	TCONS_00024354:1736-1811:12_22	UUUACGAUUACAACGCGAUUCA	5P	0.998902
TCONS_00024354:1736-1811	agcuagccguuuuuacgauuacaacgcgauucaggaggacugacuGGAGCUCGAUUGUACUCGUGUGAcguaaugc	TCONS_00024354:1736-1811:46_23	GGAGCUCGAUUGUACUCGUGUGA	3P	0.994683
TCONS_00024354:1736-1811	agcuagccguuuuuacgauuacaacgcgauucaggaggacugacuGGAGCUCGAUUGUACUCGUGUGACguaaugc	TCONS_00024354:1736-1811:46_24	GGAGCUCGAUUGUACUCGUGUGAC	3P	0.992315
TCONS_00024356:1606-1681	agcuagccgUUUUUACGAUUACAACGCGAUUcaggaggacugacuggagcucgauuguacucgugugacguaaugc	TCONS_00024356:1606-1681:10_22	UUUUUACGAUUACAACGCGAUU	5P	0.998696
TCONS_00024356:1606-1681	agcuagccgUUUUUACGAUUACAACGCGAUUCaggaggacugacuggagcucgauuguacucgugugacguaaugc	TCONS_00024356:1606-1681:10_23	UUUUUACGAUUACAACGCGAUUC	5P	0.998588
TCONS_00024356:1606-1681	agcuagccgUUUUUACGAUUACAACGCGAUUCAggaggacugacuggagcucgauuguacucgugugacguaaugc	TCONS_00024356:1606-1681:10_24	UUUUUACGAUUACAACGCGAUUCA	5P	0.998175
TCONS_00024356:1606-1681	agcuagccguUUUUACGAUUACAACGCGAUucaggaggacugacuggagcucgauuguacucgugugacguaaugc	TCONS_00024356:1606-1681:11_20	UUUUACGAUUACAACGCGAU	5P	0.993457
TCONS_00024356:1606-1681	agcuagccguUUUUACGAUUACAACGCGAUUcaggaggacugacuggagcucgauuguacucgugugacguaaugc	TCONS_00024356:1606-1681:11_21	UUUUACGAUUACAACGCGAUU	5P	0.999714
TCONS_00024356:1606-1681	agcuagccguUUUUACGAUUACAACGCGAUUCaggaggacugacuggagcucgauuguacucgugugacguaaugc	TCONS_00024356:1606-1681:11_22	UUUUACGAUUACAACGCGAUUC	5P	0.999766
TCONS_00024356:1606-1681	agcuagccguUUUUACGAUUACAACGCGAUUCAggaggacugacuggagcucgauuguacucgugugacguaaugc	TCONS_00024356:1606-1681:11_23	UUUUACGAUUACAACGCGAUUCA	5P	0.999909
TCONS_00024356:1606-1681	agcuagccguuUUUACGAUUACAACGCGAUUcaggaggacugacuggagcucgauuguacucgugugacguaaugc	TCONS_00024356:1606-1681:12_20	UUUACGAUUACAACGCGAUU	5P	0.994298
TCONS_00024356:1606-1681	agcuagccguuUUUACGAUUACAACGCGAUUCaggaggacugacuggagcucgauuguacucgugugacguaaugc	TCONS_00024356:1606-1681:12_21	UUUACGAUUACAACGCGAUUC	5P	0.996761
TCONS_00024356:1606-1681	agcuagccguuUUUACGAUUACAACGCGAUUCAggaggacugacuggagcucgauuguacucgugugacguaaugc	TCONS_00024356:1606-1681:12_22	UUUACGAUUACAACGCGAUUCA	5P	0.998902
TCONS_00024356:1606-1681	agcuagccguuuuuacgauuacaacgcgauucaggaggacugacuGGAGCUCGAUUGUACUCGUGUGAcguaaugc	TCONS_00024356:1606-1681:46_23	GGAGCUCGAUUGUACUCGUGUGA	3P	0.994683
TCONS_00024356:1606-1681	agcuagccguuuuuacgauuacaacgcgauucaggaggacugacuGGAGCUCGAUUGUACUCGUGUGACguaaugc	TCONS_00024356:1606-1681:46_24	GGAGCUCGAUUGUACUCGUGUGAC	3P	0.992315
TCONS_00024356:5009-5080	aaauugcgaaACGCAACGAUAGGACGAUUCGUgcgugcaauuugcgcgaauggauuaacguguaaacucgca	TCONS_00024356:5009-5080:11_22	ACGCAACGAUAGGACGAUUCGU	5P	0.996289
TCONS_00024356:5009-5080	aaauugcgaaACGCAACGAUAGGACGAUUCGUGcgugcaauuugcgcgaauggauuaacguguaaacucgca	TCONS_00024356:5009-5080:11_23	ACGCAACGAUAGGACGAUUCGUG	5P	0.9975
TCONS_00024350:1569-1638	uaaauuaggAAGUGACGGUAGUCGGUAUUCGUaaggcgacaagucacggaaucucuaucgugcgcuuugu	TCONS_00024350:1569-1638:10_23	AAGUGACGGUAGUCGGUAUUCGU	5P	0.990952
TCONS_00024350:1569-1638	uaaauuaggAAGUGACGGUAGUCGGUAUUCGUAaggcgacaagucacggaaucucuaucgugcgcuuugu	TCONS_00024350:1569-1638:10_24	AAGUGACGGUAGUCGGUAUUCGUA	5P	0.990494
TCONS_00024350:1569-1638	uaaauuaggaAGUGACGGUAGUCGGUAUUCGUaaggcgacaagucacggaaucucuaucgugcgcuuugu	TCONS_00024350:1569-1638:11_22	AGUGACGGUAGUCGGUAUUCGU	5P	0.996998
TCONS_00024350:1569-1638	uaaauuaggaAGUGACGGUAGUCGGUAUUCGUAaggcgacaagucacggaaucucuaucgugcgcuuugu	TCONS_00024350:1569-1638:11_23	AGUGACGGUAGUCGGUAUUCGUA	5P	0.999039
TCONS_00024350:1569-1638	uaaauuaggaAGUGACGGUAGUCGGUAUUCGUAAggcgacaagucacggaaucucuaucgugcgcuuugu	TCONS_00024350:1569-1638:11_24	AGUGACGGUAGUCGGUAUUCGUAA	5P	0.998724
TCONS_00024350:1569-1638	uaaauuaggaaGUGACGGUAGUCGGUAUUCGUAaggcgacaagucacggaaucucuaucgugcgcuuugu	TCONS_00024350:1569-1638:12_22	GUGACGGUAGUCGGUAUUCGUA	5P	0.990154
TCONS_00024350:1569-1638	uaaauuaggaaGUGACGGUAGUCGGUAUUCGUAAggcgacaagucacggaaucucuaucgugcgcuuugu	TCONS_00024350:1569-1638:12_23	GUGACGGUAGUCGGUAUUCGUAA	5P	0.990972
TCONS_00025377:1131-1224	aagauuauugaaaucgauucAGAGAUCGCGUUGGUGGUUAUGuuuuagcuauuugcguuaaagagaccagaacgugaaaugagaaucaauaauc	TCONS_00025377:1131-1224:21_22	AGAGAUCGCGUUGGUGGUUAUG	5P	0.994863
TCONS_00024354:3183-3289	cauugaccgcuaccauucaucgguucauUCUCUUCCUUCGACAGCGACUCUuugucaccccccucagagauacgcggcggaggggaggagggaagaaugugggggaa	TCONS_00024354:3183-3289:29_23	UCUCUUCCUUCGACAGCGACUCU	5P	0.992775
TCONS_00024354:3183-3289	cauugaccgcuaccauucaucgguucauUCUCUUCCUUCGACAGCGACUCUUugucaccccccucagagauacgcggcggaggggaggagggaagaaugugggggaa	TCONS_00024354:3183-3289:29_24	UCUCUUCCUUCGACAGCGACUCUU	5P	0.998178
TCONS_00024354:3183-3289	cauugaccgcuaccauucaucgguucauuCUCUUCCUUCGACAGCGACUCuuugucaccccccucagagauacgcggcggaggggaggagggaagaaugugggggaa	TCONS_00024354:3183-3289:30_21	CUCUUCCUUCGACAGCGACUC	5P	0.992213
TCONS_00024354:3183-3289	cauugaccgcuaccauucaucgguucauuCUCUUCCUUCGACAGCGACUCUuugucaccccccucagagauacgcggcggaggggaggagggaagaaugugggggaa	TCONS_00024354:3183-3289:30_22	CUCUUCCUUCGACAGCGACUCU	5P	0.998833
TCONS_00024354:3183-3289	cauugaccgcuaccauucaucgguucauuCUCUUCCUUCGACAGCGACUCUUugucaccccccucagagauacgcggcggaggggaggagggaagaaugugggggaa	TCONS_00024354:3183-3289:30_23	CUCUUCCUUCGACAGCGACUCUU	5P	0.999866
TCONS_00024354:3183-3289	cauugaccgcuaccauucaucgguucauuCUCUUCCUUCGACAGCGACUCUUUgucaccccccucagagauacgcggcggaggggaggagggaagaaugugggggaa	TCONS_00024354:3183-3289:30_24	CUCUUCCUUCGACAGCGACUCUUU	5P	0.999742
TCONS_00024354:3183-3289	cauugaccgcuaccauucaucgguucauucUCUUCCUUCGACAGCGACUCUuugucaccccccucagagauacgcggcggaggggaggagggaagaaugugggggaa	TCONS_00024354:3183-3289:31_21	UCUUCCUUCGACAGCGACUCU	5P	0.993744
TCONS_00024354:3183-3289	cauugaccgcuaccauucaucgguucauucUCUUCCUUCGACAGCGACUCUUugucaccccccucagagauacgcggcggaggggaggagggaagaaugugggggaa	TCONS_00024354:3183-3289:31_22	UCUUCCUUCGACAGCGACUCUU	5P	0.999346
TCONS_00024354:3183-3289	cauugaccgcuaccauucaucgguucauucUCUUCCUUCGACAGCGACUCUUUgucaccccccucagagauacgcggcggaggggaggagggaagaaugugggggaa	TCONS_00024354:3183-3289:31_23	UCUUCCUUCGACAGCGACUCUUU	5P	0.99951
TCONS_00024342:934-1015	aucaaaaaucgcagauauaaUAAGCGAAUACUUUCGUUGCCCgcuguacguauguggcaaugcgccggauucuuucgcuuau	TCONS_00024342:934-1015:21_22	UAAGCGAAUACUUUCGUUGCCC	5P	0.994922
TCONS_00024355:1807-1882	agcuagccgUUUUUACGAUUACAACGCGAUUcaggaggacugacuggagcucgauuguacucgugugacguaaugc	TCONS_00024355:1807-1882:10_22	UUUUUACGAUUACAACGCGAUU	5P	0.998696
TCONS_00024355:1807-1882	agcuagccgUUUUUACGAUUACAACGCGAUUCaggaggacugacuggagcucgauuguacucgugugacguaaugc	TCONS_00024355:1807-1882:10_23	UUUUUACGAUUACAACGCGAUUC	5P	0.998588
TCONS_00024355:1807-1882	agcuagccgUUUUUACGAUUACAACGCGAUUCAggaggacugacuggagcucgauuguacucgugugacguaaugc	TCONS_00024355:1807-1882:10_24	UUUUUACGAUUACAACGCGAUUCA	5P	0.998175
TCONS_00024355:1807-1882	agcuagccguUUUUACGAUUACAACGCGAUucaggaggacugacuggagcucgauuguacucgugugacguaaugc	TCONS_00024355:1807-1882:11_20	UUUUACGAUUACAACGCGAU	5P	0.993457
TCONS_00024355:1807-1882	agcuagccguUUUUACGAUUACAACGCGAUUcaggaggacugacuggagcucgauuguacucgugugacguaaugc	TCONS_00024355:1807-1882:11_21	UUUUACGAUUACAACGCGAUU	5P	0.999714
TCONS_00024355:1807-1882	agcuagccguUUUUACGAUUACAACGCGAUUCaggaggacugacuggagcucgauuguacucgugugacguaaugc	TCONS_00024355:1807-1882:11_22	UUUUACGAUUACAACGCGAUUC	5P	0.999766
TCONS_00024355:1807-1882	agcuagccguUUUUACGAUUACAACGCGAUUCAggaggacugacuggagcucgauuguacucgugugacguaaugc	TCONS_00024355:1807-1882:11_23	UUUUACGAUUACAACGCGAUUCA	5P	0.999909
TCONS_00024355:1807-1882	agcuagccguuUUUACGAUUACAACGCGAUUcaggaggacugacuggagcucgauuguacucgugugacguaaugc	TCONS_00024355:1807-1882:12_20	UUUACGAUUACAACGCGAUU	5P	0.994298
TCONS_00024355:1807-1882	agcuagccguuUUUACGAUUACAACGCGAUUCaggaggacugacuggagcucgauuguacucgugugacguaaugc	TCONS_00024355:1807-1882:12_21	UUUACGAUUACAACGCGAUUC	5P	0.996761
TCONS_00024355:1807-1882	agcuagccguuUUUACGAUUACAACGCGAUUCAggaggacugacuggagcucgauuguacucgugugacguaaugc	TCONS_00024355:1807-1882:12_22	UUUACGAUUACAACGCGAUUCA	5P	0.998902
TCONS_00024355:1807-1882	agcuagccguuuuuacgauuacaacgcgauucaggaggacugacuGGAGCUCGAUUGUACUCGUGUGAcguaaugc	TCONS_00024355:1807-1882:46_23	GGAGCUCGAUUGUACUCGUGUGA	3P	0.994683
TCONS_00024355:1807-1882	agcuagccguuuuuacgauuacaacgcgauucaggaggacugacuGGAGCUCGAUUGUACUCGUGUGACguaaugc	TCONS_00024355:1807-1882:46_24	GGAGCUCGAUUGUACUCGUGUGAC	3P	0.992315
TCONS_00024326:1566-1642	cgcuguuuuCAGAUGGCGCCACGAGCGAUGGCgccacgagcgauggcgccacgagcgauggcgcugcgaacgauggc	TCONS_00024326:1566-1642:10_23	CAGAUGGCGCCACGAGCGAUGGC	5P	0.99067
TCONS_00024326:1566-1642	cgcuguuuucAGAUGGCGCCACGAGCGAUGGCgccacgagcgauggcgccacgagcgauggcgcugcgaacgauggc	TCONS_00024326:1566-1642:11_22	AGAUGGCGCCACGAGCGAUGGC	5P	0.999001
TCONS_00024326:1566-1642	cgcuguuuucAGAUGGCGCCACGAGCGAUGGCGccacgagcgauggcgccacgagcgauggcgcugcgaacgauggc	TCONS_00024326:1566-1642:11_23	AGAUGGCGCCACGAGCGAUGGCG	5P	0.999348
TCONS_00024326:1566-1642	cgcuguuuucAGAUGGCGCCACGAGCGAUGGCGCcacgagcgauggcgccacgagcgauggcgcugcgaacgauggc	TCONS_00024326:1566-1642:11_24	AGAUGGCGCCACGAGCGAUGGCGC	5P	0.998697
TCONS_00024326:1566-1642	cgcuguuuucaGAUGGCGCCACGAGCGAUGGCgccacgagcgauggcgccacgagcgauggcgcugcgaacgauggc	TCONS_00024326:1566-1642:12_21	GAUGGCGCCACGAGCGAUGGC	5P	0.995671
TCONS_00024326:1566-1642	cgcuguuuucaGAUGGCGCCACGAGCGAUGGCGccacgagcgauggcgccacgagcgauggcgcugcgaacgauggc	TCONS_00024326:1566-1642:12_22	GAUGGCGCCACGAGCGAUGGCG	5P	0.998558
TCONS_00024326:1566-1642	cgcuguuuucaGAUGGCGCCACGAGCGAUGGCGCcacgagcgauggcgccacgagcgauggcgcugcgaacgauggc	TCONS_00024326:1566-1642:12_23	GAUGGCGCCACGAGCGAUGGCGC	5P	0.998005
TCONS_00024325:2044-2117	aaauaaacgaAAAUACGCCGUUUCCAGAUGGcgccacgaacgauggcgccacgagcgguaaaguaauucguuac	TCONS_00024325:2044-2117:11_21	AAAUACGCCGUUUCCAGAUGG	5P	0.990972
TCONS_00024325:2044-2117	aaauaaacgaAAAUACGCCGUUUCCAGAUGGCgccacgaacgauggcgccacgagcgguaaaguaauucguuac	TCONS_00024325:2044-2117:11_22	AAAUACGCCGUUUCCAGAUGGC	5P	0.99578
TCONS_00024325:2044-2117	aaauaaacgaaAAUACGCCGUUUCCAGAUGGCgccacgaacgauggcgccacgagcgguaaaguaauucguuac	TCONS_00024325:2044-2117:12_21	AAUACGCCGUUUCCAGAUGGC	5P	0.991492
TCONS_00025933:2449-2520	uacgaaagGCUCGGGCGCGUCACGAAGCGGCaccgauaaccaacugccacccaguggcguaacuagucuuuu	TCONS_00025933:2449-2520:9_23	GCUCGGGCGCGUCACGAAGCGGC	5P	0.991044
TCONS_00025933:2449-2520	uacgaaaggCUCGGGCGCGUCACGAAGCGGCaccgauaaccaacugccacccaguggcguaacuagucuuuu	TCONS_00025933:2449-2520:10_22	CUCGGGCGCGUCACGAAGCGGC	5P	0.992267
TCONS_00025933:2449-2520	uacgaaaggCUCGGGCGCGUCACGAAGCGGCAccgauaaccaacugccacccaguggcguaacuagucuuuu	TCONS_00025933:2449-2520:10_23	CUCGGGCGCGUCACGAAGCGGCA	5P	0.99276
TCONS_00025911:150-217	augugaaaagAUUAUUCCCGAUAAUUAGACAUGUgggcguuucuuugcgcgcugucuaucggcgaguc	TCONS_00025911:150-217:11_24	AUUAUUCCCGAUAAUUAGACAUGU	5P	0.996479
TCONS_00025911:150-217	augugaaaagaUUAUUCCCGAUAAUUAGACAUGUgggcguuucuuugcgcgcugucuaucggcgaguc	TCONS_00025911:150-217:12_23	UUAUUCCCGAUAAUUAGACAUGU	5P	0.997459
TCONS_00025911:150-217	augugaaaagaUUAUUCCCGAUAAUUAGACAUGUGggcguuucuuugcgcgcugucuaucggcgaguc	TCONS_00025911:150-217:12_24	UUAUUCCCGAUAAUUAGACAUGUG	5P	0.997167
TCONS_00027454:640-742	aacuucacucugaaguagaaucucuugaGGCGUUCGGAAAAUAGUGUCAUuuuuucgcacgagugucgcuagucgcuaugcagccaacuucauucuacaucgu	TCONS_00027454:640-742:29_22	GGCGUUCGGAAAAUAGUGUCAU	5P	0.996314
TCONS_00027454:640-742	aacuucacucugaaguagaaucucuugaGGCGUUCGGAAAAUAGUGUCAUUuuuucgcacgagugucgcuagucgcuaugcagccaacuucauucuacaucgu	TCONS_00027454:640-742:29_23	GGCGUUCGGAAAAUAGUGUCAUU	5P	0.995106
TCONS_00025913:150-217	augugaaaagAUUAUUCCCGAUAAUUAGACAUGUgggcguuucuuugcgcgcugucuaucggcgaguc	TCONS_00025913:150-217:11_24	AUUAUUCCCGAUAAUUAGACAUGU	5P	0.996479
TCONS_00025913:150-217	augugaaaagaUUAUUCCCGAUAAUUAGACAUGUgggcguuucuuugcgcgcugucuaucggcgaguc	TCONS_00025913:150-217:12_23	UUAUUCCCGAUAAUUAGACAUGU	5P	0.997459
TCONS_00025913:150-217	augugaaaagaUUAUUCCCGAUAAUUAGACAUGUGggcguuucuuugcgcgcugucuaucggcgaguc	TCONS_00025913:150-217:12_24	UUAUUCCCGAUAAUUAGACAUGUG	5P	0.997167
TCONS_00027486:57-137	cuugacgaauacuuugguauauuuguuauugcgcgccaacggucCGCGCAAAGGUUCGUCAUGUUUCAagugauucguuga	TCONS_00027486:57-137:45_24	CGCGCAAAGGUUCGUCAUGUUUCA	3P	0.991296
TCONS_00026277:997-1074	gguggggggaAGGAGGAAGCGGUCGGCGCCuuugaucucagccgcgggcgccgacaaagcguucauccacucuccuac	TCONS_00026277:997-1074:11_20	AGGAGGAAGCGGUCGGCGCC	5P	0.998899
TCONS_00026277:997-1074	gguggggggaAGGAGGAAGCGGUCGGCGCCUuugaucucagccgcgggcgccgacaaagcguucauccacucuccuac	TCONS_00026277:997-1074:11_21	AGGAGGAAGCGGUCGGCGCCU	5P	0.998761
TCONS_00026277:997-1074	gguggggggaAGGAGGAAGCGGUCGGCGCCUUugaucucagccgcgggcgccgacaaagcguucauccacucuccuac	TCONS_00026277:997-1074:11_22	AGGAGGAAGCGGUCGGCGCCUU	5P	0.9958
TCONS_00026277:997-1074	gguggggggaaGGAGGAAGCGGUCGGCGCCUuugaucucagccgcgggcgccgacaaagcguucauccacucuccuac	TCONS_00026277:997-1074:12_20	GGAGGAAGCGGUCGGCGCCU	5P	0.999889
TCONS_00026277:997-1074	gguggggggaaGGAGGAAGCGGUCGGCGCCUUugaucucagccgcgggcgccgacaaagcguucauccacucuccuac	TCONS_00026277:997-1074:12_21	GGAGGAAGCGGUCGGCGCCUU	5P	0.999706
TCONS_00026277:997-1074	gguggggggaaGGAGGAAGCGGUCGGCGCCUUUgaucucagccgcgggcgccgacaaagcguucauccacucuccuac	TCONS_00026277:997-1074:12_22	GGAGGAAGCGGUCGGCGCCUUU	5P	0.999041
TCONS_00026277:997-1074	gguggggggaaggaggaagcggucggcgccuuugaucucagccgcgGGCGCCGACAAAGCGUUCAUCCAcucuccuac	TCONS_00026277:997-1074:47_23	GGCGCCGACAAAGCGUUCAUCCA	3P	0.990364
TCONS_00026277:997-1074	gguggggggaaggaggaagcggucggcgccuuugaucucagccgcgGGCGCCGACAAAGCGUUCAUCCACucuccuac	TCONS_00026277:997-1074:47_24	GGCGCCGACAAAGCGUUCAUCCAC	3P	0.994637
TCONS_00026389:1133-1201	gagggagagggugagggugggucgauucgaccgugagucgaUUCGAAAAAACUUUUAUCCGccaaaauu	TCONS_00026389:1133-1201:42_20	UUCGAAAAAACUUUUAUCCG	3P	0.993016
TCONS_00026389:1133-1201	gagggagagggugagggugggucgauucgaccgugagucgaUUCGAAAAAACUUUUAUCCGCcaaaauu	TCONS_00026389:1133-1201:42_21	UUCGAAAAAACUUUUAUCCGC	3P	0.9905
TCONS_00026091:1434-1500	ugcagguagauaaguagguaggugggcacacgugaacgcgcGUGCGCAUACUCUCUGAUAAaccugc	TCONS_00026091:1434-1500:42_20	GUGCGCAUACUCUCUGAUAA	3P	0.997603
TCONS_00026091:1434-1500	ugcagguagauaaguagguaggugggcacacgugaacgcgcGUGCGCAUACUCUCUGAUAAAccugc	TCONS_00026091:1434-1500:42_21	GUGCGCAUACUCUCUGAUAAA	3P	0.999554
TCONS_00026091:1434-1500	ugcagguagauaaguagguaggugggcacacgugaacgcgcGUGCGCAUACUCUCUGAUAAACcugc	TCONS_00026091:1434-1500:42_22	GUGCGCAUACUCUCUGAUAAAC	3P	0.9987
TCONS_00026091:1434-1500	ugcagguagauaaguagguaggugggcacacgugaacgcgcgUGCGCAUACUCUCUGAUAAAccugc	TCONS_00026091:1434-1500:43_20	UGCGCAUACUCUCUGAUAAA	3P	0.999503
TCONS_00026091:1434-1500	ugcagguagauaaguagguaggugggcacacgugaacgcgcgUGCGCAUACUCUCUGAUAAACcugc	TCONS_00026091:1434-1500:43_21	UGCGCAUACUCUCUGAUAAAC	3P	0.999382
TCONS_00026091:1434-1500	ugcagguagauaaguagguaggugggcacacgugaacgcgcguGCGCAUACUCUCUGAUAAACcugc	TCONS_00026091:1434-1500:44_20	GCGCAUACUCUCUGAUAAAC	3P	0.997553
TCONS_00027965:745-815	ccuggcgagGGACGGAGAGAAGGAGAACGAGUUcgaaucccuuauucgucggccucuucuuucugcgcugg	TCONS_00027965:745-815:10_24	GGACGGAGAGAAGGAGAACGAGUU	5P	0.994587
TCONS_00027965:745-815	ccuggcgaggGACGGAGAGAAGGAGAACGAGUUCgaaucccuuauucgucggccucuucuuucugcgcugg	TCONS_00027965:745-815:11_24	GACGGAGAGAAGGAGAACGAGUUC	5P	0.998372
TCONS_00026382:2047-2130	uucuccaacgaACAUUUUGCAAGAACGAUCGgucgaaaaauaugaaaaauuccucggagcucguggaauguucgaggaugaaac	TCONS_00026382:2047-2130:12_20	ACAUUUUGCAAGAACGAUCG	5P	0.998102
TCONS_00028378:2677-2748	cucucugguCGUUUAAACCUGACAAACUGUUUucucuguguucagacaaaacguucagacaagacgaucaga	TCONS_00028378:2677-2748:10_23	CGUUUAAACCUGACAAACUGUUU	5P	0.996146
TCONS_00028378:2677-2748	cucucugguCGUUUAAACCUGACAAACUGUUUUcucuguguucagacaaaacguucagacaagacgaucaga	TCONS_00028378:2677-2748:10_24	CGUUUAAACCUGACAAACUGUUUU	5P	0.998565
TCONS_00028378:2677-2748	cucucuggucGUUUAAACCUGACAAACUGUUUUcucuguguucagacaaaacguucagacaagacgaucaga	TCONS_00028378:2677-2748:11_23	GUUUAAACCUGACAAACUGUUUU	5P	0.997717
TCONS_00028378:2677-2748	cucucuggucGUUUAAACCUGACAAACUGUUUUCucuguguucagacaaaacguucagacaagacgaucaga	TCONS_00028378:2677-2748:11_24	GUUUAAACCUGACAAACUGUUUUC	5P	0.996313
TCONS_00028123:4814-4888	cucucgucUCCUCGAACGCAUCUACGUGCCACgguaucuaucguguacauguauaugcgaucaagugcgauuaau	TCONS_00028123:4814-4888:9_24	UCCUCGAACGCAUCUACGUGCCAC	5P	0.990523
TCONS_00028123:4814-4888	cucucgucuCCUCGAACGCAUCUACGUGCCAcgguaucuaucguguacauguauaugcgaucaagugcgauuaau	TCONS_00028123:4814-4888:10_22	CCUCGAACGCAUCUACGUGCCA	5P	0.997435
TCONS_00028123:4814-4888	cucucgucuCCUCGAACGCAUCUACGUGCCACgguaucuaucguguacauguauaugcgaucaagugcgauuaau	TCONS_00028123:4814-4888:10_23	CCUCGAACGCAUCUACGUGCCAC	5P	0.998946
TCONS_00028123:4814-4888	cucucgucucCUCGAACGCAUCUACGUGCCAcgguaucuaucguguacauguauaugcgaucaagugcgauuaau	TCONS_00028123:4814-4888:11_21	CUCGAACGCAUCUACGUGCCA	5P	0.997933
TCONS_00028123:4814-4888	cucucgucucCUCGAACGCAUCUACGUGCCACgguaucuaucguguacauguauaugcgaucaagugcgauuaau	TCONS_00028123:4814-4888:11_22	CUCGAACGCAUCUACGUGCCAC	5P	0.999403
TCONS_00028123:4814-4888	cucucgucucCUCGAACGCAUCUACGUGCCACGguaucuaucguguacauguauaugcgaucaagugcgauuaau	TCONS_00028123:4814-4888:11_23	CUCGAACGCAUCUACGUGCCACG	5P	0.995634
TCONS_00028123:4814-4888	cucucgucucCUCGAACGCAUCUACGUGCCACGGuaucuaucguguacauguauaugcgaucaagugcgauuaau	TCONS_00028123:4814-4888:11_24	CUCGAACGCAUCUACGUGCCACGG	5P	0.9952
TCONS_00028123:4814-4888	cucucgucuccucgaacgcaucuacgugccacgguaucuaucGUGUACAUGUAUAUGCGAUCAAGugcgauuaau	TCONS_00028123:4814-4888:43_23	GUGUACAUGUAUAUGCGAUCAAG	3P	0.993408
TCONS_00028377:2619-2690	cucucugguCGUUUAAACCUGACAAACUGUUUucucuguguucagacaaaacguucagacaagacgaucaga	TCONS_00028377:2619-2690:10_23	CGUUUAAACCUGACAAACUGUUU	5P	0.996146
TCONS_00028377:2619-2690	cucucugguCGUUUAAACCUGACAAACUGUUUUcucuguguucagacaaaacguucagacaagacgaucaga	TCONS_00028377:2619-2690:10_24	CGUUUAAACCUGACAAACUGUUUU	5P	0.998565
TCONS_00028377:2619-2690	cucucuggucGUUUAAACCUGACAAACUGUUUUcucuguguucagacaaaacguucagacaagacgaucaga	TCONS_00028377:2619-2690:11_23	GUUUAAACCUGACAAACUGUUUU	5P	0.997717
TCONS_00028377:2619-2690	cucucuggucGUUUAAACCUGACAAACUGUUUUCucuguguucagacaaaacguucagacaagacgaucaga	TCONS_00028377:2619-2690:11_24	GUUUAAACCUGACAAACUGUUUUC	5P	0.996313
TCONS_00028372:2677-2748	cucucugguCGUUUAAACCUGACAAACUGUUUucucuguguucagacaaaacguucagacaagacgaucaga	TCONS_00028372:2677-2748:10_23	CGUUUAAACCUGACAAACUGUUU	5P	0.996146
TCONS_00028372:2677-2748	cucucugguCGUUUAAACCUGACAAACUGUUUUcucuguguucagacaaaacguucagacaagacgaucaga	TCONS_00028372:2677-2748:10_24	CGUUUAAACCUGACAAACUGUUUU	5P	0.998565
TCONS_00028372:2677-2748	cucucuggucGUUUAAACCUGACAAACUGUUUUcucuguguucagacaaaacguucagacaagacgaucaga	TCONS_00028372:2677-2748:11_23	GUUUAAACCUGACAAACUGUUUU	5P	0.997717
TCONS_00028372:2677-2748	cucucuggucGUUUAAACCUGACAAACUGUUUUCucuguguucagacaaaacguucagacaagacgaucaga	TCONS_00028372:2677-2748:11_24	GUUUAAACCUGACAAACUGUUUUC	5P	0.996313
TCONS_00028752:418-495	gacccacgcgCCAAUUCCGCUUGUAUCAGUGAUggugauacacugucauugcauugaaagucaaguuuguggauaaua	TCONS_00028752:418-495:11_23	CCAAUUCCGCUUGUAUCAGUGAU	5P	0.992559
TCONS_00028752:418-495	gacccacgcgCCAAUUCCGCUUGUAUCAGUGAUGgugauacacugucauugcauugaaagucaaguuuguggauaaua	TCONS_00028752:418-495:11_24	CCAAUUCCGCUUGUAUCAGUGAUG	5P	0.992072
TCONS_00028752:418-495	gacccacgcgcCAAUUCCGCUUGUAUCAGUGAUggugauacacugucauugcauugaaagucaaguuuguggauaaua	TCONS_00028752:418-495:12_22	CAAUUCCGCUUGUAUCAGUGAU	5P	0.994545
TCONS_00028752:418-495	gacccacgcgcCAAUUCCGCUUGUAUCAGUGAUGgugauacacugucauugcauugaaagucaaguuuguggauaaua	TCONS_00028752:418-495:12_23	CAAUUCCGCUUGUAUCAGUGAUG	5P	0.996835
TCONS_00028752:418-495	gacccacgcgccAAUUCCGCUUGUAUCAGUGAUGgugauacacugucauugcauugaaagucaaguuuguggauaaua	TCONS_00028752:418-495:13_22	AAUUCCGCUUGUAUCAGUGAUG	5P	0.991642
TCONS_00028752:418-495	gacccacgcgccaauuccgcuuguaucagugauggugauacacUGUCAUUGCAUUGAAAGUCAAGUUuguggauaaua	TCONS_00028752:418-495:44_24	UGUCAUUGCAUUGAAAGUCAAGUU	3P	0.994477
TCONS_00028752:418-495	gacccacgcgccaauuccgcuuguaucagugauggugauacacuGUCAUUGCAUUGAAAGUCAAGUUuguggauaaua	TCONS_00028752:418-495:45_23	GUCAUUGCAUUGAAAGUCAAGUU	3P	0.992725
TCONS_00027214:1197-1303	ugcgggaccguuucgaguaaucauCGAUCAAUUGCUUUCUAAUUCGGguuucuuaauuucggaaauaaucagguaaaucgguguguugaagcggaaaugaccguaau	TCONS_00027214:1197-1303:25_23	CGAUCAAUUGCUUUCUAAUUCGG	5P	0.992737
TCONS_00026843:668-770	cucgaggcagacacaauuucCCAAGCAGUGGCCCUCCUAACgaguuaaugucggcaaaacgguuccaggaaacccugcuaccauuaauggucugucacuucgc	TCONS_00026843:668-770:21_21	CCAAGCAGUGGCCCUCCUAAC	5P	0.995309
TCONS_00028751:418-495	gacccacgcgCCAAUUCCGCUUGUAUCAGUGAUggugauacacugucauugcauugaaagucaaguuuguggauaaua	TCONS_00028751:418-495:11_23	CCAAUUCCGCUUGUAUCAGUGAU	5P	0.992559
TCONS_00028751:418-495	gacccacgcgCCAAUUCCGCUUGUAUCAGUGAUGgugauacacugucauugcauugaaagucaaguuuguggauaaua	TCONS_00028751:418-495:11_24	CCAAUUCCGCUUGUAUCAGUGAUG	5P	0.992072
TCONS_00028751:418-495	gacccacgcgcCAAUUCCGCUUGUAUCAGUGAUggugauacacugucauugcauugaaagucaaguuuguggauaaua	TCONS_00028751:418-495:12_22	CAAUUCCGCUUGUAUCAGUGAU	5P	0.994545
TCONS_00028751:418-495	gacccacgcgcCAAUUCCGCUUGUAUCAGUGAUGgugauacacugucauugcauugaaagucaaguuuguggauaaua	TCONS_00028751:418-495:12_23	CAAUUCCGCUUGUAUCAGUGAUG	5P	0.996835
TCONS_00028751:418-495	gacccacgcgccAAUUCCGCUUGUAUCAGUGAUGgugauacacugucauugcauugaaagucaaguuuguggauaaua	TCONS_00028751:418-495:13_22	AAUUCCGCUUGUAUCAGUGAUG	5P	0.991642
TCONS_00028751:418-495	gacccacgcgccaauuccgcuuguaucagugauggugauacacUGUCAUUGCAUUGAAAGUCAAGUUuguggauaaua	TCONS_00028751:418-495:44_24	UGUCAUUGCAUUGAAAGUCAAGUU	3P	0.994477
TCONS_00028751:418-495	gacccacgcgccaauuccgcuuguaucagugauggugauacacuGUCAUUGCAUUGAAAGUCAAGUUuguggauaaua	TCONS_00028751:418-495:45_23	GUCAUUGCAUUGAAAGUCAAGUU	3P	0.992725
TCONS_00028535:185-250	aaaaacucUGGAACCCGAGACGGUCCGCGucuacacaacgacgaaugcggacgguucgguauccgg	TCONS_00028535:185-250:9_21	UGGAACCCGAGACGGUCCGCG	5P	0.990844
TCONS_00028535:185-250	aaaaacucuGGAACCCGAGACGGUCCGCGucuacacaacgacgaaugcggacgguucgguauccgg	TCONS_00028535:185-250:10_20	GGAACCCGAGACGGUCCGCG	5P	0.996264
TCONS_00028535:185-250	aaaaacucuggaacccgagacgguccgcgucuacacaacgacgAAUGCGGACGGUUCGGUAUCCgg	TCONS_00028535:185-250:44_21	AAUGCGGACGGUUCGGUAUCC	3P	0.993277
TCONS_00028535:185-250	aaaaacucuggaacccgagacgguccgcgucuacacaacgacgAAUGCGGACGGUUCGGUAUCCGg	TCONS_00028535:185-250:44_22	AAUGCGGACGGUUCGGUAUCCG	3P	0.99021
TCONS_00029554:10-82	acauucaaaugcUACCUUUCAUCGUUCACAAGAucggccaggcaccgaucucggaacacgagaggaacaugca	TCONS_00029554:10-82:13_21	UACCUUUCAUCGUUCACAAGA	5P	0.993674
TCONS_00003523:902-981	acgguaauucCGCAGUUGCUCGGCCGACUUUugcccaucgccggaaaccaggccgucggcgaauccggacuuucgaccga	TCONS_00003523:902-981:11_21	CGCAGUUGCUCGGCCGACUUU	5P	0.996432
TCONS_00003523:902-981	acgguaauucCGCAGUUGCUCGGCCGACUUUUgcccaucgccggaaaccaggccgucggcgaauccggacuuucgaccga	TCONS_00003523:902-981:11_22	CGCAGUUGCUCGGCCGACUUUU	5P	0.995711
TCONS_00003523:902-981	acgguaauuccGCAGUUGCUCGGCCGACUUUUgcccaucgccggaaaccaggccgucggcgaauccggacuuucgaccga	TCONS_00003523:902-981:12_21	GCAGUUGCUCGGCCGACUUUU	5P	0.993983
TCONS_00003523:902-981	acgguaauuccgcaguugcucggccgacuuuugcccaucgccGGAAACCAGGCCGUCGGCGAAUCcggacuuucgaccga	TCONS_00003523:902-981:43_23	GGAAACCAGGCCGUCGGCGAAUC	3P	0.996114
TCONS_00003523:902-981	acgguaauuccgcaguugcucggccgacuuuugcccaucgccGGAAACCAGGCCGUCGGCGAAUCCggacuuucgaccga	TCONS_00003523:902-981:43_24	GGAAACCAGGCCGUCGGCGAAUCC	3P	0.998154
TCONS_00003523:902-981	acgguaauuccgcaguugcucggccgacuuuugcccaucgccgGAAACCAGGCCGUCGGCGAAUCCggacuuucgaccga	TCONS_00003523:902-981:44_23	GAAACCAGGCCGUCGGCGAAUCC	3P	0.999097
TCONS_00003523:902-981	acgguaauuccgcaguugcucggccgacuuuugcccaucgccgGAAACCAGGCCGUCGGCGAAUCCGgacuuucgaccga	TCONS_00003523:902-981:44_24	GAAACCAGGCCGUCGGCGAAUCCG	3P	0.998022
TCONS_00003523:902-981	acgguaauuccgcaguugcucggccgacuuuugcccaucgccggAAACCAGGCCGUCGGCGAAUCCggacuuucgaccga	TCONS_00003523:902-981:45_22	AAACCAGGCCGUCGGCGAAUCC	3P	0.994188
TCONS_00003523:902-981	acgguaauuccgcaguugcucggccgacuuuugcccaucgccggAAACCAGGCCGUCGGCGAAUCCGgacuuucgaccga	TCONS_00003523:902-981:45_23	AAACCAGGCCGUCGGCGAAUCCG	3P	0.994455
TCONS_00003523:902-981	acgguaauuccgcaguugcucggccgacuuuugcccaucgccggAAACCAGGCCGUCGGCGAAUCCGGacuuucgaccga	TCONS_00003523:902-981:45_24	AAACCAGGCCGUCGGCGAAUCCGG	3P	0.994366
TCONS_00003520:871-948	caucguauaGAAUAAGAUAAACCGAGGCAugaaaacaauuguggcucguuuauaaucgcgauucaauggcgaugcgug	TCONS_00003520:871-948:10_20	GAAUAAGAUAAACCGAGGCA	5P	0.992506
TCONS_00003520:871-948	caucguauagaauaagauaaaccgaggcaugaaaacaauugugGCUCGUUUAUAAUCGCGAUUCAAuggcgaugcgug	TCONS_00003520:871-948:44_23	GCUCGUUUAUAAUCGCGAUUCAA	3P	0.995609
TCONS_00003520:871-948	caucguauagaauaagauaaaccgaggcaugaaaacaauuguggCUCGUUUAUAAUCGCGAUUCAAuggcgaugcgug	TCONS_00003520:871-948:45_22	CUCGUUUAUAAUCGCGAUUCAA	3P	0.998157
TCONS_00003569:4540-4620	ggcgguaaCGAGGCGGGCCGCGGAUGGAUGcagcugcaacgcugcgccauccgcauccucuuccccuccccuucucucucu	TCONS_00003569:4540-4620:9_22	CGAGGCGGGCCGCGGAUGGAUG	5P	0.994643
TCONS_00003569:4540-4620	ggcgguaaCGAGGCGGGCCGCGGAUGGAUGCagcugcaacgcugcgccauccgcauccucuuccccuccccuucucucucu	TCONS_00003569:4540-4620:9_23	CGAGGCGGGCCGCGGAUGGAUGC	5P	0.995154
TCONS_00003569:4540-4620	ggcgguaaCGAGGCGGGCCGCGGAUGGAUGCAgcugcaacgcugcgccauccgcauccucuuccccuccccuucucucucu	TCONS_00003569:4540-4620:9_24	CGAGGCGGGCCGCGGAUGGAUGCA	5P	0.997617
TCONS_00003569:4540-4620	ggcgguaacGAGGCGGGCCGCGGAUGGAUGCAgcugcaacgcugcgccauccgcauccucuuccccuccccuucucucucu	TCONS_00003569:4540-4620:10_23	GAGGCGGGCCGCGGAUGGAUGCA	5P	0.994303
TCONS_00003569:3637-3714	auaacuugaagaUCUCGGUGAGAUCGGAUGGGcuccuuuuauauuugucccucugaauaucuugcuaugggguuuagu	TCONS_00003569:3637-3714:13_20	UCUCGGUGAGAUCGGAUGGG	5P	0.996692
TCONS_00000706:714-783	ucacaguccCACCUCUUGUUCGUCGCUUUGcucgucucgucgggccgagagagagaaagagagaaggugc	TCONS_00000706:714-783:10_21	CACCUCUUGUUCGUCGCUUUG	5P	0.994002
TCONS_00000706:714-783	ucacaguccCACCUCUUGUUCGUCGCUUUGCucgucucgucgggccgagagagagaaagagagaaggugc	TCONS_00000706:714-783:10_22	CACCUCUUGUUCGUCGCUUUGC	5P	0.998781
TCONS_00000706:714-783	ucacaguccCACCUCUUGUUCGUCGCUUUGCUcgucucgucgggccgagagagagaaagagagaaggugc	TCONS_00000706:714-783:10_23	CACCUCUUGUUCGUCGCUUUGCU	5P	0.999103
TCONS_00000706:714-783	ucacaguccCACCUCUUGUUCGUCGCUUUGCUCgucucgucgggccgagagagagaaagagagaaggugc	TCONS_00000706:714-783:10_24	CACCUCUUGUUCGUCGCUUUGCUC	5P	0.997954
TCONS_00000706:714-783	ucacagucccACCUCUUGUUCGUCGCUUUGCucgucucgucgggccgagagagagaaagagagaaggugc	TCONS_00000706:714-783:11_21	ACCUCUUGUUCGUCGCUUUGC	5P	0.996675
TCONS_00000706:714-783	ucacagucccACCUCUUGUUCGUCGCUUUGCUcgucucgucgggccgagagagagaaagagagaaggugc	TCONS_00000706:714-783:11_22	ACCUCUUGUUCGUCGCUUUGCU	5P	0.997978
TCONS_00000706:714-783	ucacagucccACCUCUUGUUCGUCGCUUUGCUCgucucgucgggccgagagagagaaagagagaaggugc	TCONS_00000706:714-783:11_23	ACCUCUUGUUCGUCGCUUUGCUC	5P	0.997292
TCONS_00003520:13366-13458	aacaaugacgugaaaugguAGCGGAGGGGGAUGGGGUCGGGgguaagcucgaucgagcccgaagauaaaucguccucgauuaccauuuaguua	TCONS_00003520:13366-13458:20_22	AGCGGAGGGGGAUGGGGUCGGG	5P	0.995735
TCONS_00003520:13366-13458	aacaaugacgugaaaugguAGCGGAGGGGGAUGGGGUCGGGGguaagcucgaucgagcccgaagauaaaucguccucgauuaccauuuaguua	TCONS_00003520:13366-13458:20_23	AGCGGAGGGGGAUGGGGUCGGGG	5P	0.99812
TCONS_00003565:3621-3698	auaacuugaagaUCUCGGUGAGAUCGGAUGGGcuccuuuuauauuugucccucugaauaucuugcuaugggguuuagu	TCONS_00003565:3621-3698:13_20	UCUCGGUGAGAUCGGAUGGG	5P	0.996692
TCONS_00028974:321-396	acgccgccauAGGUGCCCCCAGGUUUUUUUUCAcuaugaaugaugauguguggauguuggcugggcgcuaggggcu	TCONS_00028974:321-396:11_23	AGGUGCCCCCAGGUUUUUUUUCA	5P	0.995195
TCONS_00028974:321-396	acgccgccauaGGUGCCCCCAGGUUUUUUUUCAcuaugaaugaugauguguggauguuggcugggcgcuaggggcu	TCONS_00028974:321-396:12_22	GGUGCCCCCAGGUUUUUUUUCA	5P	0.99466
TCONS_00028974:321-396	acgccgccauaGGUGCCCCCAGGUUUUUUUUCACuaugaaugaugauguguggauguuggcugggcgcuaggggcu	TCONS_00028974:321-396:12_23	GGUGCCCCCAGGUUUUUUUUCAC	5P	0.997668
TCONS_00029070:1784-1874	acaagacugcuAAAAUGUUCAUAAUCUGCAUGUAcagagaaaaaaauuuguauuugcagauuauuuauuaaauuaguuuuguuguaauuuu	TCONS_00029070:1784-1874:12_23	AAAAUGUUCAUAAUCUGCAUGUA	5P	0.992679
TCONS_00029070:1784-1874	acaagacugcuAAAAUGUUCAUAAUCUGCAUGUACagagaaaaaaauuuguauuugcagauuauuuauuaaauuaguuuuguuguaauuuu	TCONS_00029070:1784-1874:12_24	AAAAUGUUCAUAAUCUGCAUGUAC	5P	0.995785
TCONS_00029070:1784-1874	acaagacugcuaAAAUGUUCAUAAUCUGCAUGUAcagagaaaaaaauuuguauuugcagauuauuuauuaaauuaguuuuguuguaauuuu	TCONS_00029070:1784-1874:13_22	AAAUGUUCAUAAUCUGCAUGUA	5P	0.994311
TCONS_00029070:1784-1874	acaagacugcuaAAAUGUUCAUAAUCUGCAUGUACagagaaaaaaauuuguauuugcagauuauuuauuaaauuaguuuuguuguaauuuu	TCONS_00029070:1784-1874:13_23	AAAUGUUCAUAAUCUGCAUGUAC	5P	0.998397
TCONS_00029070:1784-1874	acaagacugcuaAAAUGUUCAUAAUCUGCAUGUACAgagaaaaaaauuuguauuugcagauuauuuauuaaauuaguuuuguuguaauuuu	TCONS_00029070:1784-1874:13_24	AAAUGUUCAUAAUCUGCAUGUACA	5P	0.998922
TCONS_00029070:1784-1874	acaagacugcuaaaauguucauaaucugcauguacagagaaaaaaauuUGUAUUUGCAGAUUAUUUAUUAAauuaguuuuguuguaauuuu	TCONS_00029070:1784-1874:49_23	UGUAUUUGCAGAUUAUUUAUUAA	3P	0.99442
TCONS_00029070:1784-1874	acaagacugcuaaaauguucauaaucugcauguacagagaaaaaaauuuGUAUUUGCAGAUUAUUUAUUAAauuaguuuuguuguaauuuu	TCONS_00029070:1784-1874:50_22	GUAUUUGCAGAUUAUUUAUUAA	3P	0.991206
TCONS_00029071:1782-1853	acugcuaaAAUGUUCAUAAUCUGCAUGUACagagaaaaaaauuuguauuugcagauuauuuauuaaauuagu	TCONS_00029071:1782-1853:9_22	AAUGUUCAUAAUCUGCAUGUAC	5P	0.99211
TCONS_00029071:1782-1853	acugcuaaAAUGUUCAUAAUCUGCAUGUACAgagaaaaaaauuuguauuugcagauuauuuauuaaauuagu	TCONS_00029071:1782-1853:9_23	AAUGUUCAUAAUCUGCAUGUACA	5P	0.995437
TCONS_00029071:1782-1853	acugcuaaAAUGUUCAUAAUCUGCAUGUACAGagaaaaaaauuuguauuugcagauuauuuauuaaauuagu	TCONS_00029071:1782-1853:9_24	AAUGUUCAUAAUCUGCAUGUACAG	5P	0.991252
TCONS_00029071:1782-1853	acugcuaaaAUGUUCAUAAUCUGCAUGUAcagagaaaaaaauuuguauuugcagauuauuuauuaaauuagu	TCONS_00029071:1782-1853:10_20	AUGUUCAUAAUCUGCAUGUA	5P	0.996237
TCONS_00029071:1782-1853	acugcuaaaAUGUUCAUAAUCUGCAUGUACagagaaaaaaauuuguauuugcagauuauuuauuaaauuagu	TCONS_00029071:1782-1853:10_21	AUGUUCAUAAUCUGCAUGUAC	5P	0.999166
TCONS_00029071:1782-1853	acugcuaaaAUGUUCAUAAUCUGCAUGUACAgagaaaaaaauuuguauuugcagauuauuuauuaaauuagu	TCONS_00029071:1782-1853:10_22	AUGUUCAUAAUCUGCAUGUACA	5P	0.99968
TCONS_00029071:1782-1853	acugcuaaaAUGUUCAUAAUCUGCAUGUACAGagaaaaaaauuuguauuugcagauuauuuauuaaauuagu	TCONS_00029071:1782-1853:10_23	AUGUUCAUAAUCUGCAUGUACAG	5P	0.999428
TCONS_00029071:1782-1853	acugcuaaaAUGUUCAUAAUCUGCAUGUACAGAgaaaaaaauuuguauuugcagauuauuuauuaaauuagu	TCONS_00029071:1782-1853:10_24	AUGUUCAUAAUCUGCAUGUACAGA	5P	0.995359
TCONS_00029071:1782-1853	acugcuaaaaUGUUCAUAAUCUGCAUGUACagagaaaaaaauuuguauuugcagauuauuuauuaaauuagu	TCONS_00029071:1782-1853:11_20	UGUUCAUAAUCUGCAUGUAC	5P	0.995298
TCONS_00029071:1782-1853	acugcuaaaaUGUUCAUAAUCUGCAUGUACAgagaaaaaaauuuguauuugcagauuauuuauuaaauuagu	TCONS_00029071:1782-1853:11_21	UGUUCAUAAUCUGCAUGUACA	5P	0.998219
TCONS_00029071:1782-1853	acugcuaaaaUGUUCAUAAUCUGCAUGUACAGagaaaaaaauuuguauuugcagauuauuuauuaaauuagu	TCONS_00029071:1782-1853:11_22	UGUUCAUAAUCUGCAUGUACAG	5P	0.997446
TCONS_00029071:1782-1853	acugcuaaaaUGUUCAUAAUCUGCAUGUACAGAgaaaaaaauuuguauuugcagauuauuuauuaaauuagu	TCONS_00029071:1782-1853:11_23	UGUUCAUAAUCUGCAUGUACAGA	5P	0.992485
TCONS_00029031:9112-9208	uaauuaguguauucgucaaacCAAUGCCUACUCUAAUUUUGCGUgaaaauauaaagucguguguggcguagaaaggcagcguuggaugauguggaaa	TCONS_00029031:9112-9208:22_23	CAAUGCCUACUCUAAUUUUGCGU	5P	0.994838
TCONS_00029031:5505-5581	ggucucguuuCGUUCGUUCGGAAGAAAAGGgcaccgcgaaaauauccuucuucggccggucucgcgaagaaaugauc	TCONS_00029031:5505-5581:11_20	CGUUCGUUCGGAAGAAAAGG	5P	0.997622
TCONS_00029071:1777-1867	acaagacugcuAAAAUGUUCAUAAUCUGCAUGUAcagagaaaaaaauuuguauuugcagauuauuuauuaaauuaguuuuguuguaauuuu	TCONS_00029071:1777-1867:12_23	AAAAUGUUCAUAAUCUGCAUGUA	5P	0.992679
TCONS_00029071:1777-1867	acaagacugcuAAAAUGUUCAUAAUCUGCAUGUACagagaaaaaaauuuguauuugcagauuauuuauuaaauuaguuuuguuguaauuuu	TCONS_00029071:1777-1867:12_24	AAAAUGUUCAUAAUCUGCAUGUAC	5P	0.995785
TCONS_00029071:1777-1867	acaagacugcuaAAAUGUUCAUAAUCUGCAUGUAcagagaaaaaaauuuguauuugcagauuauuuauuaaauuaguuuuguuguaauuuu	TCONS_00029071:1777-1867:13_22	AAAUGUUCAUAAUCUGCAUGUA	5P	0.994311
TCONS_00029071:1777-1867	acaagacugcuaAAAUGUUCAUAAUCUGCAUGUACagagaaaaaaauuuguauuugcagauuauuuauuaaauuaguuuuguuguaauuuu	TCONS_00029071:1777-1867:13_23	AAAUGUUCAUAAUCUGCAUGUAC	5P	0.998397
TCONS_00029071:1777-1867	acaagacugcuaAAAUGUUCAUAAUCUGCAUGUACAgagaaaaaaauuuguauuugcagauuauuuauuaaauuaguuuuguuguaauuuu	TCONS_00029071:1777-1867:13_24	AAAUGUUCAUAAUCUGCAUGUACA	5P	0.998922
TCONS_00029071:1777-1867	acaagacugcuaaaauguucauaaucugcauguacagagaaaaaaauuUGUAUUUGCAGAUUAUUUAUUAAauuaguuuuguuguaauuuu	TCONS_00029071:1777-1867:49_23	UGUAUUUGCAGAUUAUUUAUUAA	3P	0.99442
TCONS_00029071:1777-1867	acaagacugcuaaaauguucauaaucugcauguacagagaaaaaaauuuGUAUUUGCAGAUUAUUUAUUAAauuaguuuuguuguaauuuu	TCONS_00029071:1777-1867:50_22	GUAUUUGCAGAUUAUUUAUUAA	3P	0.991206
TCONS_00029055:2977-3048	auggcguggaguuacaaggcggcgcgggcgguucagugaccgaCCGACCGACCGAUCGACUGGUaccacguc	TCONS_00029055:2977-3048:44_21	CCGACCGACCGAUCGACUGGU	3P	0.994032
TCONS_00029055:2977-3048	auggcguggaguuacaaggcggcgcgggcgguucagugaccgaCCGACCGACCGAUCGACUGGUACcacguc	TCONS_00029055:2977-3048:44_23	CCGACCGACCGAUCGACUGGUAC	3P	0.996587
TCONS_00029070:1789-1860	acugcuaaAAUGUUCAUAAUCUGCAUGUACagagaaaaaaauuuguauuugcagauuauuuauuaaauuagu	TCONS_00029070:1789-1860:9_22	AAUGUUCAUAAUCUGCAUGUAC	5P	0.99211
TCONS_00029070:1789-1860	acugcuaaAAUGUUCAUAAUCUGCAUGUACAgagaaaaaaauuuguauuugcagauuauuuauuaaauuagu	TCONS_00029070:1789-1860:9_23	AAUGUUCAUAAUCUGCAUGUACA	5P	0.995437
TCONS_00029070:1789-1860	acugcuaaAAUGUUCAUAAUCUGCAUGUACAGagaaaaaaauuuguauuugcagauuauuuauuaaauuagu	TCONS_00029070:1789-1860:9_24	AAUGUUCAUAAUCUGCAUGUACAG	5P	0.991252
TCONS_00029070:1789-1860	acugcuaaaAUGUUCAUAAUCUGCAUGUAcagagaaaaaaauuuguauuugcagauuauuuauuaaauuagu	TCONS_00029070:1789-1860:10_20	AUGUUCAUAAUCUGCAUGUA	5P	0.996237
TCONS_00029070:1789-1860	acugcuaaaAUGUUCAUAAUCUGCAUGUACagagaaaaaaauuuguauuugcagauuauuuauuaaauuagu	TCONS_00029070:1789-1860:10_21	AUGUUCAUAAUCUGCAUGUAC	5P	0.999166
TCONS_00029070:1789-1860	acugcuaaaAUGUUCAUAAUCUGCAUGUACAgagaaaaaaauuuguauuugcagauuauuuauuaaauuagu	TCONS_00029070:1789-1860:10_22	AUGUUCAUAAUCUGCAUGUACA	5P	0.99968
TCONS_00029070:1789-1860	acugcuaaaAUGUUCAUAAUCUGCAUGUACAGagaaaaaaauuuguauuugcagauuauuuauuaaauuagu	TCONS_00029070:1789-1860:10_23	AUGUUCAUAAUCUGCAUGUACAG	5P	0.999428
TCONS_00029070:1789-1860	acugcuaaaAUGUUCAUAAUCUGCAUGUACAGAgaaaaaaauuuguauuugcagauuauuuauuaaauuagu	TCONS_00029070:1789-1860:10_24	AUGUUCAUAAUCUGCAUGUACAGA	5P	0.995359
TCONS_00029070:1789-1860	acugcuaaaaUGUUCAUAAUCUGCAUGUACagagaaaaaaauuuguauuugcagauuauuuauuaaauuagu	TCONS_00029070:1789-1860:11_20	UGUUCAUAAUCUGCAUGUAC	5P	0.995298
TCONS_00029070:1789-1860	acugcuaaaaUGUUCAUAAUCUGCAUGUACAgagaaaaaaauuuguauuugcagauuauuuauuaaauuagu	TCONS_00029070:1789-1860:11_21	UGUUCAUAAUCUGCAUGUACA	5P	0.998219
TCONS_00029070:1789-1860	acugcuaaaaUGUUCAUAAUCUGCAUGUACAGagaaaaaaauuuguauuugcagauuauuuauuaaauuagu	TCONS_00029070:1789-1860:11_22	UGUUCAUAAUCUGCAUGUACAG	5P	0.997446
TCONS_00029070:1789-1860	acugcuaaaaUGUUCAUAAUCUGCAUGUACAGAgaaaaaaauuuguauuugcagauuauuuauuaaauuagu	TCONS_00029070:1789-1860:11_23	UGUUCAUAAUCUGCAUGUACAGA	5P	0.992485
TCONS_00029031:13678-13750	cgaacgaucGCAGAUAGGCACGCACGCGUUUUAccaagagauugauuagaaccguugucucuauuugaaucgu	TCONS_00029031:13678-13750:10_24	GCAGAUAGGCACGCACGCGUUUUA	5P	0.990907
TCONS_00029031:13678-13750	cgaacgaucgCAGAUAGGCACGCACGCGUUUUaccaagagauugauuagaaccguugucucuauuugaaucgu	TCONS_00029031:13678-13750:11_22	CAGAUAGGCACGCACGCGUUUU	5P	0.992814
TCONS_00029031:13678-13750	cgaacgaucgCAGAUAGGCACGCACGCGUUUUAccaagagauugauuagaaccguugucucuauuugaaucgu	TCONS_00029031:13678-13750:11_23	CAGAUAGGCACGCACGCGUUUUA	5P	0.998879
TCONS_00029031:13678-13750	cgaacgaucgCAGAUAGGCACGCACGCGUUUUACcaagagauugauuagaaccguugucucuauuugaaucgu	TCONS_00029031:13678-13750:11_24	CAGAUAGGCACGCACGCGUUUUAC	5P	0.99869
TCONS_00029031:13678-13750	cgaacgaucgcAGAUAGGCACGCACGCGUUUUAccaagagauugauuagaaccguugucucuauuugaaucgu	TCONS_00029031:13678-13750:12_22	AGAUAGGCACGCACGCGUUUUA	5P	0.994371
TCONS_00029031:13678-13750	cgaacgaucgcAGAUAGGCACGCACGCGUUUUACcaagagauugauuagaaccguugucucuauuugaaucgu	TCONS_00029031:13678-13750:12_23	AGAUAGGCACGCACGCGUUUUAC	5P	0.996736
TCONS_00029031:13678-13750	cgaacgaucgcagauaggcacgcacgcguuuuaccaagagauugauUAGAACCGUUGUCUCUAUUUGaaucgu	TCONS_00029031:13678-13750:47_21	UAGAACCGUUGUCUCUAUUUG	3P	0.990457
TCONS_00029635:423-513	gccgccugccucuccauuGGGUGGCUCGCUCGUGAUCGccacguggucgugccgcgaucgaucagugggugcauccuguaaccggccgcga	TCONS_00029635:423-513:19_20	GGGUGGCUCGCUCGUGAUCG	5P	0.994835
TCONS_00030165:431-506	cgcauagaauaGGGCUGCCCGAUCUUAUCGUcacgguuucauguaaugcuaauggacgcgugguagcccaauaugu	TCONS_00030165:431-506:12_20	GGGCUGCCCGAUCUUAUCGU	5P	0.993591
TCONS_00031027:1621-1724	cugcgugcuucgauagcgcuaagccuCGGGGCAGUAAAAUACAUUGGUCCgguggcugugauccggccguaucaaugcugccgcuugcccguuaugcacgcgga	TCONS_00031027:1621-1724:27_24	CGGGGCAGUAAAAUACAUUGGUCC	5P	0.991034
TCONS_00031027:1621-1724	cugcgugcuucgauagcgcuaagccucGGGGCAGUAAAAUACAUUGGUCCgguggcugugauccggccguaucaaugcugccgcuugcccguuaugcacgcgga	TCONS_00031027:1621-1724:28_23	GGGGCAGUAAAAUACAUUGGUCC	5P	0.995916
TCONS_00031027:1621-1724	cugcgugcuucgauagcgcuaagccucGGGGCAGUAAAAUACAUUGGUCCGguggcugugauccggccguaucaaugcugccgcuugcccguuaugcacgcgga	TCONS_00031027:1621-1724:28_24	GGGGCAGUAAAAUACAUUGGUCCG	5P	0.992453
TCONS_00031027:1621-1724	cugcgugcuucgauagcgcuaagccucgGGGCAGUAAAAUACAUUGGUCCgguggcugugauccggccguaucaaugcugccgcuugcccguuaugcacgcgga	TCONS_00031027:1621-1724:29_22	GGGCAGUAAAAUACAUUGGUCC	5P	0.993424
TCONS_00031027:1621-1724	cugcgugcuucgauagcgcuaagccucgGGGCAGUAAAAUACAUUGGUCCGguggcugugauccggccguaucaaugcugccgcuugcccguuaugcacgcgga	TCONS_00031027:1621-1724:29_23	GGGCAGUAAAAUACAUUGGUCCG	5P	0.991845
TCONS_00029251:267-338	aaugguguuGCACGAAGUGAUGAUCUUCUGCgugaucgaauucggaagaagcucaacaccucuguguugccc	TCONS_00029251:267-338:10_22	GCACGAAGUGAUGAUCUUCUGC	5P	0.996499
TCONS_00029251:267-338	aaugguguugCACGAAGUGAUGAUCUUCUGCgugaucgaauucggaagaagcucaacaccucuguguugccc	TCONS_00029251:267-338:11_21	CACGAAGUGAUGAUCUUCUGC	5P	0.997409
TCONS_00030148:2600-2671	cucgugagaaUAUACCUGUGUGCGUGGAUACGcacggaccaacaugugugauccagugacccacuauauuca	TCONS_00030148:2600-2671:11_22	UAUACCUGUGUGCGUGGAUACG	5P	0.998504
TCONS_00030148:2600-2671	cucgugagaaUAUACCUGUGUGCGUGGAUACGCacggaccaacaugugugauccagugacccacuauauuca	TCONS_00030148:2600-2671:11_23	UAUACCUGUGUGCGUGGAUACGC	5P	0.996356
TCONS_00030148:2600-2671	cucgugagaaUAUACCUGUGUGCGUGGAUACGCAcggaccaacaugugugauccagugacccacuauauuca	TCONS_00030148:2600-2671:11_24	UAUACCUGUGUGCGUGGAUACGCA	5P	0.995553
TCONS_00030148:2600-2671	cucgugagaauAUACCUGUGUGCGUGGAUACGcacggaccaacaugugugauccagugacccacuauauuca	TCONS_00030148:2600-2671:12_21	AUACCUGUGUGCGUGGAUACG	5P	0.998665
TCONS_00030148:2600-2671	cucgugagaauAUACCUGUGUGCGUGGAUACGCacggaccaacaugugugauccagugacccacuauauuca	TCONS_00030148:2600-2671:12_22	AUACCUGUGUGCGUGGAUACGC	5P	0.996933
TCONS_00030148:2600-2671	cucgugagaauAUACCUGUGUGCGUGGAUACGCAcggaccaacaugugugauccagugacccacuauauuca	TCONS_00030148:2600-2671:12_23	AUACCUGUGUGCGUGGAUACGCA	5P	0.9976
TCONS_00029091:2099-2169	cugggaguuuugaagcggcgcuggaagccaucaaaaagggCUUCCAGCGUCCGCGGUCCUGAuucgccucu	TCONS_00029091:2099-2169:41_22	CUUCCAGCGUCCGCGGUCCUGA	3P	0.997954
TCONS_00029091:2099-2169	cugggaguuuugaagcggcgcuggaagccaucaaaaagggCUUCCAGCGUCCGCGGUCCUGAUucgccucu	TCONS_00029091:2099-2169:41_23	CUUCCAGCGUCCGCGGUCCUGAU	3P	0.992939
TCONS_00029091:2099-2169	cugggaguuuugaagcggcgcuggaagccaucaaaaagggcUUCCAGCGUCCGCGGUCCUGAuucgccucu	TCONS_00029091:2099-2169:42_21	UUCCAGCGUCCGCGGUCCUGA	3P	0.999323
TCONS_00029091:2099-2169	cugggaguuuugaagcggcgcuggaagccaucaaaaagggcUUCCAGCGUCCGCGGUCCUGAUucgccucu	TCONS_00029091:2099-2169:42_22	UUCCAGCGUCCGCGGUCCUGAU	3P	0.998832
TCONS_00029091:2099-2169	cugggaguuuugaagcggcgcuggaagccaucaaaaagggcUUCCAGCGUCCGCGGUCCUGAUUcgccucu	TCONS_00029091:2099-2169:42_23	UUCCAGCGUCCGCGGUCCUGAUU	3P	0.999453
TCONS_00029091:2099-2169	cugggaguuuugaagcggcgcuggaagccaucaaaaagggcUUCCAGCGUCCGCGGUCCUGAUUCgccucu	TCONS_00029091:2099-2169:42_24	UUCCAGCGUCCGCGGUCCUGAUUC	3P	0.994869
TCONS_00029091:2099-2169	cugggaguuuugaagcggcgcuggaagccaucaaaaagggcuUCCAGCGUCCGCGGUCCUGAuucgccucu	TCONS_00029091:2099-2169:43_20	UCCAGCGUCCGCGGUCCUGA	3P	0.997426
TCONS_00029091:2099-2169	cugggaguuuugaagcggcgcuggaagccaucaaaaagggcuUCCAGCGUCCGCGGUCCUGAUucgccucu	TCONS_00029091:2099-2169:43_21	UCCAGCGUCCGCGGUCCUGAU	3P	0.998004
TCONS_00029091:2099-2169	cugggaguuuugaagcggcgcuggaagccaucaaaaagggcuUCCAGCGUCCGCGGUCCUGAUUcgccucu	TCONS_00029091:2099-2169:43_22	UCCAGCGUCCGCGGUCCUGAUU	3P	0.999689
TCONS_00029091:2099-2169	cugggaguuuugaagcggcgcuggaagccaucaaaaagggcuUCCAGCGUCCGCGGUCCUGAUUCgccucu	TCONS_00029091:2099-2169:43_23	UCCAGCGUCCGCGGUCCUGAUUC	3P	0.998135
TCONS_00029091:2099-2169	cugggaguuuugaagcggcgcuggaagccaucaaaaagggcuUCCAGCGUCCGCGGUCCUGAUUCGccucu	TCONS_00029091:2099-2169:43_24	UCCAGCGUCCGCGGUCCUGAUUCG	3P	0.990279
TCONS_00029091:2099-2169	cugggaguuuugaagcggcgcuggaagccaucaaaaagggcuuCCAGCGUCCGCGGUCCUGAUUcgccucu	TCONS_00029091:2099-2169:44_21	CCAGCGUCCGCGGUCCUGAUU	3P	0.99784
TCONS_00029091:2099-2169	cugggaguuuugaagcggcgcuggaagccaucaaaaagggcuuCCAGCGUCCGCGGUCCUGAUUCgccucu	TCONS_00029091:2099-2169:44_22	CCAGCGUCCGCGGUCCUGAUUC	3P	0.994186
TCONS_00029090:1298-1368	cugggaguuuugaagcggcgcuggaagccaucaaaaagggCUUCCAGCGUCCGCGGUCCUGAuucgccucu	TCONS_00029090:1298-1368:41_22	CUUCCAGCGUCCGCGGUCCUGA	3P	0.997954
TCONS_00029090:1298-1368	cugggaguuuugaagcggcgcuggaagccaucaaaaagggCUUCCAGCGUCCGCGGUCCUGAUucgccucu	TCONS_00029090:1298-1368:41_23	CUUCCAGCGUCCGCGGUCCUGAU	3P	0.992939
TCONS_00029090:1298-1368	cugggaguuuugaagcggcgcuggaagccaucaaaaagggcUUCCAGCGUCCGCGGUCCUGAuucgccucu	TCONS_00029090:1298-1368:42_21	UUCCAGCGUCCGCGGUCCUGA	3P	0.999323
TCONS_00029090:1298-1368	cugggaguuuugaagcggcgcuggaagccaucaaaaagggcUUCCAGCGUCCGCGGUCCUGAUucgccucu	TCONS_00029090:1298-1368:42_22	UUCCAGCGUCCGCGGUCCUGAU	3P	0.998832
TCONS_00029090:1298-1368	cugggaguuuugaagcggcgcuggaagccaucaaaaagggcUUCCAGCGUCCGCGGUCCUGAUUcgccucu	TCONS_00029090:1298-1368:42_23	UUCCAGCGUCCGCGGUCCUGAUU	3P	0.999453
TCONS_00029090:1298-1368	cugggaguuuugaagcggcgcuggaagccaucaaaaagggcUUCCAGCGUCCGCGGUCCUGAUUCgccucu	TCONS_00029090:1298-1368:42_24	UUCCAGCGUCCGCGGUCCUGAUUC	3P	0.994869
TCONS_00029090:1298-1368	cugggaguuuugaagcggcgcuggaagccaucaaaaagggcuUCCAGCGUCCGCGGUCCUGAuucgccucu	TCONS_00029090:1298-1368:43_20	UCCAGCGUCCGCGGUCCUGA	3P	0.997426
TCONS_00029090:1298-1368	cugggaguuuugaagcggcgcuggaagccaucaaaaagggcuUCCAGCGUCCGCGGUCCUGAUucgccucu	TCONS_00029090:1298-1368:43_21	UCCAGCGUCCGCGGUCCUGAU	3P	0.998004
TCONS_00029090:1298-1368	cugggaguuuugaagcggcgcuggaagccaucaaaaagggcuUCCAGCGUCCGCGGUCCUGAUUcgccucu	TCONS_00029090:1298-1368:43_22	UCCAGCGUCCGCGGUCCUGAUU	3P	0.999689
TCONS_00029090:1298-1368	cugggaguuuugaagcggcgcuggaagccaucaaaaagggcuUCCAGCGUCCGCGGUCCUGAUUCgccucu	TCONS_00029090:1298-1368:43_23	UCCAGCGUCCGCGGUCCUGAUUC	3P	0.998135
TCONS_00029090:1298-1368	cugggaguuuugaagcggcgcuggaagccaucaaaaagggcuUCCAGCGUCCGCGGUCCUGAUUCGccucu	TCONS_00029090:1298-1368:43_24	UCCAGCGUCCGCGGUCCUGAUUCG	3P	0.990279
TCONS_00029090:1298-1368	cugggaguuuugaagcggcgcuggaagccaucaaaaagggcuuCCAGCGUCCGCGGUCCUGAUUcgccucu	TCONS_00029090:1298-1368:44_21	CCAGCGUCCGCGGUCCUGAUU	3P	0.99784
TCONS_00029090:1298-1368	cugggaguuuugaagcggcgcuggaagccaucaaaaagggcuuCCAGCGUCCGCGGUCCUGAUUCgccucu	TCONS_00029090:1298-1368:44_22	CCAGCGUCCGCGGUCCUGAUUC	3P	0.994186
TCONS_00031027:2814-2881	acgaucgaaaaggauaggcuuugaacggauaacuuucuuauCCGUCGUUUAUUAAUUCGAUcgaauaa	TCONS_00031027:2814-2881:42_20	CCGUCGUUUAUUAAUUCGAU	3P	0.993806
TCONS_00030165:3204-3283	cgauugcaUCUGUCAAUAAAGGUUCGAGGCCgucuugaguagcggcagcuucgaguauacugacagaaguacucgagcga	TCONS_00030165:3204-3283:9_23	UCUGUCAAUAAAGGUUCGAGGCC	5P	0.995478
TCONS_00030165:3204-3283	cgauugcaUCUGUCAAUAAAGGUUCGAGGCCGucuugaguagcggcagcuucgaguauacugacagaaguacucgagcga	TCONS_00030165:3204-3283:9_24	UCUGUCAAUAAAGGUUCGAGGCCG	5P	0.996534
TCONS_00030165:3204-3283	cgauugcauCUGUCAAUAAAGGUUCGAGGCcgucuugaguagcggcagcuucgaguauacugacagaaguacucgagcga	TCONS_00030165:3204-3283:10_21	CUGUCAAUAAAGGUUCGAGGC	5P	0.990859
TCONS_00030165:3204-3283	cgauugcauCUGUCAAUAAAGGUUCGAGGCCgucuugaguagcggcagcuucgaguauacugacagaaguacucgagcga	TCONS_00030165:3204-3283:10_22	CUGUCAAUAAAGGUUCGAGGCC	5P	0.999263
TCONS_00030165:3204-3283	cgauugcauCUGUCAAUAAAGGUUCGAGGCCGucuugaguagcggcagcuucgaguauacugacagaaguacucgagcga	TCONS_00030165:3204-3283:10_23	CUGUCAAUAAAGGUUCGAGGCCG	5P	0.999631
TCONS_00030165:3204-3283	cgauugcauCUGUCAAUAAAGGUUCGAGGCCGUcuugaguagcggcagcuucgaguauacugacagaaguacucgagcga	TCONS_00030165:3204-3283:10_24	CUGUCAAUAAAGGUUCGAGGCCGU	5P	0.999141
TCONS_00030165:3204-3283	cgauugcaucUGUCAAUAAAGGUUCGAGGCCgucuugaguagcggcagcuucgaguauacugacagaaguacucgagcga	TCONS_00030165:3204-3283:11_21	UGUCAAUAAAGGUUCGAGGCC	5P	0.994188
TCONS_00030165:3204-3283	cgauugcaucUGUCAAUAAAGGUUCGAGGCCGucuugaguagcggcagcuucgaguauacugacagaaguacucgagcga	TCONS_00030165:3204-3283:11_22	UGUCAAUAAAGGUUCGAGGCCG	5P	0.99795
TCONS_00030165:3204-3283	cgauugcaucUGUCAAUAAAGGUUCGAGGCCGUcuugaguagcggcagcuucgaguauacugacagaaguacucgagcga	TCONS_00030165:3204-3283:11_23	UGUCAAUAAAGGUUCGAGGCCGU	5P	0.996812
TCONS_00029251:722-788	ugcgacgaAUGGGAGGCGGCGCAGCACAAAcucuuccagcggcguuccuggugccgcgcucguucaa	TCONS_00029251:722-788:9_22	AUGGGAGGCGGCGCAGCACAAA	5P	0.990427
TCONS_00029251:722-788	ugcgacgaAUGGGAGGCGGCGCAGCACAAACucuuccagcggcguuccuggugccgcgcucguucaa	TCONS_00029251:722-788:9_23	AUGGGAGGCGGCGCAGCACAAAC	5P	0.995677
TCONS_00029251:722-788	ugcgacgaaugggaggcggcgcagcacaaacucuuccagcggcGUUCCUGGUGCCGCGCUCGUUcaa	TCONS_00029251:722-788:44_21	GUUCCUGGUGCCGCGCUCGUU	3P	0.998442
TCONS_00029251:722-788	ugcgacgaaugggaggcggcgcagcacaaacucuuccagcggcGUUCCUGGUGCCGCGCUCGUUCaa	TCONS_00029251:722-788:44_22	GUUCCUGGUGCCGCGCUCGUUC	3P	0.996199
TCONS_00029251:722-788	ugcgacgaaugggaggcggcgcagcacaaacucuuccagcggcgUUCCUGGUGCCGCGCUCGUUcaa	TCONS_00029251:722-788:45_20	UUCCUGGUGCCGCGCUCGUU	3P	0.998736
TCONS_00029251:722-788	ugcgacgaaugggaggcggcgcagcacaaacucuuccagcggcgUUCCUGGUGCCGCGCUCGUUCaa	TCONS_00029251:722-788:45_21	UUCCUGGUGCCGCGCUCGUUC	3P	0.998485
TCONS_00029251:722-788	ugcgacgaaugggaggcggcgcagcacaaacucuuccagcggcguUCCUGGUGCCGCGCUCGUUCaa	TCONS_00029251:722-788:46_20	UCCUGGUGCCGCGCUCGUUC	3P	0.99673
TCONS_00030275:4560-4629	acgcuagcgccgucaacuccauagaaaguuucauacacacuuUCACCGUGGUGGAUUGGCGCgaagcacg	TCONS_00030275:4560-4629:43_20	UCACCGUGGUGGAUUGGCGC	3P	0.994636
TCONS_00030275:4560-4629	acgcuagcgccgucaacuccauagaaaguuucauacacacuuUCACCGUGGUGGAUUGGCGCGaagcacg	TCONS_00030275:4560-4629:43_21	UCACCGUGGUGGAUUGGCGCG	3P	0.994978
TCONS_00030279:4771-4844	aacgcuagcgccgucaacuccauagaaaguuucauacacacuUUCACCGUGGUGGAUUGGCGCgaagcacguca	TCONS_00030279:4771-4844:43_21	UUCACCGUGGUGGAUUGGCGC	3P	0.994315
TCONS_00030279:4771-4844	aacgcuagcgccgucaacuccauagaaaguuucauacacacuUUCACCGUGGUGGAUUGGCGCGaagcacguca	TCONS_00030279:4771-4844:43_22	UUCACCGUGGUGGAUUGGCGCG	3P	0.990358
TCONS_00030279:4771-4844	aacgcuagcgccgucaacuccauagaaaguuucauacacacuuUCACCGUGGUGGAUUGGCGCgaagcacguca	TCONS_00030279:4771-4844:44_20	UCACCGUGGUGGAUUGGCGC	3P	0.995754
TCONS_00030279:4771-4844	aacgcuagcgccgucaacuccauagaaaguuucauacacacuuUCACCGUGGUGGAUUGGCGCGaagcacguca	TCONS_00030279:4771-4844:44_21	UCACCGUGGUGGAUUGGCGCG	3P	0.995147
TCONS_00030275:6695-6771	agaggaggaGGAGAAGGAGGAGGACCGGUCGAcucgaucguucgucucgaccgcacgccaacuuccugcugucaauc	TCONS_00030275:6695-6771:10_23	GGAGAAGGAGGAGGACCGGUCGA	5P	0.994554
TCONS_00030275:6695-6771	agaggaggaGGAGAAGGAGGAGGACCGGUCGACucgaucguucgucucgaccgcacgccaacuuccugcugucaauc	TCONS_00030275:6695-6771:10_24	GGAGAAGGAGGAGGACCGGUCGAC	5P	0.995297
TCONS_00030275:6695-6771	agaggaggagGAGAAGGAGGAGGACCGGUCGACucgaucguucgucucgaccgcacgccaacuuccugcugucaauc	TCONS_00030275:6695-6771:11_23	GAGAAGGAGGAGGACCGGUCGAC	5P	0.993007
TCONS_00030290:2515-2582	uucguucguucguucgugaggaggccuacuuugcacgugGCCUACUUGCUGAACACCGGcggucacgc	TCONS_00030290:2515-2582:40_20	GCCUACUUGCUGAACACCGG	3P	0.992415
TCONS_00030290:2515-2582	uucguucguucguucgugaggaggccuacuuugcacgugGCCUACUUGCUGAACACCGGCggucacgc	TCONS_00030290:2515-2582:40_21	GCCUACUUGCUGAACACCGGC	3P	0.996831
TCONS_00030290:2515-2582	uucguucguucguucgugaggaggccuacuuugcacguggCCUACUUGCUGAACACCGGCggucacgc	TCONS_00030290:2515-2582:41_20	CCUACUUGCUGAACACCGGC	3P	0.997997
TCONS_00030290:2515-2582	uucguucguucguucgugaggaggccuacuuugcacguggCCUACUUGCUGAACACCGGCGgucacgc	TCONS_00030290:2515-2582:41_21	CCUACUUGCUGAACACCGGCG	3P	0.991887
TCONS_00030278:4771-4844	aacgcuagcgccgucaacuccauagaaaguuucauacacacuUUCACCGUGGUGGAUUGGCGCgaagcacguca	TCONS_00030278:4771-4844:43_21	UUCACCGUGGUGGAUUGGCGC	3P	0.994315
TCONS_00030278:4771-4844	aacgcuagcgccgucaacuccauagaaaguuucauacacacuUUCACCGUGGUGGAUUGGCGCGaagcacguca	TCONS_00030278:4771-4844:43_22	UUCACCGUGGUGGAUUGGCGCG	3P	0.990358
TCONS_00030278:4771-4844	aacgcuagcgccgucaacuccauagaaaguuucauacacacuuUCACCGUGGUGGAUUGGCGCgaagcacguca	TCONS_00030278:4771-4844:44_20	UCACCGUGGUGGAUUGGCGC	3P	0.995754
TCONS_00030278:4771-4844	aacgcuagcgccgucaacuccauagaaaguuucauacacacuuUCACCGUGGUGGAUUGGCGCGaagcacguca	TCONS_00030278:4771-4844:44_21	UCACCGUGGUGGAUUGGCGCG	3P	0.995147
TCONS_00030279:3460-3528	ccgcgacuCGAAUCGAGUGGCAAGCAGCUuccguaagagaggaaggcaaaucuugccgcggugcgaguu	TCONS_00030279:3460-3528:9_21	CGAAUCGAGUGGCAAGCAGCU	5P	0.994592
TCONS_00030279:3460-3528	ccgcgacuCGAAUCGAGUGGCAAGCAGCUUccguaagagaggaaggcaaaucuugccgcggugcgaguu	TCONS_00030279:3460-3528:9_22	CGAAUCGAGUGGCAAGCAGCUU	5P	0.991349
TCONS_00030279:3460-3528	ccgcgacucGAAUCGAGUGGCAAGCAGCUuccguaagagaggaaggcaaaucuugccgcggugcgaguu	TCONS_00030279:3460-3528:10_20	GAAUCGAGUGGCAAGCAGCU	5P	0.99694
TCONS_00030279:3460-3528	ccgcgacucGAAUCGAGUGGCAAGCAGCUUccguaagagaggaaggcaaaucuugccgcggugcgaguu	TCONS_00030279:3460-3528:10_21	GAAUCGAGUGGCAAGCAGCUU	5P	0.994837
TCONS_00030278:3460-3528	ccgcgacuCGAAUCGAGUGGCAAGCAGCUuccguaagagaggaaggcaaaucuugccgcggugcgaguu	TCONS_00030278:3460-3528:9_21	CGAAUCGAGUGGCAAGCAGCU	5P	0.994592
TCONS_00030278:3460-3528	ccgcgacuCGAAUCGAGUGGCAAGCAGCUUccguaagagaggaaggcaaaucuugccgcggugcgaguu	TCONS_00030278:3460-3528:9_22	CGAAUCGAGUGGCAAGCAGCUU	5P	0.991349
TCONS_00030278:3460-3528	ccgcgacucGAAUCGAGUGGCAAGCAGCUuccguaagagaggaaggcaaaucuugccgcggugcgaguu	TCONS_00030278:3460-3528:10_20	GAAUCGAGUGGCAAGCAGCU	5P	0.99694
TCONS_00030278:3460-3528	ccgcgacucGAAUCGAGUGGCAAGCAGCUUccguaagagaggaaggcaaaucuugccgcggugcgaguu	TCONS_00030278:3460-3528:10_21	GAAUCGAGUGGCAAGCAGCUU	5P	0.994837
TCONS_00030547:546-647	ugguagagucgauauuuaagUCAAUCUUUAACGAUCAAUCuuaacgauacaucgauuuaagauugacgaaagagagagagggagagagagaagauucgaauc	TCONS_00030547:546-647:21_20	UCAAUCUUUAACGAUCAAUC	5P	0.995059
TCONS_00030547:546-647	ugguagagucgauauuuaagUCAAUCUUUAACGAUCAAUCUuaacgauacaucgauuuaagauugacgaaagagagagagggagagagagaagauucgaauc	TCONS_00030547:546-647:21_21	UCAAUCUUUAACGAUCAAUCU	5P	0.994115
TCONS_00030373:8275-8349	gagagagggaCAAAAGCUAGGGUUGGGGGACCACuagcgaggaagugguggggccaaagaauuggcgaggaccag	TCONS_00030373:8275-8349:11_24	CAAAAGCUAGGGUUGGGGGACCAC	5P	0.994499
TCONS_00030373:8275-8349	gagagagggacAAAAGCUAGGGUUGGGGGACCAcuagcgaggaagugguggggccaaagaauuggcgaggaccag	TCONS_00030373:8275-8349:12_22	AAAAGCUAGGGUUGGGGGACCA	5P	0.994961
TCONS_00030373:8275-8349	gagagagggacAAAAGCUAGGGUUGGGGGACCACuagcgaggaagugguggggccaaagaauuggcgaggaccag	TCONS_00030373:8275-8349:12_23	AAAAGCUAGGGUUGGGGGACCAC	5P	0.999176
TCONS_00030373:8275-8349	gagagagggacAAAAGCUAGGGUUGGGGGACCACUagcgaggaagugguggggccaaagaauuggcgaggaccag	TCONS_00030373:8275-8349:12_24	AAAAGCUAGGGUUGGGGGACCACU	5P	0.998025
TCONS_00030373:4674-4746	ccaaucugcuAGCGAGGCCCGUGCGAAGGACccgugcgccgcggcgauccaacgcgcucgucaagcuagaaga	TCONS_00030373:4674-4746:11_21	AGCGAGGCCCGUGCGAAGGAC	5P	0.996312
TCONS_00030373:4674-4746	ccaaucugcuAGCGAGGCCCGUGCGAAGGACCcgugcgccgcggcgauccaacgcgcucgucaagcuagaaga	TCONS_00030373:4674-4746:11_22	AGCGAGGCCCGUGCGAAGGACC	5P	0.999136
TCONS_00030373:4674-4746	ccaaucugcuAGCGAGGCCCGUGCGAAGGACCCgugcgccgcggcgauccaacgcgcucgucaagcuagaaga	TCONS_00030373:4674-4746:11_23	AGCGAGGCCCGUGCGAAGGACCC	5P	0.999475
TCONS_00030373:4674-4746	ccaaucugcuAGCGAGGCCCGUGCGAAGGACCCGugcgccgcggcgauccaacgcgcucgucaagcuagaaga	TCONS_00030373:4674-4746:11_24	AGCGAGGCCCGUGCGAAGGACCCG	5P	0.995643
TCONS_00030373:4674-4746	ccaaucugcuaGCGAGGCCCGUGCGAAGGACCcgugcgccgcggcgauccaacgcgcucgucaagcuagaaga	TCONS_00030373:4674-4746:12_21	GCGAGGCCCGUGCGAAGGACC	5P	0.997481
TCONS_00030373:4674-4746	ccaaucugcuaGCGAGGCCCGUGCGAAGGACCCgugcgccgcggcgauccaacgcgcucgucaagcuagaaga	TCONS_00030373:4674-4746:12_22	GCGAGGCCCGUGCGAAGGACCC	5P	0.998765
TCONS_00030373:4674-4746	ccaaucugcuaGCGAGGCCCGUGCGAAGGACCCGugcgccgcggcgauccaacgcgcucgucaagcuagaaga	TCONS_00030373:4674-4746:12_23	GCGAGGCCCGUGCGAAGGACCCG	5P	0.993735
TCONS_00030373:4674-4746	ccaaucugcuagcgaggcccgugcgaaggacccgugcgccgcGGCGAUCCAACGCGCUCGUCAAGcuagaaga	TCONS_00030373:4674-4746:43_23	GGCGAUCCAACGCGCUCGUCAAG	3P	0.992698
TCONS_00030373:4674-4746	ccaaucugcuagcgaggcccgugcgaaggacccgugcgccgcgGCGAUCCAACGCGCUCGUCAAGCUagaaga	TCONS_00030373:4674-4746:44_24	GCGAUCCAACGCGCUCGUCAAGCU	3P	0.997748
TCONS_00030373:4674-4746	ccaaucugcuagcgaggcccgugcgaaggacccgugcgccgcggCGAUCCAACGCGCUCGUCAAGCUagaaga	TCONS_00030373:4674-4746:45_23	CGAUCCAACGCGCUCGUCAAGCU	3P	0.992993
TCONS_00030276:3460-3528	ccgcgacuCGAAUCGAGUGGCAAGCAGCUuccguaagagaggaaggcaaaucuugccgcggugcgaguu	TCONS_00030276:3460-3528:9_21	CGAAUCGAGUGGCAAGCAGCU	5P	0.994592
TCONS_00030276:3460-3528	ccgcgacuCGAAUCGAGUGGCAAGCAGCUUccguaagagaggaaggcaaaucuugccgcggugcgaguu	TCONS_00030276:3460-3528:9_22	CGAAUCGAGUGGCAAGCAGCUU	5P	0.991349
TCONS_00030276:3460-3528	ccgcgacucGAAUCGAGUGGCAAGCAGCUuccguaagagaggaaggcaaaucuugccgcggugcgaguu	TCONS_00030276:3460-3528:10_20	GAAUCGAGUGGCAAGCAGCU	5P	0.99694
TCONS_00030276:3460-3528	ccgcgacucGAAUCGAGUGGCAAGCAGCUUccguaagagaggaaggcaaaucuugccgcggugcgaguu	TCONS_00030276:3460-3528:10_21	GAAUCGAGUGGCAAGCAGCUU	5P	0.994837
TCONS_00030277:3460-3528	ccgcgacuCGAAUCGAGUGGCAAGCAGCUuccguaagagaggaaggcaaaucuugccgcggugcgaguu	TCONS_00030277:3460-3528:9_21	CGAAUCGAGUGGCAAGCAGCU	5P	0.994592
TCONS_00030277:3460-3528	ccgcgacuCGAAUCGAGUGGCAAGCAGCUUccguaagagaggaaggcaaaucuugccgcggugcgaguu	TCONS_00030277:3460-3528:9_22	CGAAUCGAGUGGCAAGCAGCUU	5P	0.991349
TCONS_00030277:3460-3528	ccgcgacucGAAUCGAGUGGCAAGCAGCUuccguaagagaggaaggcaaaucuugccgcggugcgaguu	TCONS_00030277:3460-3528:10_20	GAAUCGAGUGGCAAGCAGCU	5P	0.99694
TCONS_00030277:3460-3528	ccgcgacucGAAUCGAGUGGCAAGCAGCUUccguaagagaggaaggcaaaucuugccgcggugcgaguu	TCONS_00030277:3460-3528:10_21	GAAUCGAGUGGCAAGCAGCUU	5P	0.994837
TCONS_00030275:4555-4626	gcugaacgcuAGCGCCGUCAACUCCAUAGAAAguuucauacacacuuucaccgugguggauuggcgcgaagc	TCONS_00030275:4555-4626:11_22	AGCGCCGUCAACUCCAUAGAAA	5P	0.990415
TCONS_00030275:4555-4626	gcugaacgcuaGCGCCGUCAACUCCAUAGAAaguuucauacacacuuucaccgugguggauuggcgcgaagc	TCONS_00030275:4555-4626:12_20	GCGCCGUCAACUCCAUAGAA	5P	0.997668
TCONS_00030275:4555-4626	gcugaacgcuaGCGCCGUCAACUCCAUAGAAAguuucauacacacuuucaccgugguggauuggcgcgaagc	TCONS_00030275:4555-4626:12_21	GCGCCGUCAACUCCAUAGAAA	5P	0.99952
TCONS_00030275:4555-4626	gcugaacgcuaGCGCCGUCAACUCCAUAGAAAGuuucauacacacuuucaccgugguggauuggcgcgaagc	TCONS_00030275:4555-4626:12_22	GCGCCGUCAACUCCAUAGAAAG	5P	0.996997
TCONS_00030275:3460-3528	ccgcgacuCGAAUCGAGUGGCAAGCAGCUuccguaagagaggaaggcaaaucuugccgcggugcgaguu	TCONS_00030275:3460-3528:9_21	CGAAUCGAGUGGCAAGCAGCU	5P	0.994592
TCONS_00030275:3460-3528	ccgcgacuCGAAUCGAGUGGCAAGCAGCUUccguaagagaggaaggcaaaucuugccgcggugcgaguu	TCONS_00030275:3460-3528:9_22	CGAAUCGAGUGGCAAGCAGCUU	5P	0.991349
TCONS_00030275:3460-3528	ccgcgacucGAAUCGAGUGGCAAGCAGCUuccguaagagaggaaggcaaaucuugccgcggugcgaguu	TCONS_00030275:3460-3528:10_20	GAAUCGAGUGGCAAGCAGCU	5P	0.99694
TCONS_00030275:3460-3528	ccgcgacucGAAUCGAGUGGCAAGCAGCUUccguaagagaggaaggcaaaucuugccgcggugcgaguu	TCONS_00030275:3460-3528:10_21	GAAUCGAGUGGCAAGCAGCUU	5P	0.994837
TCONS_00030276:4771-4844	aacgcuagcgccgucaacuccauagaaaguuucauacacacuUUCACCGUGGUGGAUUGGCGCgaagcacguca	TCONS_00030276:4771-4844:43_21	UUCACCGUGGUGGAUUGGCGC	3P	0.994315
TCONS_00030276:4771-4844	aacgcuagcgccgucaacuccauagaaaguuucauacacacuUUCACCGUGGUGGAUUGGCGCGaagcacguca	TCONS_00030276:4771-4844:43_22	UUCACCGUGGUGGAUUGGCGCG	3P	0.990358
TCONS_00030276:4771-4844	aacgcuagcgccgucaacuccauagaaaguuucauacacacuuUCACCGUGGUGGAUUGGCGCgaagcacguca	TCONS_00030276:4771-4844:44_20	UCACCGUGGUGGAUUGGCGC	3P	0.995754
TCONS_00030276:4771-4844	aacgcuagcgccgucaacuccauagaaaguuucauacacacuuUCACCGUGGUGGAUUGGCGCGaagcacguca	TCONS_00030276:4771-4844:44_21	UCACCGUGGUGGAUUGGCGCG	3P	0.995147
TCONS_00030373:6728-6801	cgcuuuuucGCGGAUGGUUUGACCUCGAGCucgaucgagcgagcaagcgagcaacccaucaauuagauucaagc	TCONS_00030373:6728-6801:10_21	GCGGAUGGUUUGACCUCGAGC	5P	0.990429
TCONS_00030373:6728-6801	cgcuuuuucgCGGAUGGUUUGACCUCGAGCucgaucgagcgagcaagcgagcaacccaucaauuagauucaagc	TCONS_00030373:6728-6801:11_20	CGGAUGGUUUGACCUCGAGC	5P	0.992566
TCONS_00031095:2136-2229	accugccacguuggacaAAAGCACGUCACGUGACACGAUauagugccuggcugaagcuuggucacgugacacaccuuuguccaaugcgccacua	TCONS_00031095:2136-2229:18_22	AAAGCACGUCACGUGACACGAU	5P	0.991391
TCONS_00030279:7044-7120	agaggaggaGGAGAAGGAGGAGGACCGGUCGAcucgaucguucgucucgaccgcacgccaacuuccugcugucaauc	TCONS_00030279:7044-7120:10_23	GGAGAAGGAGGAGGACCGGUCGA	5P	0.994554
TCONS_00030279:7044-7120	agaggaggaGGAGAAGGAGGAGGACCGGUCGACucgaucguucgucucgaccgcacgccaacuuccugcugucaauc	TCONS_00030279:7044-7120:10_24	GGAGAAGGAGGAGGACCGGUCGAC	5P	0.995297
TCONS_00030279:7044-7120	agaggaggagGAGAAGGAGGAGGACCGGUCGACucgaucguucgucucgaccgcacgccaacuuccugcugucaauc	TCONS_00030279:7044-7120:11_23	GAGAAGGAGGAGGACCGGUCGAC	5P	0.993007
TCONS_00031522:2463-2563	acaaucaauccuccaaauaUUCUCGAAUACGUUAACACCCuguauaugcgcaaacgugacagggugaacgcgcgaaggagcaagugaaaaggaaaaacagg	TCONS_00031522:2463-2563:20_21	UUCUCGAAUACGUUAACACCC	5P	0.99128
TCONS_00031522:2463-2563	acaaucaauccuccaaauaUUCUCGAAUACGUUAACACCCUguauaugcgcaaacgugacagggugaacgcgcgaaggagcaagugaaaaggaaaaacagg	TCONS_00031522:2463-2563:20_22	UUCUCGAAUACGUUAACACCCU	5P	0.994324
TCONS_00030779:5025-5134	auggaggaaggaaggaugaaggaaaaaAAAAUGUAGAAAGUGUUAAUUucauuuuaaauagaaagggaagacucuucgauauuaaucaauuauaauccucucuuucuucg	TCONS_00030779:5025-5134:28_21	AAAAUGUAGAAAGUGUUAAUU	5P	0.996483
TCONS_00030779:5025-5134	auggaggaaggaaggaugaaggaaaaaAAAAUGUAGAAAGUGUUAAUUUcauuuuaaauagaaagggaagacucuucgauauuaaucaauuauaauccucucuuucuucg	TCONS_00030779:5025-5134:28_22	AAAAUGUAGAAAGUGUUAAUUU	5P	0.997342
TCONS_00030779:5025-5134	auggaggaaggaaggaugaaggaaaaaaAAAUGUAGAAAGUGUUAAUUUcauuuuaaauagaaagggaagacucuucgauauuaaucaauuauaauccucucuuucuucg	TCONS_00030779:5025-5134:29_21	AAAUGUAGAAAGUGUUAAUUU	5P	0.994287
TCONS_00030779:5025-5134	auggaggaaggaaggaugaaggaaaaaaaAAUGUAGAAAGUGUUAAUUUcauuuuaaauagaaagggaagacucuucgauauuaaucaauuauaauccucucuuucuucg	TCONS_00030779:5025-5134:30_20	AAUGUAGAAAGUGUUAAUUU	5P	0.992722
TCONS_00030789:1215-1324	auggaggaaggaaggaugaaggaaaaaAAAAUGUAGAAAGUGUUAAUUucauuuuaaauagaaagggaagacucuucgauauuaaucaauuauaauccucucuuucuucg	TCONS_00030789:1215-1324:28_21	AAAAUGUAGAAAGUGUUAAUU	5P	0.996483
TCONS_00030789:1215-1324	auggaggaaggaaggaugaaggaaaaaAAAAUGUAGAAAGUGUUAAUUUcauuuuaaauagaaagggaagacucuucgauauuaaucaauuauaauccucucuuucuucg	TCONS_00030789:1215-1324:28_22	AAAAUGUAGAAAGUGUUAAUUU	5P	0.997342
TCONS_00030789:1215-1324	auggaggaaggaaggaugaaggaaaaaaAAAUGUAGAAAGUGUUAAUUUcauuuuaaauagaaagggaagacucuucgauauuaaucaauuauaauccucucuuucuucg	TCONS_00030789:1215-1324:29_21	AAAUGUAGAAAGUGUUAAUUU	5P	0.994287
TCONS_00030789:1215-1324	auggaggaaggaaggaugaaggaaaaaaaAAUGUAGAAAGUGUUAAUUUcauuuuaaauagaaagggaagacucuucgauauuaaucaauuauaauccucucuuucuucg	TCONS_00030789:1215-1324:30_20	AAUGUAGAAAGUGUUAAUUU	5P	0.992722
TCONS_00031460:625-718	agaauuuaacgucguguauuUUCCAUUUAUACGUUUGUUCGAUgaaguugaauuuaaacugcacgacagauauaugaugaaaauacgauuugag	TCONS_00031460:625-718:21_23	UUCCAUUUAUACGUUUGUUCGAU	5P	0.993226
TCONS_00031521:2581-2681	acaaucaauccuccaaauaUUCUCGAAUACGUUAACACCCuguauaugcgcaaacgugacagggugaacgcgcgaaggagcaagugaaaaggaaaaacagg	TCONS_00031521:2581-2681:20_21	UUCUCGAAUACGUUAACACCC	5P	0.99128
TCONS_00031521:2581-2681	acaaucaauccuccaaauaUUCUCGAAUACGUUAACACCCUguauaugcgcaaacgugacagggugaacgcgcgaaggagcaagugaaaaggaaaaacagg	TCONS_00031521:2581-2681:20_22	UUCUCGAAUACGUUAACACCCU	5P	0.994324
TCONS_00031521:3461-3532	ucuauccuaUGAAUACGUCGUGGUCGCAGCgugaauccuaucacgugcuuuuccaauccguccucgucagga	TCONS_00031521:3461-3532:10_21	UGAAUACGUCGUGGUCGCAGC	5P	0.998608
TCONS_00031521:3461-3532	ucuauccuaUGAAUACGUCGUGGUCGCAGCGugaauccuaucacgugcuuuuccaauccguccucgucagga	TCONS_00031521:3461-3532:10_22	UGAAUACGUCGUGGUCGCAGCG	5P	0.999076
TCONS_00031521:3461-3532	ucuauccuaUGAAUACGUCGUGGUCGCAGCGUgaauccuaucacgugcuuuuccaauccguccucgucagga	TCONS_00031521:3461-3532:10_23	UGAAUACGUCGUGGUCGCAGCGU	5P	0.998644
TCONS_00031521:3461-3532	ucuauccuauGAAUACGUCGUGGUCGCAGCgugaauccuaucacgugcuuuuccaauccguccucgucagga	TCONS_00031521:3461-3532:11_20	GAAUACGUCGUGGUCGCAGC	5P	0.996507
TCONS_00031521:3461-3532	ucuauccuauGAAUACGUCGUGGUCGCAGCGugaauccuaucacgugcuuuuccaauccguccucgucagga	TCONS_00031521:3461-3532:11_21	GAAUACGUCGUGGUCGCAGCG	5P	0.998456
TCONS_00031521:3461-3532	ucuauccuauGAAUACGUCGUGGUCGCAGCGUgaauccuaucacgugcuuuuccaauccguccucgucagga	TCONS_00031521:3461-3532:11_22	GAAUACGUCGUGGUCGCAGCGU	5P	0.998371
TCONS_00031520:3213-3286	ucuauccuaUGAAUACGUCGUGGUCGCAGCgugaauccuaucacgugcuuuuccaauccguccucgucaggaac	TCONS_00031520:3213-3286:10_21	UGAAUACGUCGUGGUCGCAGC	5P	0.998608
TCONS_00031520:3213-3286	ucuauccuaUGAAUACGUCGUGGUCGCAGCGugaauccuaucacgugcuuuuccaauccguccucgucaggaac	TCONS_00031520:3213-3286:10_22	UGAAUACGUCGUGGUCGCAGCG	5P	0.999076
TCONS_00031520:3213-3286	ucuauccuaUGAAUACGUCGUGGUCGCAGCGUgaauccuaucacgugcuuuuccaauccguccucgucaggaac	TCONS_00031520:3213-3286:10_23	UGAAUACGUCGUGGUCGCAGCGU	5P	0.998644
TCONS_00031520:3213-3286	ucuauccuauGAAUACGUCGUGGUCGCAGCgugaauccuaucacgugcuuuuccaauccguccucgucaggaac	TCONS_00031520:3213-3286:11_20	GAAUACGUCGUGGUCGCAGC	5P	0.996507
TCONS_00031520:3213-3286	ucuauccuauGAAUACGUCGUGGUCGCAGCGugaauccuaucacgugcuuuuccaauccguccucgucaggaac	TCONS_00031520:3213-3286:11_21	GAAUACGUCGUGGUCGCAGCG	5P	0.998456
TCONS_00031520:3213-3286	ucuauccuauGAAUACGUCGUGGUCGCAGCGUgaauccuaucacgugcuuuuccaauccguccucgucaggaac	TCONS_00031520:3213-3286:11_22	GAAUACGUCGUGGUCGCAGCGU	5P	0.998371
TCONS_00031520:2333-2433	acaaucaauccuccaaauaUUCUCGAAUACGUUAACACCCuguauaugcgcaaacgugacagggugaacgcgcgaaggagcaagugaaaaggaaaaacagg	TCONS_00031520:2333-2433:20_21	UUCUCGAAUACGUUAACACCC	5P	0.99128
TCONS_00031520:2333-2433	acaaucaauccuccaaauaUUCUCGAAUACGUUAACACCCUguauaugcgcaaacgugacagggugaacgcgcgaaggagcaagugaaaaggaaaaacagg	TCONS_00031520:2333-2433:20_22	UUCUCGAAUACGUUAACACCCU	5P	0.994324
TCONS_00030788:4314-4422	auggaggaaggaaggaugaaggaaaaaAAAAUGUAGAAAGUGUUAAUUucauuuuaaauagaaagggaagacucuucgauauuaaucaauuauaauccucucuuucuuc	TCONS_00030788:4314-4422:28_21	AAAAUGUAGAAAGUGUUAAUU	5P	0.996483
TCONS_00030788:4314-4422	auggaggaaggaaggaugaaggaaaaaAAAAUGUAGAAAGUGUUAAUUUcauuuuaaauagaaagggaagacucuucgauauuaaucaauuauaauccucucuuucuuc	TCONS_00030788:4314-4422:28_22	AAAAUGUAGAAAGUGUUAAUUU	5P	0.997342
TCONS_00030788:4314-4422	auggaggaaggaaggaugaaggaaaaaaAAAUGUAGAAAGUGUUAAUUUcauuuuaaauagaaagggaagacucuucgauauuaaucaauuauaauccucucuuucuuc	TCONS_00030788:4314-4422:29_21	AAAUGUAGAAAGUGUUAAUUU	5P	0.994287
TCONS_00030788:4314-4422	auggaggaaggaaggaugaaggaaaaaaaAAUGUAGAAAGUGUUAAUUUcauuuuaaauagaaagggaagacucuucgauauuaaucaauuauaauccucucuuucuuc	TCONS_00030788:4314-4422:30_20	AAUGUAGAAAGUGUUAAUUU	5P	0.992722
TCONS_00031520:1746-1837	uuuuuucuucuUCUUCUUGAAAGCUUCUUCUuuauucuugaagauguugaaagaaguuugggaugaagaaaguuugaugaggaaauauaaaa	TCONS_00031520:1746-1837:12_20	UCUUCUUGAAAGCUUCUUCU	5P	0.99572
TCONS_00031520:1746-1837	uuuuuucuucuUCUUCUUGAAAGCUUCUUCUUuauucuugaagauguugaaagaaguuugggaugaagaaaguuugaugaggaaauauaaaa	TCONS_00031520:1746-1837:12_21	UCUUCUUGAAAGCUUCUUCUU	5P	0.997186
TCONS_00031520:1746-1837	uuuuuucuucuUCUUCUUGAAAGCUUCUUCUUUauucuugaagauguugaaagaaguuugggaugaagaaaguuugaugaggaaauauaaaa	TCONS_00031520:1746-1837:12_22	UCUUCUUGAAAGCUUCUUCUUU	5P	0.997385
TCONS_00031520:1746-1837	uuuuuucuucuUCUUCUUGAAAGCUUCUUCUUUAuucuugaagauguugaaagaaguuugggaugaagaaaguuugaugaggaaauauaaaa	TCONS_00031520:1746-1837:12_23	UCUUCUUGAAAGCUUCUUCUUUA	5P	0.998243
TCONS_00031520:1746-1837	uuuuuucuucuUCUUCUUGAAAGCUUCUUCUUUAUucuugaagauguugaaagaaguuugggaugaagaaaguuugaugaggaaauauaaaa	TCONS_00031520:1746-1837:12_24	UCUUCUUGAAAGCUUCUUCUUUAU	5P	0.990192
TCONS_00031520:1746-1837	uuuuuucuucuuCUUCUUGAAAGCUUCUUCUUUAuucuugaagauguugaaagaaguuugggaugaagaaaguuugaugaggaaauauaaaa	TCONS_00031520:1746-1837:13_22	CUUCUUGAAAGCUUCUUCUUUA	5P	0.994118
TCONS_00030814:1846-1959	auuuauuauuccaucguccuucuaauauaUCUUUCGUUCUUCCAGAUGUugaauuucuaauuugucaugaaucgagaaagaagaaauuguuauuggaaagauauuggaauauua	TCONS_00030814:1846-1959:30_20	UCUUUCGUUCUUCCAGAUGU	5P	0.993908
TCONS_00030814:1846-1959	auuuauuauuccaucguccuucuaauauaUCUUUCGUUCUUCCAGAUGUUgaauuucuaauuugucaugaaucgagaaagaagaaauuguuauuggaaagauauuggaauauua	TCONS_00030814:1846-1959:30_21	UCUUUCGUUCUUCCAGAUGUU	5P	0.997727
TCONS_00030814:1846-1959	auuuauuauuccaucguccuucuaauauauCUUUCGUUCUUCCAGAUGUUgaauuucuaauuugucaugaaucgagaaagaagaaauuguuauuggaaagauauuggaauauua	TCONS_00030814:1846-1959:31_20	CUUUCGUUCUUCCAGAUGUU	5P	0.995921
TCONS_00030714:3174-3248	gaucguuauuCUGCGUUUAACCGUGCAUCUUUgcagauuuaucugcagcgagcgcauguugaccaggcaaaacga	TCONS_00030714:3174-3248:11_22	CUGCGUUUAACCGUGCAUCUUU	5P	0.995987
TCONS_00030714:3174-3248	gaucguuauuCUGCGUUUAACCGUGCAUCUUUGcagauuuaucugcagcgagcgcauguugaccaggcaaaacga	TCONS_00030714:3174-3248:11_23	CUGCGUUUAACCGUGCAUCUUUG	5P	0.997116
TCONS_00031504:775-844	auugauuagcGGCGGGGGGAAAUGACGAAGUUUCgccgagggaaagaauuuuucauuucuuccaacguau	TCONS_00031504:775-844:11_24	GGCGGGGGGAAAUGACGAAGUUUC	5P	0.997155
TCONS_00030826:1266-1368	ggaaggagaaagcguugccAUCGGUUUUGCAUCCGCUCUUGcauuguguguuauuauacuacgcccacguggaucgugaaauuguaacgguuucguccgugua	TCONS_00030826:1266-1368:20_22	AUCGGUUUUGCAUCCGCUCUUG	5P	0.992881
TCONS_00030826:1266-1368	ggaaggagaaagcguugccAUCGGUUUUGCAUCCGCUCUUGCauuguguguuauuauacuacgcccacguggaucgugaaauuguaacgguuucguccgugua	TCONS_00030826:1266-1368:20_23	AUCGGUUUUGCAUCCGCUCUUGC	5P	0.994374
TCONS_00030826:1266-1368	ggaaggagaaagcguugccaUCGGUUUUGCAUCCGCUCUUGcauuguguguuauuauacuacgcccacguggaucgugaaauuguaacgguuucguccgugua	TCONS_00030826:1266-1368:21_21	UCGGUUUUGCAUCCGCUCUUG	5P	0.995222
TCONS_00030826:1266-1368	ggaaggagaaagcguugccaUCGGUUUUGCAUCCGCUCUUGCauuguguguuauuauacuacgcccacguggaucgugaaauuguaacgguuucguccgugua	TCONS_00030826:1266-1368:21_22	UCGGUUUUGCAUCCGCUCUUGC	5P	0.998443
TCONS_00030826:1266-1368	ggaaggagaaagcguugccauCGGUUUUGCAUCCGCUCUUGCauuguguguuauuauacuacgcccacguggaucgugaaauuguaacgguuucguccgugua	TCONS_00030826:1266-1368:22_21	CGGUUUUGCAUCCGCUCUUGC	5P	0.99532
TCONS_00031897:2542-2614	ggggaagggggAGGGAGAGUGGGUCGUCGAGUUuuacagcggagagagagagacgauucuagccuccucccuc	TCONS_00031897:2542-2614:12_22	AGGGAGAGUGGGUCGUCGAGUU	5P	0.998739
TCONS_00031897:2542-2614	ggggaagggggAGGGAGAGUGGGUCGUCGAGUUUuacagcggagagagagagacgauucuagccuccucccuc	TCONS_00031897:2542-2614:12_23	AGGGAGAGUGGGUCGUCGAGUUU	5P	0.998599
TCONS_00030973:515-584	ggcgagcgGUGAUACGGGAUCUAGCGAGUggaacggauaaauuucaccucguaucucguuuaaccucgua	TCONS_00030973:515-584:9_21	GUGAUACGGGAUCUAGCGAGU	5P	0.996033
TCONS_00030973:515-584	ggcgagcgGUGAUACGGGAUCUAGCGAGUGgaacggauaaauuucaccucguaucucguuuaaccucgua	TCONS_00030973:515-584:9_22	GUGAUACGGGAUCUAGCGAGUG	5P	0.996102
TCONS_00030973:515-584	ggcgagcgGUGAUACGGGAUCUAGCGAGUGGaacggauaaauuucaccucguaucucguuuaaccucgua	TCONS_00030973:515-584:9_23	GUGAUACGGGAUCUAGCGAGUGG	5P	0.994358
TCONS_00030909:6446-6551	ucgaaagcgaugagugaaAAAUUUAAUCGGCGAGUACAgggagagaaagauaucuguaaaugaucgauaucgaauuuuguuauuaaucguccuugguuaauuuuga	TCONS_00030909:6446-6551:19_20	AAAUUUAAUCGGCGAGUACA	5P	0.995661
TCONS_00030909:6446-6551	ucgaaagcgaugagugaaaAAUUUAAUCGGCGAGUACAGggagagaaagauaucuguaaaugaucgauaucgaauuuuguuauuaaucguccuugguuaauuuuga	TCONS_00030909:6446-6551:20_20	AAUUUAAUCGGCGAGUACAG	5P	0.994415
TCONS_00032967:734-809	agccgcaucGAGAACACGUGUUCGUAUCGAACgaagcaauagucaguucguauacgaagcguauuuugagccgcaa	TCONS_00032967:734-809:10_23	GAGAACACGUGUUCGUAUCGAAC	5P	0.991711
TCONS_00032967:734-809	agccgcaucgAGAACACGUGUUCGUAUCGAACgaagcaauagucaguucguauacgaagcguauuuugagccgcaa	TCONS_00032967:734-809:11_22	AGAACACGUGUUCGUAUCGAAC	5P	0.995374
TCONS_00032967:734-809	agccgcaucgAGAACACGUGUUCGUAUCGAACGaagcaauagucaguucguauacgaagcguauuuugagccgcaa	TCONS_00032967:734-809:11_23	AGAACACGUGUUCGUAUCGAACG	5P	0.998248
TCONS_00032967:734-809	agccgcaucgAGAACACGUGUUCGUAUCGAACGAagcaauagucaguucguauacgaagcguauuuugagccgcaa	TCONS_00032967:734-809:11_24	AGAACACGUGUUCGUAUCGAACGA	5P	0.997273
TCONS_00032967:734-809	agccgcaucgagaacacguguucguaucgaacgaagcaauagucAGUUCGUAUACGAAGCGUAUUUugagccgcaa	TCONS_00032967:734-809:45_22	AGUUCGUAUACGAAGCGUAUUU	3P	0.992543
TCONS_00032967:734-809	agccgcaucgagaacacguguucguaucgaacgaagcaauagucaGUUCGUAUACGAAGCGUAUUUugagccgcaa	TCONS_00032967:734-809:46_21	GUUCGUAUACGAAGCGUAUUU	3P	0.992066
TCONS_00032967:734-809	agccgcaucgagaacacguguucguaucgaacgaagcaauagucaGUUCGUAUACGAAGCGUAUUUUGagccgcaa	TCONS_00032967:734-809:46_23	GUUCGUAUACGAAGCGUAUUUUG	3P	0.992643
TCONS_00032972:703-773	ucaaacgucAGCGAUUUGUUUUCAUGAUGCAUggaacgauaugguugcacaacgucgauuuaucgcugacg	TCONS_00032972:703-773:10_23	AGCGAUUUGUUUUCAUGAUGCAU	5P	0.990674
TCONS_00032972:703-773	ucaaacgucaGCGAUUUGUUUUCAUGAUGCAUggaacgauaugguugcacaacgucgauuuaucgcugacg	TCONS_00032972:703-773:11_22	GCGAUUUGUUUUCAUGAUGCAU	5P	0.994549
TCONS_00032972:701-773	ugucaaacgucAGCGAUUUGUUUUCAUGAUGCAUggaacgauaugguugcacaacgucgauuuaucgcugacg	TCONS_00032972:701-773:12_23	AGCGAUUUGUUUUCAUGAUGCAU	5P	0.995376
TCONS_00032968:1000-1075	agccgcaucGAGAACACGUGUUCGUAUCGAACgaagcaauagucaguucguauacgaagcguauuuugagccgcaa	TCONS_00032968:1000-1075:10_23	GAGAACACGUGUUCGUAUCGAAC	5P	0.991711
TCONS_00032968:1000-1075	agccgcaucgAGAACACGUGUUCGUAUCGAACgaagcaauagucaguucguauacgaagcguauuuugagccgcaa	TCONS_00032968:1000-1075:11_22	AGAACACGUGUUCGUAUCGAAC	5P	0.995374
TCONS_00032968:1000-1075	agccgcaucgAGAACACGUGUUCGUAUCGAACGaagcaauagucaguucguauacgaagcguauuuugagccgcaa	TCONS_00032968:1000-1075:11_23	AGAACACGUGUUCGUAUCGAACG	5P	0.998248
TCONS_00032968:1000-1075	agccgcaucgAGAACACGUGUUCGUAUCGAACGAagcaauagucaguucguauacgaagcguauuuugagccgcaa	TCONS_00032968:1000-1075:11_24	AGAACACGUGUUCGUAUCGAACGA	5P	0.997273
TCONS_00032968:1000-1075	agccgcaucgagaacacguguucguaucgaacgaagcaauagucAGUUCGUAUACGAAGCGUAUUUugagccgcaa	TCONS_00032968:1000-1075:45_22	AGUUCGUAUACGAAGCGUAUUU	3P	0.992543
TCONS_00032968:1000-1075	agccgcaucgagaacacguguucguaucgaacgaagcaauagucaGUUCGUAUACGAAGCGUAUUUugagccgcaa	TCONS_00032968:1000-1075:46_21	GUUCGUAUACGAAGCGUAUUU	3P	0.992066
TCONS_00032968:1000-1075	agccgcaucgagaacacguguucguaucgaacgaagcaauagucaGUUCGUAUACGAAGCGUAUUUUGagccgcaa	TCONS_00032968:1000-1075:46_23	GUUCGUAUACGAAGCGUAUUUUG	3P	0.992643
TCONS_00032270:2467-2535	uacccacugCCAAUGUAUCAGGGUGUCCAUAuuguccaaggagauaugagauugaugcaucccgcagug	TCONS_00032270:2467-2535:10_22	CCAAUGUAUCAGGGUGUCCAUA	5P	0.995685
TCONS_00032270:2467-2535	uacccacugccaauguaucaggguguccauauuguccaaggagAUAUGAGAUUGAUGCAUCCCGcagug	TCONS_00032270:2467-2535:44_21	AUAUGAGAUUGAUGCAUCCCG	3P	0.997524
TCONS_00032270:2467-2535	uacccacugccaauguaucaggguguccauauuguccaaggagaUAUGAGAUUGAUGCAUCCCGcagug	TCONS_00032270:2467-2535:45_20	UAUGAGAUUGAUGCAUCCCG	3P	0.998338
TCONS_00032270:2467-2535	uacccacugccaauguaucaggguguccauauuguccaaggagaUAUGAGAUUGAUGCAUCCCGCagug	TCONS_00032270:2467-2535:45_21	UAUGAGAUUGAUGCAUCCCGC	3P	0.995849
TCONS_00032270:360-459	uacugcuauuuucgagacgccguggAGCCCGGCCAACGUGCGUGCGUGCgugcgugcguucguucguucguucguucgguucacgguacgaaaagaaaaa	TCONS_00032270:360-459:26_24	AGCCCGGCCAACGUGCGUGCGUGC	5P	0.991611
TCONS_00034100:1193-1268	acuugagcaaACACAGUAAUAUGAUGCUAGCCugauauuuuucagauguuguaugucuuauugcugucuuuguuca	TCONS_00034100:1193-1268:11_22	ACACAGUAAUAUGAUGCUAGCC	5P	0.996368
TCONS_00034100:1193-1268	acuugagcaaACACAGUAAUAUGAUGCUAGCCUgauauuuuucagauguuguaugucuuauugcugucuuuguuca	TCONS_00034100:1193-1268:11_23	ACACAGUAAUAUGAUGCUAGCCU	5P	0.992338
TCONS_00034100:1193-1268	acuugagcaaaCACAGUAAUAUGAUGCUAGCcugauauuuuucagauguuguaugucuuauugcugucuuuguuca	TCONS_00034100:1193-1268:12_20	CACAGUAAUAUGAUGCUAGC	5P	0.996589
TCONS_00034100:1193-1268	acuugagcaaaCACAGUAAUAUGAUGCUAGCCugauauuuuucagauguuguaugucuuauugcugucuuuguuca	TCONS_00034100:1193-1268:12_21	CACAGUAAUAUGAUGCUAGCC	5P	0.999761
TCONS_00034100:1193-1268	acuugagcaaaCACAGUAAUAUGAUGCUAGCCUgauauuuuucagauguuguaugucuuauugcugucuuuguuca	TCONS_00034100:1193-1268:12_22	CACAGUAAUAUGAUGCUAGCCU	5P	0.999576
TCONS_00034100:1193-1268	acuugagcaaacACAGUAAUAUGAUGCUAGCCugauauuuuucagauguuguaugucuuauugcugucuuuguuca	TCONS_00034100:1193-1268:13_20	ACAGUAAUAUGAUGCUAGCC	5P	0.993392
TCONS_00034100:1193-1268	acuugagcaaacACAGUAAUAUGAUGCUAGCCUgauauuuuucagauguuguaugucuuauugcugucuuuguuca	TCONS_00034100:1193-1268:13_21	ACAGUAAUAUGAUGCUAGCCU	5P	0.992501
TCONS_00035468:1199-1289	cagaagggaggagggacgGUGAACGGUAUAAUGCGGGGGUgucgcuaaucgcuaaagugcuucgcuuccaauccgaccuguccuuucuucc	TCONS_00035468:1199-1289:19_22	GUGAACGGUAUAAUGCGGGGGU	5P	0.99106
TCONS_00035468:2440-2517	gacucuuauuucucgcgagcggguauaaucguugagaauccgaGAUAUAAACGUUCACGAGUCaagagucggugaacg	TCONS_00035468:2440-2517:44_20	GAUAUAAACGUUCACGAGUC	3P	0.991187
TCONS_00035468:2440-2517	gacucuuauuucucgcgagcggguauaaucguugagaauccgaGAUAUAAACGUUCACGAGUCAagagucggugaacg	TCONS_00035468:2440-2517:44_21	GAUAUAAACGUUCACGAGUCA	3P	0.992204
TCONS_00035468:2440-2517	gacucuuauuucucgcgagcggguauaaucguugagaauccgagAUAUAAACGUUCACGAGUCAagagucggugaacg	TCONS_00035468:2440-2517:45_20	AUAUAAACGUUCACGAGUCA	3P	0.991471
TCONS_00034462:358-431	auucgcgagAGGCAAUUAAGCGACGUUCUUUgauggucaucuucaaugcagcguccacuuaagauacucucgca	TCONS_00034462:358-431:10_22	AGGCAAUUAAGCGACGUUCUUU	5P	0.996104
TCONS_00034462:358-431	auucgcgagAGGCAAUUAAGCGACGUUCUUUGauggucaucuucaaugcagcguccacuuaagauacucucgca	TCONS_00034462:358-431:10_23	AGGCAAUUAAGCGACGUUCUUUG	5P	0.99008
TCONS_00034462:358-431	auucgcgagaGGCAAUUAAGCGACGUUCUUugauggucaucuucaaugcagcguccacuuaagauacucucgca	TCONS_00034462:358-431:11_20	GGCAAUUAAGCGACGUUCUU	5P	0.995251
TCONS_00034462:358-431	auucgcgagaGGCAAUUAAGCGACGUUCUUUgauggucaucuucaaugcagcguccacuuaagauacucucgca	TCONS_00034462:358-431:11_21	GGCAAUUAAGCGACGUUCUUU	5P	0.999638
TCONS_00034462:358-431	auucgcgagaGGCAAUUAAGCGACGUUCUUUGauggucaucuucaaugcagcguccacuuaagauacucucgca	TCONS_00034462:358-431:11_22	GGCAAUUAAGCGACGUUCUUUG	5P	0.999075
TCONS_00034462:358-431	auucgcgagaGGCAAUUAAGCGACGUUCUUUGAuggucaucuucaaugcagcguccacuuaagauacucucgca	TCONS_00034462:358-431:11_23	GGCAAUUAAGCGACGUUCUUUGA	5P	0.997789
TCONS_00034462:358-431	auucgcgagagGCAAUUAAGCGACGUUCUUUgauggucaucuucaaugcagcguccacuuaagauacucucgca	TCONS_00034462:358-431:12_20	GCAAUUAAGCGACGUUCUUU	5P	0.995188
TCONS_00034462:358-431	auucgcgagagGCAAUUAAGCGACGUUCUUUGauggucaucuucaaugcagcguccacuuaagauacucucgca	TCONS_00034462:358-431:12_21	GCAAUUAAGCGACGUUCUUUG	5P	0.995095
TCONS_00034462:358-431	auucgcgagagGCAAUUAAGCGACGUUCUUUGAuggucaucuucaaugcagcguccacuuaagauacucucgca	TCONS_00034462:358-431:12_22	GCAAUUAAGCGACGUUCUUUGA	5P	0.991555
TCONS_00034462:358-431	auucgcgagaggcaauuaagcgacguucuuugauggucaucuuCAAUGCAGCGUCCACUUAAGAUacucucgca	TCONS_00034462:358-431:44_22	CAAUGCAGCGUCCACUUAAGAU	3P	0.991261
TCONS_00034462:358-431	auucgcgagaggcaauuaagcgacguucuuugauggucaucuucAAUGCAGCGUCCACUUAAGAUACUcucgca	TCONS_00034462:358-431:45_24	AAUGCAGCGUCCACUUAAGAUACU	3P	0.992149
TCONS_00035468:1974-2050	auccggacgcGUGGCACGUACGUAGAGAGAcacgcaaacacucucucuuguuucuucgccgcgacgacacgcgucug	TCONS_00035468:1974-2050:11_20	GUGGCACGUACGUAGAGAGA	5P	0.996793
TCONS_00035468:1974-2050	auccggacgcGUGGCACGUACGUAGAGAGACacgcaaacacucucucuuguuucuucgccgcgacgacacgcgucug	TCONS_00035468:1974-2050:11_21	GUGGCACGUACGUAGAGAGAC	5P	0.999229
TCONS_00035468:1974-2050	auccggacgcGUGGCACGUACGUAGAGAGACAcgcaaacacucucucuuguuucuucgccgcgacgacacgcgucug	TCONS_00035468:1974-2050:11_22	GUGGCACGUACGUAGAGAGACA	5P	0.999097
TCONS_00035468:1974-2050	auccggacgcgUGGCACGUACGUAGAGAGACacgcaaacacucucucuuguuucuucgccgcgacgacacgcgucug	TCONS_00035468:1974-2050:12_20	UGGCACGUACGUAGAGAGAC	5P	0.997917
TCONS_00035468:1974-2050	auccggacgcgUGGCACGUACGUAGAGAGACAcgcaaacacucucucuuguuucuucgccgcgacgacacgcgucug	TCONS_00035468:1974-2050:12_21	UGGCACGUACGUAGAGAGACA	5P	0.998659
TCONS_00035468:1974-2050	auccggacgcguggcacguacguagagagacacgcaaacacucucucuuGUUUCUUCGCCGCGACGACACGcgucug	TCONS_00035468:1974-2050:50_22	GUUUCUUCGCCGCGACGACACG	3P	0.994
TCONS_00035800:3036-3129	gugaauuuuuuuauuuucCUCAAUUUUCUUCAACGACGcgcauaauuuucuacguguacguugaaauaagaauuacgagaauauuauugauuua	TCONS_00035800:3036-3129:19_20	CUCAAUUUUCUUCAACGACG	5P	0.99506
TCONS_00035800:3036-3129	gugaauuuuuuuauuuucCUCAAUUUUCUUCAACGACGCgcauaauuuucuacguguacguugaaauaagaauuacgagaauauuauugauuua	TCONS_00035800:3036-3129:19_21	CUCAAUUUUCUUCAACGACGC	5P	0.993964
TCONS_00035800:3036-3129	gugaauuuuuuuauuuuccUCAAUUUUCUUCAACGACGCgcauaauuuucuacguguacguugaaauaagaauuacgagaauauuauugauuua	TCONS_00035800:3036-3129:20_20	UCAAUUUUCUUCAACGACGC	5P	0.991579
TCONS_00035809:56-156	gucuacuuucuacgccguUCGUCGAGAGAAAUCGUUGUUgcgaguuguaaaacgagucaauucgaugcuuucgcgauggauuacgauggugaagagaugua	TCONS_00035809:56-156:19_21	UCGUCGAGAGAAAUCGUUGUU	5P	0.996771
TCONS_00035809:56-156	gucuacuuucuacgccguuCGUCGAGAGAAAUCGUUGUUgcgaguuguaaaacgagucaauucgaugcuuucgcgauggauuacgauggugaagagaugua	TCONS_00035809:56-156:20_20	CGUCGAGAGAAAUCGUUGUU	5P	0.990611
TCONS_00035809:56-156	gucuacuuucuacgccguuCGUCGAGAGAAAUCGUUGUUGcgaguuguaaaacgagucaauucgaugcuuucgcgauggauuacgauggugaagagaugua	TCONS_00035809:56-156:20_21	CGUCGAGAGAAAUCGUUGUUG	5P	0.992302
TCONS_00035727:1132-1200	guuucccgauucccguuucgaucgucuucucgaaaagagaAGAUUGGAAGAGGGGGAUAUUGguggaua	TCONS_00035727:1132-1200:41_22	AGAUUGGAAGAGGGGGAUAUUG	3P	0.99527
TCONS_00035727:1132-1200	guuucccgauucccguuucgaucgucuucucgaaaagagaAGAUUGGAAGAGGGGGAUAUUGGuggaua	TCONS_00035727:1132-1200:41_23	AGAUUGGAAGAGGGGGAUAUUGG	3P	0.992147
TCONS_00035727:1132-1200	guuucccgauucccguuucgaucgucuucucgaaaagagaaGAUUGGAAGAGGGGGAUAUUGguggaua	TCONS_00035727:1132-1200:42_21	GAUUGGAAGAGGGGGAUAUUG	3P	0.996713
TCONS_00035727:1132-1200	guuucccgauucccguuucgaucgucuucucgaaaagagaaGAUUGGAAGAGGGGGAUAUUGGuggaua	TCONS_00035727:1132-1200:42_22	GAUUGGAAGAGGGGGAUAUUGG	3P	0.997198
TCONS_00035727:1132-1200	guuucccgauucccguuucgaucgucuucucgaaaagagaagAUUGGAAGAGGGGGAUAUUGGuggaua	TCONS_00035727:1132-1200:43_21	AUUGGAAGAGGGGGAUAUUGG	3P	0.991515
TCONS_00035789:3811-3926	auaaaucgaaaaaugguguuccggcugcgAGUCAAUCCGCGCAGAGGCGuaucggucgguauacggcuccauuugguuaauucauucgcauauuagagcucuauaucacgagagga	TCONS_00035789:3811-3926:30_20	AGUCAAUCCGCGCAGAGGCG	5P	0.99629
TCONS_00035789:3811-3926	auaaaucgaaaaaugguguuccggcugcgAGUCAAUCCGCGCAGAGGCGUAucggucgguauacggcuccauuugguuaauucauucgcauauuagagcucuauaucacgagagga	TCONS_00035789:3811-3926:30_22	AGUCAAUCCGCGCAGAGGCGUA	5P	0.992106
TCONS_00035800:1885-1960	gaggaagaGUGGGAGGGGUGGGGAUAGGUgguuacucgggcgcgcgcaccuccccaccuuuccuuccaaauauuau	TCONS_00035800:1885-1960:9_21	GUGGGAGGGGUGGGGAUAGGU	5P	0.990507
TCONS_00035800:1885-1960	gaggaagaGUGGGAGGGGUGGGGAUAGGUGguuacucgggcgcgcgcaccuccccaccuuuccuuccaaauauuau	TCONS_00035800:1885-1960:9_22	GUGGGAGGGGUGGGGAUAGGUG	5P	0.998617
TCONS_00035800:1885-1960	gaggaagaGUGGGAGGGGUGGGGAUAGGUGGuuacucgggcgcgcgcaccuccccaccuuuccuuccaaauauuau	TCONS_00035800:1885-1960:9_23	GUGGGAGGGGUGGGGAUAGGUGG	5P	0.996394
TCONS_00035800:1885-1960	gaggaagagUGGGAGGGGUGGGGAUAGGUGguuacucgggcgcgcgcaccuccccaccuuuccuuccaaauauuau	TCONS_00035800:1885-1960:10_21	UGGGAGGGGUGGGGAUAGGUG	5P	0.998845
TCONS_00035800:1885-1960	gaggaagagUGGGAGGGGUGGGGAUAGGUGGuuacucgggcgcgcgcaccuccccaccuuuccuuccaaauauuau	TCONS_00035800:1885-1960:10_22	UGGGAGGGGUGGGGAUAGGUGG	5P	0.998357
TCONS_00035800:1885-1960	gaggaagaguGGGAGGGGUGGGGAUAGGUGguuacucgggcgcgcgcaccuccccaccuuuccuuccaaauauuau	TCONS_00035800:1885-1960:11_20	GGGAGGGGUGGGGAUAGGUG	5P	0.993101
TCONS_00036298:322-394	ucgccauuuGCGAGUCUAGCCGAUAUGGGAUUucaagauuguacuucccucuaucgagcacgaugcaaguugc	TCONS_00036298:322-394:10_23	GCGAGUCUAGCCGAUAUGGGAUU	5P	0.990982
TCONS_00036298:322-394	ucgccauuugCGAGUCUAGCCGAUAUGGGAUUucaagauuguacuucccucuaucgagcacgaugcaaguugc	TCONS_00036298:322-394:11_22	CGAGUCUAGCCGAUAUGGGAUU	5P	0.994755
TCONS_00035792:6940-7055	auaaaucgaaaaaugguguuccggcugcgAGUCAAUCCGCGCAGAGGCGuaucggucgguauacggcuccauuugguuaauucauucgcauauuagagcucuauaucacgagagga	TCONS_00035792:6940-7055:30_20	AGUCAAUCCGCGCAGAGGCG	5P	0.99629
TCONS_00035792:6940-7055	auaaaucgaaaaaugguguuccggcugcgAGUCAAUCCGCGCAGAGGCGUAucggucgguauacggcuccauuugguuaauucauucgcauauuagagcucuauaucacgagagga	TCONS_00035792:6940-7055:30_22	AGUCAAUCCGCGCAGAGGCGUA	5P	0.992106
TCONS_00036408:622-698	cagacgaaagAGAGAGAGAAAAAGAGAGGCgaugcaugcaagaagagucgucggaucccucgucucaucuuuuucaa	TCONS_00036408:622-698:11_20	AGAGAGAGAAAAAGAGAGGC	5P	0.995597
TCONS_00036408:622-698	cagacgaaagAGAGAGAGAAAAAGAGAGGCGaugcaugcaagaagagucgucggaucccucgucucaucuuuuucaa	TCONS_00036408:622-698:11_21	AGAGAGAGAAAAAGAGAGGCG	5P	0.997409
TCONS_00036408:622-698	cagacgaaagAGAGAGAGAAAAAGAGAGGCGAugcaugcaagaagagucgucggaucccucgucucaucuuuuucaa	TCONS_00036408:622-698:11_22	AGAGAGAGAAAAAGAGAGGCGA	5P	0.998596
TCONS_00036408:622-698	cagacgaaagaGAGAGAGAAAAAGAGAGGCGaugcaugcaagaagagucgucggaucccucgucucaucuuuuucaa	TCONS_00036408:622-698:12_20	GAGAGAGAAAAAGAGAGGCG	5P	0.997311
TCONS_00036408:622-698	cagacgaaagaGAGAGAGAAAAAGAGAGGCGAugcaugcaagaagagucgucggaucccucgucucaucuuuuucaa	TCONS_00036408:622-698:12_21	GAGAGAGAAAAAGAGAGGCGA	5P	0.999435
TCONS_00035750:3859-3932	ugugcgcauCCUUGGGGACAGAUGCGUCACCGGugcucguccagugucgccgucgcgucugccuccgucgcacg	TCONS_00035750:3859-3932:10_24	CCUUGGGGACAGAUGCGUCACCGG	5P	0.994588
TCONS_00035750:3859-3932	ugugcgcaucCUUGGGGACAGAUGCGUCACCGGugcucguccagugucgccgucgcgucugccuccgucgcacg	TCONS_00035750:3859-3932:11_23	CUUGGGGACAGAUGCGUCACCGG	5P	0.993745
TCONS_00035750:3859-3932	ugugcgcaucCUUGGGGACAGAUGCGUCACCGGUgcucguccagugucgccgucgcgucugccuccgucgcacg	TCONS_00035750:3859-3932:11_24	CUUGGGGACAGAUGCGUCACCGGU	5P	0.99592
TCONS_00035825:2773-2880	gaaguucgaucgauucucggcGAAGCAACUUUGUUAUCGACugaaccgagaacagguuucgggagguuucgauggguuguuuuucacugcuuguuucguucaacuugc	TCONS_00035825:2773-2880:22_20	GAAGCAACUUUGUUAUCGAC	5P	0.992899
TCONS_00035825:2773-2880	gaaguucgaucgauucucggcGAAGCAACUUUGUUAUCGACUgaaccgagaacagguuucgggagguuucgauggguuguuuuucacugcuuguuucguucaacuugc	TCONS_00035825:2773-2880:22_21	GAAGCAACUUUGUUAUCGACU	5P	0.992064
TCONS_00036409:1410-1490	aggcagacgaaagAGAGAGAGAAAAAGAGAGGCGAugcaugcaagaagagucgucggaucccucgucucaucuuuuucaau	TCONS_00036409:1410-1490:14_22	AGAGAGAGAAAAAGAGAGGCGA	5P	0.991846
TCONS_00035792:3997-4090	gugaauuuuuuuauuuucCUCAAUUUUCUUCAACGACGcgcauaauuuucuacguguacguugaaauaagaauuacgagaauauuauugauuua	TCONS_00035792:3997-4090:19_20	CUCAAUUUUCUUCAACGACG	5P	0.99506
TCONS_00035792:3997-4090	gugaauuuuuuuauuuucCUCAAUUUUCUUCAACGACGCgcauaauuuucuacguguacguugaaauaagaauuacgagaauauuauugauuua	TCONS_00035792:3997-4090:19_21	CUCAAUUUUCUUCAACGACGC	5P	0.993964
TCONS_00035792:3997-4090	gugaauuuuuuuauuuuccUCAAUUUUCUUCAACGACGCgcauaauuuucuacguguacguugaaauaagaauuacgagaauauuauugauuua	TCONS_00035792:3997-4090:20_20	UCAAUUUUCUUCAACGACGC	5P	0.991579
TCONS_00035792:7001-7074	uacggcuccAUUUGGUUAAUUCAUUCGCAUauuagagcucuauaucacgagaggaguccucgccguggcagccg	TCONS_00035792:7001-7074:10_21	AUUUGGUUAAUUCAUUCGCAU	5P	0.995594
TCONS_00035792:7001-7074	uacggcuccaUUUGGUUAAUUCAUUCGCAUauuagagcucuauaucacgagaggaguccucgccguggcagccg	TCONS_00035792:7001-7074:11_20	UUUGGUUAAUUCAUUCGCAU	5P	0.991589
TCONS_00035800:1051-1157	gaagagagggagggaggaagaaguugaGAAGUCGAAGGAGAAUUAAUUCUUgagaggucuggaagauguucguuucuucuuuucaacccuugauauuuuuuuccuuu	TCONS_00035800:1051-1157:28_24	GAAGUCGAAGGAGAAUUAAUUCUU	5P	0.993383
TCONS_00035789:1840-1948	aaaaagggagagaagcacgaaguugcuaAAACAGGCUGCGCGGCUCGAGcgaauauuucaucccgguugacguugcgccgcgguaaaucagccucuguguucuugacuc	TCONS_00035789:1840-1948:29_21	AAACAGGCUGCGCGGCUCGAG	5P	0.991651
TCONS_00035789:1840-1948	aaaaagggagagaagcacgaaguugcuaAAACAGGCUGCGCGGCUCGAGCgaauauuucaucccgguugacguugcgccgcgguaaaucagccucuguguucuugacuc	TCONS_00035789:1840-1948:29_22	AAACAGGCUGCGCGGCUCGAGC	5P	0.997247
TCONS_00035789:1840-1948	aaaaagggagagaagcacgaaguugcuaAAACAGGCUGCGCGGCUCGAGCGaauauuucaucccgguugacguugcgccgcgguaaaucagccucuguguucuugacuc	TCONS_00035789:1840-1948:29_23	AAACAGGCUGCGCGGCUCGAGCG	5P	0.992688
TCONS_00035800:5979-6094	auaaaucgaaaaaugguguuccggcugcgAGUCAAUCCGCGCAGAGGCGuaucggucgguauacggcuccauuugguuaauucauucgcauauuagagcucuauaucacgagagga	TCONS_00035800:5979-6094:30_20	AGUCAAUCCGCGCAGAGGCG	5P	0.99629
TCONS_00035800:5979-6094	auaaaucgaaaaaugguguuccggcugcgAGUCAAUCCGCGCAGAGGCGUAucggucgguauacggcuccauuugguuaauucauucgcauauuagagcucuauaucacgagagga	TCONS_00035800:5979-6094:30_22	AGUCAAUCCGCGCAGAGGCGUA	5P	0.992106
TCONS_00036054:3867-3973	ucaugaaauucuauguuauuaUUUAAGAUUUGAAGAAUUGAUaauuggaagaugaauucauggauuagcuucaauaaucuuaaucuuuaaccuaauggaugauuuca	TCONS_00036054:3867-3973:22_21	UUUAAGAUUUGAAGAAUUGAU	5P	0.997003
TCONS_00036054:3867-3973	ucaugaaauucuauguuauuauUUAAGAUUUGAAGAAUUGAUaauuggaagaugaauucauggauuagcuucaauaaucuuaaucuuuaaccuaauggaugauuuca	TCONS_00036054:3867-3973:23_20	UUAAGAUUUGAAGAAUUGAU	5P	0.995617
TCONS_00036054:3867-3973	ucaugaaauucuauguuauuauUUAAGAUUUGAAGAAUUGAUAauuggaagaugaauucauggauuagcuucaauaaucuuaaucuuuaaccuaauggaugauuuca	TCONS_00036054:3867-3973:23_21	UUAAGAUUUGAAGAAUUGAUA	5P	0.993222
TCONS_00036038:429-513	cuuuucuucuuCGAGCGUGGCGCCGCCUUUGUGgcccuggagaacgcuacgacaccauugccacauuucgaagauuucucguuaa	TCONS_00036038:429-513:12_22	CGAGCGUGGCGCCGCCUUUGUG	5P	0.990319
TCONS_00036516:2699-2789	caacuuaauuuacgcuucuCGCAUGAAAGUUUAAUUGCCUcuacucuuuucgcgaaacagggaauuauucgaucaagcggagaagcgugaa	TCONS_00036516:2699-2789:20_21	CGCAUGAAAGUUUAAUUGCCU	5P	0.992459
TCONS_00036050:3726-3832	ucaugaaauucuauguuauuaUUUAAGAUUUGAAGAAUUGAUaauuggaagaugaauucauggauuagcuucaauaaucuuaaucuuuaaccuaauggaugauuuca	TCONS_00036050:3726-3832:22_21	UUUAAGAUUUGAAGAAUUGAU	5P	0.997003
TCONS_00036050:3726-3832	ucaugaaauucuauguuauuauUUAAGAUUUGAAGAAUUGAUaauuggaagaugaauucauggauuagcuucaauaaucuuaaucuuuaaccuaauggaugauuuca	TCONS_00036050:3726-3832:23_20	UUAAGAUUUGAAGAAUUGAU	5P	0.995617
TCONS_00036050:3726-3832	ucaugaaauucuauguuauuauUUAAGAUUUGAAGAAUUGAUAauuggaagaugaauucauggauuagcuucaauaaucuuaaucuuuaaccuaauggaugauuuca	TCONS_00036050:3726-3832:23_21	UUAAGAUUUGAAGAAUUGAUA	5P	0.993222
TCONS_00036517:2363-2453	caacuuaauuuacgcuucuCGCAUGAAAGUUUAAUUGCCUcuacucuuuucgcgaaacagggaauuauucgaucaagcggagaagcgugaa	TCONS_00036517:2363-2453:20_21	CGCAUGAAAGUUUAAUUGCCU	5P	0.992459
TCONS_00036094:2354-2426	gaagaguggAAAAGAUGAAAAUUACGUGGAAuauuuuccacgcgagguccacguaaguaucauaauauuccau	TCONS_00036094:2354-2426:10_22	AAAAGAUGAAAAUUACGUGGAA	5P	0.992556
TCONS_00036094:2354-2426	gaagaguggAAAAGAUGAAAAUUACGUGGAAUauuuuccacgcgagguccacguaaguaucauaauauuccau	TCONS_00036094:2354-2426:10_23	AAAAGAUGAAAAUUACGUGGAAU	5P	0.996117
TCONS_00036094:2354-2426	gaagaguggaAAAGAUGAAAAUUACGUGGAAuauuuuccacgcgagguccacguaaguaucauaauauuccau	TCONS_00036094:2354-2426:11_21	AAAGAUGAAAAUUACGUGGAA	5P	0.998585
TCONS_00036094:2354-2426	gaagaguggaAAAGAUGAAAAUUACGUGGAAUauuuuccacgcgagguccacguaaguaucauaauauuccau	TCONS_00036094:2354-2426:11_22	AAAGAUGAAAAUUACGUGGAAU	5P	0.999844
TCONS_00036094:2354-2426	gaagaguggaAAAGAUGAAAAUUACGUGGAAUAuuuuccacgcgagguccacguaaguaucauaauauuccau	TCONS_00036094:2354-2426:11_23	AAAGAUGAAAAUUACGUGGAAUA	5P	0.999711
TCONS_00036094:2354-2426	gaagaguggaAAAGAUGAAAAUUACGUGGAAUAUuuuccacgcgagguccacguaaguaucauaauauuccau	TCONS_00036094:2354-2426:11_24	AAAGAUGAAAAUUACGUGGAAUAU	5P	0.999259
TCONS_00036094:2354-2426	gaagaguggaaAAGAUGAAAAUUACGUGGAAUauuuuccacgcgagguccacguaaguaucauaauauuccau	TCONS_00036094:2354-2426:12_21	AAGAUGAAAAUUACGUGGAAU	5P	0.999
TCONS_00036094:2354-2426	gaagaguggaaAAGAUGAAAAUUACGUGGAAUAuuuuccacgcgagguccacguaaguaucauaauauuccau	TCONS_00036094:2354-2426:12_22	AAGAUGAAAAUUACGUGGAAUA	5P	0.999287
TCONS_00036094:2354-2426	gaagaguggaaAAGAUGAAAAUUACGUGGAAUAUuuuccacgcgagguccacguaaguaucauaauauuccau	TCONS_00036094:2354-2426:12_23	AAGAUGAAAAUUACGUGGAAUAU	5P	0.998193
TCONS_00036094:2354-2426	gaagaguggaaaagaugaaaauuacguggaauauuuuccacgcgagGUCCACGUAAGUAUCAUAAUAUUccau	TCONS_00036094:2354-2426:47_23	GUCCACGUAAGUAUCAUAAUAUU	3P	0.994031
TCONS_00036136:1636-1702	ggaagccaUCCUCGCGUCUAAUUACACGGucaagguaacgaagggaacggugaaaggacgugggaug	TCONS_00036136:1636-1702:9_21	UCCUCGCGUCUAAUUACACGG	5P	0.990373
TCONS_00036136:1636-1702	ggaagccaUCCUCGCGUCUAAUUACACGGUcaagguaacgaagggaacggugaaaggacgugggaug	TCONS_00036136:1636-1702:9_22	UCCUCGCGUCUAAUUACACGGU	5P	0.998651
TCONS_00036136:1636-1702	ggaagccauCCUCGCGUCUAAUUACACGGUcaagguaacgaagggaacggugaaaggacgugggaug	TCONS_00036136:1636-1702:10_21	CCUCGCGUCUAAUUACACGGU	5P	0.994921
TCONS_00036136:1636-1702	ggaagccauccucgcgucuaauuacacggucaagguaacgaagggAACGGUGAAAGGACGUGGGAUg	TCONS_00036136:1636-1702:46_21	AACGGUGAAAGGACGUGGGAU	3P	0.993021
TCONS_00036136:1636-1702	ggaagccauccucgcgucuaauuacacggucaagguaacgaagggAACGGUGAAAGGACGUGGGAUG	TCONS_00036136:1636-1702:46_22	AACGGUGAAAGGACGUGGGAUG	3P	0.990373
TCONS_00036136:1636-1702	ggaagccauccucgcgucuaauuacacggucaagguaacgaagggaACGGUGAAAGGACGUGGGAUg	TCONS_00036136:1636-1702:47_20	ACGGUGAAAGGACGUGGGAU	3P	0.993655
TCONS_00036136:1636-1702	ggaagccauccucgcgucuaauuacacggucaagguaacgaagggaACGGUGAAAGGACGUGGGAUG	TCONS_00036136:1636-1702:47_21	ACGGUGAAAGGACGUGGGAUG	3P	0.990202
TCONS_00003901:1056-1164	uaaauaaguaccugcaggacuGGCGGAGAGCGGGAGCAUAUcgccugcuguuucgcggucagauacuucacugcacuucuucuacuucugcaucgauggauacuuauuu	TCONS_00003901:1056-1164:22_20	GGCGGAGAGCGGGAGCAUAU	5P	0.996854
TCONS_00003901:1056-1164	uaaauaaguaccugcaggacuGGCGGAGAGCGGGAGCAUAUCgccugcuguuucgcggucagauacuucacugcacuucuucuacuucugcaucgauggauacuuauuu	TCONS_00003901:1056-1164:22_21	GGCGGAGAGCGGGAGCAUAUC	5P	0.997014
TCONS_00003938:162-275	gucucuucuuccugagcgcggauaauucGAAGCGAUAAGCCCCUCGUCGAugagaggguuuaucgucggaggggccugucgucgucgacggucucuagcugagauucaaagaca	TCONS_00003938:162-275:29_22	GAAGCGAUAAGCCCCUCGUCGA	5P	0.997519
TCONS_00003938:162-275	gucucuucuuccugagcgcggauaauucgAAGCGAUAAGCCCCUCGUCGAugagaggguuuaucgucggaggggccugucgucgucgacggucucuagcugagauucaaagaca	TCONS_00003938:162-275:30_21	AAGCGAUAAGCCCCUCGUCGA	5P	0.996951
TCONS_00003938:162-275	gucucuucuuccugagcgcggauaauucgAAGCGAUAAGCCCCUCGUCGAUgagaggguuuaucgucggaggggccugucgucgucgacggucucuagcugagauucaaagaca	TCONS_00003938:162-275:30_22	AAGCGAUAAGCCCCUCGUCGAU	5P	0.994131
TCONS_00003938:162-275	gucucuucuuccugagcgcggauaauucgAAGCGAUAAGCCCCUCGUCGAUGagaggguuuaucgucggaggggccugucgucgucgacggucucuagcugagauucaaagaca	TCONS_00003938:162-275:30_23	AAGCGAUAAGCCCCUCGUCGAUG	5P	0.993115
TCONS_00003938:162-275	gucucuucuuccugagcgcggauaauucgaagcgauaagccccucgucgaugagaggguuuauCGUCGGAGGGGCCUGUCGUCGUCGacggucucuagcugagauucaaagaca	TCONS_00003938:162-275:64_24	CGUCGGAGGGGCCUGUCGUCGUCG	3P	0.996364
TCONS_00003938:162-275	gucucuucuuccugagcgcggauaauucgaagcgauaagccccucgucgaugagaggguuuaucGUCGGAGGGGCCUGUCGUCGUCGacggucucuagcugagauucaaagaca	TCONS_00003938:162-275:65_23	GUCGGAGGGGCCUGUCGUCGUCG	3P	0.996291
TCONS_00003902:1506-1614	uaaauaaguaccugcaggacuGGCGGAGAGCGGGAGCAUAUcgccugcuguuucgcggucagauacuucacugcacuucuucuacuucugcaucgauggauacuuauuu	TCONS_00003902:1506-1614:22_20	GGCGGAGAGCGGGAGCAUAU	5P	0.996854
TCONS_00003902:1506-1614	uaaauaaguaccugcaggacuGGCGGAGAGCGGGAGCAUAUCgccugcuguuucgcggucagauacuucacugcacuucuucuacuucugcaucgauggauacuuauuu	TCONS_00003902:1506-1614:22_21	GGCGGAGAGCGGGAGCAUAUC	5P	0.997014
TCONS_00003937:130-243	gucucuucuuccugagcgcggauaauucGAAGCGAUAAGCCCCUCGUCGAugagaggguuuaucgucggaggggccugucgucgucgacggucucuagcugagauucaaagaca	TCONS_00003937:130-243:29_22	GAAGCGAUAAGCCCCUCGUCGA	5P	0.997519
TCONS_00003937:130-243	gucucuucuuccugagcgcggauaauucgAAGCGAUAAGCCCCUCGUCGAugagaggguuuaucgucggaggggccugucgucgucgacggucucuagcugagauucaaagaca	TCONS_00003937:130-243:30_21	AAGCGAUAAGCCCCUCGUCGA	5P	0.996951
TCONS_00003937:130-243	gucucuucuuccugagcgcggauaauucgAAGCGAUAAGCCCCUCGUCGAUgagaggguuuaucgucggaggggccugucgucgucgacggucucuagcugagauucaaagaca	TCONS_00003937:130-243:30_22	AAGCGAUAAGCCCCUCGUCGAU	5P	0.994131
TCONS_00003937:130-243	gucucuucuuccugagcgcggauaauucgAAGCGAUAAGCCCCUCGUCGAUGagaggguuuaucgucggaggggccugucgucgucgacggucucuagcugagauucaaagaca	TCONS_00003937:130-243:30_23	AAGCGAUAAGCCCCUCGUCGAUG	5P	0.993115
TCONS_00003937:130-243	gucucuucuuccugagcgcggauaauucgaagcgauaagccccucgucgaugagaggguuuauCGUCGGAGGGGCCUGUCGUCGUCGacggucucuagcugagauucaaagaca	TCONS_00003937:130-243:64_24	CGUCGGAGGGGCCUGUCGUCGUCG	3P	0.996364
TCONS_00003937:130-243	gucucuucuuccugagcgcggauaauucgaagcgauaagccccucgucgaugagaggguuuaucGUCGGAGGGGCCUGUCGUCGUCGacggucucuagcugagauucaaagaca	TCONS_00003937:130-243:65_23	GUCGGAGGGGCCUGUCGUCGUCG	3P	0.996291
TCONS_00037649:1428-1535	acuguugcgaagaaggcugcaACGAAUGGCUUCUCAUUUUUUggauuuuuuuuggggguccaaagaaugggaagucauuauguaaguuucacaguacucguuucagua	TCONS_00037649:1428-1535:22_21	ACGAAUGGCUUCUCAUUUUUU	5P	0.995172
TCONS_00037649:1428-1535	acuguugcgaagaaggcugcaACGAAUGGCUUCUCAUUUUUUGgauuuuuuuuggggguccaaagaaugggaagucauuauguaaguuucacaguacucguuucagua	TCONS_00037649:1428-1535:22_22	ACGAAUGGCUUCUCAUUUUUUG	5P	0.997471
TCONS_00037649:1428-1535	acuguugcgaagaaggcugcaaCGAAUGGCUUCUCAUUUUUUGgauuuuuuuuggggguccaaagaaugggaagucauuauguaaguuucacaguacucguuucagua	TCONS_00037649:1428-1535:23_21	CGAAUGGCUUCUCAUUUUUUG	5P	0.993742
TCONS_00037374:444-515	agcaccagaGUCUCCGAUGUUGUUGUAUUguuggagaaggcaacaguauuuaugucggaaguacaaaagugc	TCONS_00037374:444-515:10_20	GUCUCCGAUGUUGUUGUAUU	5P	0.99314
TCONS_00037374:444-515	agcaccagaGUCUCCGAUGUUGUUGUAUUGuuggagaaggcaacaguauuuaugucggaaguacaaaagugc	TCONS_00037374:444-515:10_21	GUCUCCGAUGUUGUUGUAUUG	5P	0.995769
TCONS_00037374:444-515	agcaccagaGUCUCCGAUGUUGUUGUAUUGUuggagaaggcaacaguauuuaugucggaaguacaaaagugc	TCONS_00037374:444-515:10_22	GUCUCCGAUGUUGUUGUAUUGU	5P	0.993656
TCONS_00037401:387-487	uuaucccaauuauugguuuuauguuugcAAUUGGUGUGACGAUCAAGAGGCgaauuuauucaucucuuauuuuguuuacaucaugaagagauaaaaacaau	TCONS_00037401:387-487:29_23	AAUUGGUGUGACGAUCAAGAGGC	5P	0.993068
TCONS_00037648:2379-2486	acuguugcgaagaaggcugcaACGAAUGGCUUCUCAUUUUUUggauuuuuuuuggggguccaaagaaugggaagucauuauguaaguuucacaguacucguuucagua	TCONS_00037648:2379-2486:22_21	ACGAAUGGCUUCUCAUUUUUU	5P	0.995172
TCONS_00037648:2379-2486	acuguugcgaagaaggcugcaACGAAUGGCUUCUCAUUUUUUGgauuuuuuuuggggguccaaagaaugggaagucauuauguaaguuucacaguacucguuucagua	TCONS_00037648:2379-2486:22_22	ACGAAUGGCUUCUCAUUUUUUG	5P	0.997471
TCONS_00037648:2379-2486	acuguugcgaagaaggcugcaaCGAAUGGCUUCUCAUUUUUUGgauuuuuuuuggggguccaaagaaugggaagucauuauguaaguuucacaguacucguuucagua	TCONS_00037648:2379-2486:23_21	CGAAUGGCUUCUCAUUUUUUG	5P	0.993742
TCONS_00037405:70-170	uuaucccaauuauugguuuuauguuugcAAUUGGUGUGACGAUCAAGAGGCgaauuuauucaucucuuauuuuguuuacaucaugaagagauaaaaacaau	TCONS_00037405:70-170:29_23	AAUUGGUGUGACGAUCAAGAGGC	5P	0.993068
TCONS_00037649:1426-1524	aaacuguugcgaagaaggcugCAACGAAUGGCUUCUCAUUUUUUggauuuuuuuuggggguccaaagaaugggaagucauuauguaaguuucacaguac	TCONS_00037649:1426-1524:22_23	CAACGAAUGGCUUCUCAUUUUUU	5P	0.992095
TCONS_00037649:1426-1524	aaacuguugcgaagaaggcugcAACGAAUGGCUUCUCAUUUUUUggauuuuuuuuggggguccaaagaaugggaagucauuauguaaguuucacaguac	TCONS_00037649:1426-1524:23_22	AACGAAUGGCUUCUCAUUUUUU	5P	0.990578
TCONS_00037649:1426-1524	aaacuguugcgaagaaggcugcAACGAAUGGCUUCUCAUUUUUUGgauuuuuuuuggggguccaaagaaugggaagucauuauguaaguuucacaguac	TCONS_00037649:1426-1524:23_23	AACGAAUGGCUUCUCAUUUUUUG	5P	0.992418
TCONS_00037255:275-371	aaguagggaugcgauacuaacauauGAGGAAUUAUAUACUGUCUUGGUAcagcuugguacagaggcaguucuuaauuccugucccuuaagacuuuua	TCONS_00037255:275-371:26_24	GAGGAAUUAUAUACUGUCUUGGUA	5P	0.994247
TCONS_00037255:275-371	aaguagggaugcgauacuaacauaugAGGAAUUAUAUACUGUCUUGGUAcagcuugguacagaggcaguucuuaauuccugucccuuaagacuuuua	TCONS_00037255:275-371:27_23	AGGAAUUAUAUACUGUCUUGGUA	5P	0.991187
TCONS_00037816:1064-1137	ugaucgaucGAACCACUCAGGAUCUGAUGGAggcucaucuuucucaugccucuaaucgauuggcucuggaucga	TCONS_00037816:1064-1137:10_22	GAACCACUCAGGAUCUGAUGGA	5P	0.999011
TCONS_00037816:1064-1137	ugaucgaucGAACCACUCAGGAUCUGAUGGAGgcucaucuuucucaugccucuaaucgauuggcucuggaucga	TCONS_00037816:1064-1137:10_23	GAACCACUCAGGAUCUGAUGGAG	5P	0.999642
TCONS_00037816:1064-1137	ugaucgaucGAACCACUCAGGAUCUGAUGGAGGcucaucuuucucaugccucuaaucgauuggcucuggaucga	TCONS_00037816:1064-1137:10_24	GAACCACUCAGGAUCUGAUGGAGG	5P	0.999213
TCONS_00037816:1064-1137	ugaucgaucgAACCACUCAGGAUCUGAUGGAggcucaucuuucucaugccucuaaucgauuggcucuggaucga	TCONS_00037816:1064-1137:11_21	AACCACUCAGGAUCUGAUGGA	5P	0.993397
TCONS_00037816:1064-1137	ugaucgaucgAACCACUCAGGAUCUGAUGGAGgcucaucuuucucaugccucuaaucgauuggcucuggaucga	TCONS_00037816:1064-1137:11_22	AACCACUCAGGAUCUGAUGGAG	5P	0.998193
TCONS_00037816:1064-1137	ugaucgaucgAACCACUCAGGAUCUGAUGGAGGcucaucuuucucaugccucuaaucgauuggcucuggaucga	TCONS_00037816:1064-1137:11_23	AACCACUCAGGAUCUGAUGGAGG	5P	0.99734
TCONS_00039633:544-617	acgcuuuugGCAGUUGAUCGCUUAACCUAaccuauauuuaucgcggcuuagaacuaacguuagacugccagaag	TCONS_00039633:544-617:10_20	GCAGUUGAUCGCUUAACCUA	5P	0.994925
TCONS_00039633:544-617	acgcuuuugGCAGUUGAUCGCUUAACCUAAccuauauuuaucgcggcuuagaacuaacguuagacugccagaag	TCONS_00039633:544-617:10_21	GCAGUUGAUCGCUUAACCUAA	5P	0.999631
TCONS_00039633:544-617	acgcuuuugGCAGUUGAUCGCUUAACCUAACcuauauuuaucgcggcuuagaacuaacguuagacugccagaag	TCONS_00039633:544-617:10_22	GCAGUUGAUCGCUUAACCUAAC	5P	0.999632
TCONS_00039633:544-617	acgcuuuugGCAGUUGAUCGCUUAACCUAACCuauauuuaucgcggcuuagaacuaacguuagacugccagaag	TCONS_00039633:544-617:10_23	GCAGUUGAUCGCUUAACCUAACC	5P	0.996621
TCONS_00039633:544-617	acgcuuuuggCAGUUGAUCGCUUAACCUAAccuauauuuaucgcggcuuagaacuaacguuagacugccagaag	TCONS_00039633:544-617:11_20	CAGUUGAUCGCUUAACCUAA	5P	0.999835
TCONS_00039633:544-617	acgcuuuuggCAGUUGAUCGCUUAACCUAACcuauauuuaucgcggcuuagaacuaacguuagacugccagaag	TCONS_00039633:544-617:11_21	CAGUUGAUCGCUUAACCUAAC	5P	0.999904
TCONS_00039633:544-617	acgcuuuuggCAGUUGAUCGCUUAACCUAACCuauauuuaucgcggcuuagaacuaacguuagacugccagaag	TCONS_00039633:544-617:11_22	CAGUUGAUCGCUUAACCUAACC	5P	0.999554
TCONS_00039633:544-617	acgcuuuuggcAGUUGAUCGCUUAACCUAACcuauauuuaucgcggcuuagaacuaacguuagacugccagaag	TCONS_00039633:544-617:12_20	AGUUGAUCGCUUAACCUAAC	5P	0.996977
TCONS_00039633:544-617	acgcuuuuggcAGUUGAUCGCUUAACCUAACCuauauuuaucgcggcuuagaacuaacguuagacugccagaag	TCONS_00039633:544-617:12_21	AGUUGAUCGCUUAACCUAACC	5P	0.994468
TCONS_00039633:544-617	acgcuuuuggcaguugaucgcuuaaccuaaccuauauuuaucgcggCUUAGAACUAACGUUAGACUGCCagaag	TCONS_00039633:544-617:47_23	CUUAGAACUAACGUUAGACUGCC	3P	0.996389
TCONS_00039633:544-617	acgcuuuuggcaguugaucgcuuaaccuaaccuauauuuaucgcggCUUAGAACUAACGUUAGACUGCCAgaag	TCONS_00039633:544-617:47_24	CUUAGAACUAACGUUAGACUGCCA	3P	0.992763
TCONS_00039633:544-617	acgcuuuuggcaguugaucgcuuaaccuaaccuauauuuaucgcggcUUAGAACUAACGUUAGACUGCcagaag	TCONS_00039633:544-617:48_21	UUAGAACUAACGUUAGACUGC	3P	0.997878
TCONS_00039633:544-617	acgcuuuuggcaguugaucgcuuaaccuaaccuauauuuaucgcggcUUAGAACUAACGUUAGACUGCCagaag	TCONS_00039633:544-617:48_22	UUAGAACUAACGUUAGACUGCC	3P	0.999477
TCONS_00039633:544-617	acgcuuuuggcaguugaucgcuuaaccuaaccuauauuuaucgcggcUUAGAACUAACGUUAGACUGCCAgaag	TCONS_00039633:544-617:48_23	UUAGAACUAACGUUAGACUGCCA	3P	0.997351
TCONS_00039633:544-617	acgcuuuuggcaguugaucgcuuaaccuaaccuauauuuaucgcggcuUAGAACUAACGUUAGACUGCCagaag	TCONS_00039633:544-617:49_21	UAGAACUAACGUUAGACUGCC	3P	0.993553
TCONS_00038551:1511-1603	cuacucaaagaaaauauaagaacgaaGUCAUAGAAAGAAGUUAAAACGUUgcaccuuggcacguugugauuucacugugacgaauucuuugag	TCONS_00038551:1511-1603:27_24	GUCAUAGAAAGAAGUUAAAACGUU	5P	0.992659
TCONS_00038550:1565-1657	cuacucaaagaaaauauaagaacgaaGUCAUAGAAAGAAGUUAAAACGUUgcaccuuggcacguugugauuucacugugacgaauucuuugag	TCONS_00038550:1565-1657:27_24	GUCAUAGAAAGAAGUUAAAACGUU	5P	0.992659
TCONS_00039499:1487-1590	gauugugguuugagaagaaagAGUAGAGUAAUAGUUCAAGGCUcgauucgaguuucauugaaaagucauccucuucuucuacucucuucucaacagucuaucau	TCONS_00039499:1487-1590:22_22	AGUAGAGUAAUAGUUCAAGGCU	5P	0.990508
TCONS_00038909:2132-2200	cgagagaaagaaaggcugggggccuaaucgcguuagauggUCGGCUCGCCAUCUUGCUUUCUgcucacg	TCONS_00038909:2132-2200:41_22	UCGGCUCGCCAUCUUGCUUUCU	3P	0.996954
TCONS_00038909:2132-2200	cgagagaaagaaaggcugggggccuaaucgcguuagaugguCGGCUCGCCAUCUUGCUUUCUgcucacg	TCONS_00038909:2132-2200:42_21	CGGCUCGCCAUCUUGCUUUCU	3P	0.995314
TCONS_00038909:2132-2200	cgagagaaagaaaggcugggggccuaaucgcguuagaugguCGGCUCGCCAUCUUGCUUUCUGcucacg	TCONS_00038909:2132-2200:42_22	CGGCUCGCCAUCUUGCUUUCUG	3P	0.990927
TCONS_00040290:394-470	aagugucgcgcaCAAUCGUCCGUACUUUUCGUUCguuucuucguucuuagcgacguaguuggaucagauugccgcgc	TCONS_00040290:394-470:13_22	CAAUCGUCCGUACUUUUCGUUC	5P	0.998368
TCONS_00040290:394-470	aagugucgcgcaCAAUCGUCCGUACUUUUCGUUCGuuucuucguucuuagcgacguaguuggaucagauugccgcgc	TCONS_00040290:394-470:13_23	CAAUCGUCCGUACUUUUCGUUCG	5P	0.996969
TCONS_00040290:394-470	aagugucgcgcaCAAUCGUCCGUACUUUUCGUUCGUuucuucguucuuagcgacguaguuggaucagauugccgcgc	TCONS_00040290:394-470:13_24	CAAUCGUCCGUACUUUUCGUUCGU	5P	0.990036
TCONS_00040290:394-470	aagugucgcgcacAAUCGUCCGUACUUUUCGUUCguuucuucguucuuagcgacguaguuggaucagauugccgcgc	TCONS_00040290:394-470:14_21	AAUCGUCCGUACUUUUCGUUC	5P	0.99169
TCONS_00040290:394-470	aagugucgcgcacAAUCGUCCGUACUUUUCGUUCGuuucuucguucuuagcgacguaguuggaucagauugccgcgc	TCONS_00040290:394-470:14_22	AAUCGUCCGUACUUUUCGUUCG	5P	0.993299
TCONS_00040290:394-470	aagugucgcgcacAAUCGUCCGUACUUUUCGUUCGUuucuucguucuuagcgacguaguuggaucagauugccgcgc	TCONS_00040290:394-470:14_23	AAUCGUCCGUACUUUUCGUUCGU	5P	0.992215
TCONS_00040219:1330-1407	uagaaauugUUGUUUCAGCAUUGUGGCAUGUUaaaaaguauaccgauaauagaauacgauacuggagcaauaauuuuc	TCONS_00040219:1330-1407:10_23	UUGUUUCAGCAUUGUGGCAUGUU	5P	0.998488
TCONS_00040219:1330-1407	uagaaauuguUGUUUCAGCAUUGUGGCAUGUuaaaaaguauaccgauaauagaauacgauacuggagcaauaauuuuc	TCONS_00040219:1330-1407:11_21	UGUUUCAGCAUUGUGGCAUGU	5P	0.998357
TCONS_00040219:1330-1407	uagaaauuguUGUUUCAGCAUUGUGGCAUGUUaaaaaguauaccgauaauagaauacgauacuggagcaauaauuuuc	TCONS_00040219:1330-1407:11_22	UGUUUCAGCAUUGUGGCAUGUU	5P	0.999846
TCONS_00040219:1330-1407	uagaaauuguuGUUUCAGCAUUGUGGCAUGUUaaaaaguauaccgauaauagaauacgauacuggagcaauaauuuuc	TCONS_00040219:1330-1407:12_21	GUUUCAGCAUUGUGGCAUGUU	5P	0.99902
TCONS_00040219:1330-1407	uagaaauuguuguuucagcauuguggcauguuaaaaaguauaccgauAAUAGAAUACGAUACUGGAGCAauaauuuuc	TCONS_00040219:1330-1407:48_22	AAUAGAAUACGAUACUGGAGCA	3P	0.998151
TCONS_00040219:1330-1407	uagaaauuguuguuucagcauuguggcauguuaaaaaguauaccgauAAUAGAAUACGAUACUGGAGCAAuaauuuuc	TCONS_00040219:1330-1407:48_23	AAUAGAAUACGAUACUGGAGCAA	3P	0.999766
TCONS_00040219:1330-1407	uagaaauuguuguuucagcauuguggcauguuaaaaaguauaccgauAAUAGAAUACGAUACUGGAGCAAUaauuuuc	TCONS_00040219:1330-1407:48_24	AAUAGAAUACGAUACUGGAGCAAU	3P	0.998095
TCONS_00040219:1330-1407	uagaaauuguuguuucagcauuguggcauguuaaaaaguauaccgauaAUAGAAUACGAUACUGGAGCAauaauuuuc	TCONS_00040219:1330-1407:49_21	AUAGAAUACGAUACUGGAGCA	3P	0.993461
TCONS_00040219:1330-1407	uagaaauuguuguuucagcauuguggcauguuaaaaaguauaccgauaAUAGAAUACGAUACUGGAGCAAuaauuuuc	TCONS_00040219:1330-1407:49_22	AUAGAAUACGAUACUGGAGCAA	3P	0.999165
TCONS_00040219:1330-1407	uagaaauuguuguuucagcauuguggcauguuaaaaaguauaccgauaAUAGAAUACGAUACUGGAGCAAUaauuuuc	TCONS_00040219:1330-1407:49_23	AUAGAAUACGAUACUGGAGCAAU	3P	0.994174
TCONS_00039685:585-679	uucugugaacaaguuaacAGUUCGAUUAAAUUUCGUCCcgaugauucaaaaaucacuuuuacgaaauaauuauuuugaaauuaccuugucacaga	TCONS_00039685:585-679:19_20	AGUUCGAUUAAAUUUCGUCC	5P	0.99439
TCONS_00040313:358-458	aaacuagaggucacgugguUUUUGAUCACGUGAUUUUCGUCAcgugguuuucggucacgugauuuucgucacgugguuuuuagucacgugaucaacuaguu	TCONS_00040313:358-458:20_23	UUUUGAUCACGUGAUUUUCGUCA	5P	0.992187
TCONS_00040313:358-458	aaacuagaggucacgugguuUUUGAUCACGUGAUUUUCGUcacgugguuuucggucacgugauuuucgucacgugguuuuuagucacgugaucaacuaguu	TCONS_00040313:358-458:21_20	UUUGAUCACGUGAUUUUCGU	5P	0.990221
TCONS_00040313:358-458	aaacuagaggucacgugguuUUUGAUCACGUGAUUUUCGUCacgugguuuucggucacgugauuuucgucacgugguuuuuagucacgugaucaacuaguu	TCONS_00040313:358-458:21_21	UUUGAUCACGUGAUUUUCGUC	5P	0.996354
TCONS_00040313:358-458	aaacuagaggucacgugguuUUUGAUCACGUGAUUUUCGUCAcgugguuuucggucacgugauuuucgucacgugguuuuuagucacgugaucaacuaguu	TCONS_00040313:358-458:21_22	UUUGAUCACGUGAUUUUCGUCA	5P	0.998525
TCONS_00040313:358-458	aaacuagaggucacgugguuUUUGAUCACGUGAUUUUCGUCACgugguuuucggucacgugauuuucgucacgugguuuuuagucacgugaucaacuaguu	TCONS_00040313:358-458:21_23	UUUGAUCACGUGAUUUUCGUCAC	5P	0.994823
TCONS_00040313:358-458	aaacuagaggucacgugguuuUUGAUCACGUGAUUUUCGUCAcgugguuuucggucacgugauuuucgucacgugguuuuuagucacgugaucaacuaguu	TCONS_00040313:358-458:22_21	UUGAUCACGUGAUUUUCGUCA	5P	0.994165
TCONS_00040313:358-458	aaacuagaggucacgugguuuUUGAUCACGUGAUUUUCGUCACgugguuuucggucacgugauuuucgucacgugguuuuuagucacgugaucaacuaguu	TCONS_00040313:358-458:22_22	UUGAUCACGUGAUUUUCGUCAC	5P	0.990275
TCONS_00004266:704-784	uagauuuagaccGAGCCAUCGAUUCGAGUCCGAUUCguauuuauuuuacgaucucgggauugaaaugcuuguguguacuuc	TCONS_00004266:704-784:13_24	GAGCCAUCGAUUCGAGUCCGAUUC	5P	0.996901
TCONS_00004236:1573-1667	aaauacacgcgcauuauguuuauuCGGAGGUGAUAAACGUUCGACcgccauucacaacucgguaagacugucgaucgcgccggaaacaucacgua	TCONS_00004236:1573-1667:25_21	CGGAGGUGAUAAACGUUCGAC	5P	0.996818
TCONS_00004236:1573-1667	aaauacacgcgcauuauguuuauuCGGAGGUGAUAAACGUUCGACCgccauucacaacucgguaagacugucgaucgcgccggaaacaucacgua	TCONS_00004236:1573-1667:25_22	CGGAGGUGAUAAACGUUCGACC	5P	0.998813
TCONS_00004236:1573-1667	aaauacacgcgcauuauguuuauuCGGAGGUGAUAAACGUUCGACCGccauucacaacucgguaagacugucgaucgcgccggaaacaucacgua	TCONS_00004236:1573-1667:25_23	CGGAGGUGAUAAACGUUCGACCG	5P	0.995531
TCONS_00004236:1573-1667	aaauacacgcgcauuauguuuauucGGAGGUGAUAAACGUUCGACcgccauucacaacucgguaagacugucgaucgcgccggaaacaucacgua	TCONS_00004236:1573-1667:26_20	GGAGGUGAUAAACGUUCGAC	5P	0.99671
TCONS_00004236:1573-1667	aaauacacgcgcauuauguuuauucGGAGGUGAUAAACGUUCGACCgccauucacaacucgguaagacugucgaucgcgccggaaacaucacgua	TCONS_00004236:1573-1667:26_21	GGAGGUGAUAAACGUUCGACC	5P	0.999209
TCONS_00004236:1573-1667	aaauacacgcgcauuauguuuauucGGAGGUGAUAAACGUUCGACCGccauucacaacucgguaagacugucgaucgcgccggaaacaucacgua	TCONS_00004236:1573-1667:26_22	GGAGGUGAUAAACGUUCGACCG	5P	0.998943
TCONS_00004236:1573-1667	aaauacacgcgcauuauguuuauucgGAGGUGAUAAACGUUCGACCGccauucacaacucgguaagacugucgaucgcgccggaaacaucacgua	TCONS_00004236:1573-1667:27_21	GAGGUGAUAAACGUUCGACCG	5P	0.994941
TCONS_00004236:1573-1667	aaauacacgcgcauuauguuuauucggaggugauaaacguucgaccgccauucacaacucgGUAAGACUGUCGAUCGCGCCGgaaacaucacgua	TCONS_00004236:1573-1667:62_21	GUAAGACUGUCGAUCGCGCCG	3P	0.996344
TCONS_00004236:1573-1667	aaauacacgcgcauuauguuuauucggaggugauaaacguucgaccgccauucacaacucgGUAAGACUGUCGAUCGCGCCGGaaacaucacgua	TCONS_00004236:1573-1667:62_22	GUAAGACUGUCGAUCGCGCCGG	3P	0.992198
TCONS_00004236:1573-1667	aaauacacgcgcauuauguuuauucggaggugauaaacguucgaccgccauucacaacucggUAAGACUGUCGAUCGCGCCGgaaacaucacgua	TCONS_00004236:1573-1667:63_20	UAAGACUGUCGAUCGCGCCG	3P	0.998287
TCONS_00004236:1573-1667	aaauacacgcgcauuauguuuauucggaggugauaaacguucgaccgccauucacaacucggUAAGACUGUCGAUCGCGCCGGaaacaucacgua	TCONS_00004236:1573-1667:63_21	UAAGACUGUCGAUCGCGCCGG	3P	0.998463
TCONS_00004236:1573-1667	aaauacacgcgcauuauguuuauucggaggugauaaacguucgaccgccauucacaacucgguAAGACUGUCGAUCGCGCCGGaaacaucacgua	TCONS_00004236:1573-1667:64_20	AAGACUGUCGAUCGCGCCGG	3P	0.998783
TCONS_00004236:1573-1667	aaauacacgcgcauuauguuuauucggaggugauaaacguucgaccgccauucacaacucgguAAGACUGUCGAUCGCGCCGGAaacaucacgua	TCONS_00004236:1573-1667:64_21	AAGACUGUCGAUCGCGCCGGA	3P	0.993135
TCONS_00001353:1608-1705	cucagagaacuCUCACUCCGCUCCUCUCCUUCCUUgaugugugaacggaggacacagagaugcgugugauguuuuuauuauuauuauuuuucuuuucu	TCONS_00001353:1608-1705:12_24	CUCACUCCGCUCCUCUCCUUCCUU	5P	0.995495
TCONS_00001353:1608-1705	cucagagaacucUCACUCCGCUCCUCUCCUUCCUUgaugugugaacggaggacacagagaugcgugugauguuuuuauuauuauuauuuuucuuuucu	TCONS_00001353:1608-1705:13_23	UCACUCCGCUCCUCUCCUUCCUU	5P	0.996496
TCONS_00001353:1608-1705	cucagagaacucUCACUCCGCUCCUCUCCUUCCUUGaugugugaacggaggacacagagaugcgugugauguuuuuauuauuauuauuuuucuuuucu	TCONS_00001353:1608-1705:13_24	UCACUCCGCUCCUCUCCUUCCUUG	5P	0.997823
TCONS_00001353:1818-1894	agucgcugaugCGCACCGAAUCGAAAAUAAUCUUGugcgcauacacgucucauauuugauugguagccucaagcgac	TCONS_00001353:1818-1894:12_24	CGCACCGAAUCGAAAAUAAUCUUG	5P	0.990255
TCONS_00004870:3949-4017	ccuccgcgcgcuuugcggccgugaagaagggaguugugccgCUUUUGUCGUGCUGCACAGACGcgugga	TCONS_00004870:3949-4017:42_22	CUUUUGUCGUGCUGCACAGACG	3P	0.996673
TCONS_00004870:3949-4017	ccuccgcgcgcuuugcggccgugaagaagggaguugugccgCUUUUGUCGUGCUGCACAGACGCgugga	TCONS_00004870:3949-4017:42_23	CUUUUGUCGUGCUGCACAGACGC	3P	0.993209
TCONS_00004870:3949-4017	ccuccgcgcgcuuugcggccgugaagaagggaguugugccgcUUUUGUCGUGCUGCACAGACGcgugga	TCONS_00004870:3949-4017:43_21	UUUUGUCGUGCUGCACAGACG	3P	0.998151
TCONS_00004870:3949-4017	ccuccgcgcgcuuugcggccgugaagaagggaguugugccgcUUUUGUCGUGCUGCACAGACGCgugga	TCONS_00004870:3949-4017:43_22	UUUUGUCGUGCUGCACAGACGC	3P	0.998242
TCONS_00004870:3949-4017	ccuccgcgcgcuuugcggccgugaagaagggaguugugccgcUUUUGUCGUGCUGCACAGACGCGugga	TCONS_00004870:3949-4017:43_23	UUUUGUCGUGCUGCACAGACGCG	3P	0.996048
TCONS_00004870:3949-4017	ccuccgcgcgcuuugcggccgugaagaagggaguugugccgcuUUUGUCGUGCUGCACAGACGCgugga	TCONS_00004870:3949-4017:44_21	UUUGUCGUGCUGCACAGACGC	3P	0.993995
TCONS_00004870:3949-4017	ccuccgcgcgcuuugcggccgugaagaagggaguugugccgcuUUUGUCGUGCUGCACAGACGCGugga	TCONS_00004870:3949-4017:44_22	UUUGUCGUGCUGCACAGACGCG	3P	0.994175
TCONS_00004872:5954-6022	ccuccgcgcgcuuugcggccgugaagaagggaguugugccgCUUUUGUCGUGCUGCACAGACGcgugga	TCONS_00004872:5954-6022:42_22	CUUUUGUCGUGCUGCACAGACG	3P	0.996673
TCONS_00004872:5954-6022	ccuccgcgcgcuuugcggccgugaagaagggaguugugccgCUUUUGUCGUGCUGCACAGACGCgugga	TCONS_00004872:5954-6022:42_23	CUUUUGUCGUGCUGCACAGACGC	3P	0.993209
TCONS_00004872:5954-6022	ccuccgcgcgcuuugcggccgugaagaagggaguugugccgcUUUUGUCGUGCUGCACAGACGcgugga	TCONS_00004872:5954-6022:43_21	UUUUGUCGUGCUGCACAGACG	3P	0.998151
TCONS_00004872:5954-6022	ccuccgcgcgcuuugcggccgugaagaagggaguugugccgcUUUUGUCGUGCUGCACAGACGCgugga	TCONS_00004872:5954-6022:43_22	UUUUGUCGUGCUGCACAGACGC	3P	0.998242
TCONS_00004872:5954-6022	ccuccgcgcgcuuugcggccgugaagaagggaguugugccgcUUUUGUCGUGCUGCACAGACGCGugga	TCONS_00004872:5954-6022:43_23	UUUUGUCGUGCUGCACAGACGCG	3P	0.996048
TCONS_00004872:5954-6022	ccuccgcgcgcuuugcggccgugaagaagggaguugugccgcuUUUGUCGUGCUGCACAGACGCgugga	TCONS_00004872:5954-6022:44_21	UUUGUCGUGCUGCACAGACGC	3P	0.993995
TCONS_00004872:5954-6022	ccuccgcgcgcuuugcggccgugaagaagggaguugugccgcuUUUGUCGUGCUGCACAGACGCGugga	TCONS_00004872:5954-6022:44_22	UUUGUCGUGCUGCACAGACGCG	3P	0.994175
TCONS_00004867:1871-1939	ccuccgcgcgcuuugcggccgugaagaagggaguugugccgCUUUUGUCGUGCUGCACAGACGcgugga	TCONS_00004867:1871-1939:42_22	CUUUUGUCGUGCUGCACAGACG	3P	0.996673
TCONS_00004867:1871-1939	ccuccgcgcgcuuugcggccgugaagaagggaguugugccgCUUUUGUCGUGCUGCACAGACGCgugga	TCONS_00004867:1871-1939:42_23	CUUUUGUCGUGCUGCACAGACGC	3P	0.993209
TCONS_00004867:1871-1939	ccuccgcgcgcuuugcggccgugaagaagggaguugugccgcUUUUGUCGUGCUGCACAGACGcgugga	TCONS_00004867:1871-1939:43_21	UUUUGUCGUGCUGCACAGACG	3P	0.998151
TCONS_00004867:1871-1939	ccuccgcgcgcuuugcggccgugaagaagggaguugugccgcUUUUGUCGUGCUGCACAGACGCgugga	TCONS_00004867:1871-1939:43_22	UUUUGUCGUGCUGCACAGACGC	3P	0.998242
TCONS_00004867:1871-1939	ccuccgcgcgcuuugcggccgugaagaagggaguugugccgcUUUUGUCGUGCUGCACAGACGCGugga	TCONS_00004867:1871-1939:43_23	UUUUGUCGUGCUGCACAGACGCG	3P	0.996048
TCONS_00004867:1871-1939	ccuccgcgcgcuuugcggccgugaagaagggaguugugccgcuUUUGUCGUGCUGCACAGACGCgugga	TCONS_00004867:1871-1939:44_21	UUUGUCGUGCUGCACAGACGC	3P	0.993995
TCONS_00004867:1871-1939	ccuccgcgcgcuuugcggccgugaagaagggaguugugccgcuUUUGUCGUGCUGCACAGACGCGugga	TCONS_00004867:1871-1939:44_22	UUUGUCGUGCUGCACAGACGCG	3P	0.994175
TCONS_00004876:5725-5793	ccuccgcgcgcuuugcggccgugaagaagggaguugugccgCUUUUGUCGUGCUGCACAGACGcgugga	TCONS_00004876:5725-5793:42_22	CUUUUGUCGUGCUGCACAGACG	3P	0.996673
TCONS_00004876:5725-5793	ccuccgcgcgcuuugcggccgugaagaagggaguugugccgCUUUUGUCGUGCUGCACAGACGCgugga	TCONS_00004876:5725-5793:42_23	CUUUUGUCGUGCUGCACAGACGC	3P	0.993209
TCONS_00004876:5725-5793	ccuccgcgcgcuuugcggccgugaagaagggaguugugccgcUUUUGUCGUGCUGCACAGACGcgugga	TCONS_00004876:5725-5793:43_21	UUUUGUCGUGCUGCACAGACG	3P	0.998151
TCONS_00004876:5725-5793	ccuccgcgcgcuuugcggccgugaagaagggaguugugccgcUUUUGUCGUGCUGCACAGACGCgugga	TCONS_00004876:5725-5793:43_22	UUUUGUCGUGCUGCACAGACGC	3P	0.998242
TCONS_00004876:5725-5793	ccuccgcgcgcuuugcggccgugaagaagggaguugugccgcUUUUGUCGUGCUGCACAGACGCGugga	TCONS_00004876:5725-5793:43_23	UUUUGUCGUGCUGCACAGACGCG	3P	0.996048
TCONS_00004876:5725-5793	ccuccgcgcgcuuugcggccgugaagaagggaguugugccgcuUUUGUCGUGCUGCACAGACGCgugga	TCONS_00004876:5725-5793:44_21	UUUGUCGUGCUGCACAGACGC	3P	0.993995
TCONS_00004876:5725-5793	ccuccgcgcgcuuugcggccgugaagaagggaguugugccgcuUUUGUCGUGCUGCACAGACGCGugga	TCONS_00004876:5725-5793:44_22	UUUGUCGUGCUGCACAGACGCG	3P	0.994175
TCONS_00004868:3771-3839	ccuccgcgcgcuuugcggccgugaagaagggaguugugccgCUUUUGUCGUGCUGCACAGACGcgugga	TCONS_00004868:3771-3839:42_22	CUUUUGUCGUGCUGCACAGACG	3P	0.996673
TCONS_00004868:3771-3839	ccuccgcgcgcuuugcggccgugaagaagggaguugugccgCUUUUGUCGUGCUGCACAGACGCgugga	TCONS_00004868:3771-3839:42_23	CUUUUGUCGUGCUGCACAGACGC	3P	0.993209
TCONS_00004868:3771-3839	ccuccgcgcgcuuugcggccgugaagaagggaguugugccgcUUUUGUCGUGCUGCACAGACGcgugga	TCONS_00004868:3771-3839:43_21	UUUUGUCGUGCUGCACAGACG	3P	0.998151
TCONS_00004868:3771-3839	ccuccgcgcgcuuugcggccgugaagaagggaguugugccgcUUUUGUCGUGCUGCACAGACGCgugga	TCONS_00004868:3771-3839:43_22	UUUUGUCGUGCUGCACAGACGC	3P	0.998242
TCONS_00004868:3771-3839	ccuccgcgcgcuuugcggccgugaagaagggaguugugccgcUUUUGUCGUGCUGCACAGACGCGugga	TCONS_00004868:3771-3839:43_23	UUUUGUCGUGCUGCACAGACGCG	3P	0.996048
TCONS_00004868:3771-3839	ccuccgcgcgcuuugcggccgugaagaagggaguugugccgcuUUUGUCGUGCUGCACAGACGCgugga	TCONS_00004868:3771-3839:44_21	UUUGUCGUGCUGCACAGACGC	3P	0.993995
TCONS_00004868:3771-3839	ccuccgcgcgcuuugcggccgugaagaagggaguugugccgcuUUUGUCGUGCUGCACAGACGCGugga	TCONS_00004868:3771-3839:44_22	UUUGUCGUGCUGCACAGACGCG	3P	0.994175
TCONS_00004873:5951-6022	uuuccuccgcGCGCUUUGCGGCCGUGAAGAAgggaguugugccgcuuuugucgugcugcacagacgcgugga	TCONS_00004873:5951-6022:11_21	GCGCUUUGCGGCCGUGAAGAA	5P	0.999222
TCONS_00004873:5951-6022	uuuccuccgcGCGCUUUGCGGCCGUGAAGAAGggaguugugccgcuuuugucgugcugcacagacgcgugga	TCONS_00004873:5951-6022:11_22	GCGCUUUGCGGCCGUGAAGAAG	5P	0.999033
TCONS_00004873:5951-6022	uuuccuccgcGCGCUUUGCGGCCGUGAAGAAGGgaguugugccgcuuuugucgugcugcacagacgcgugga	TCONS_00004873:5951-6022:11_23	GCGCUUUGCGGCCGUGAAGAAGG	5P	0.993923
TCONS_00004873:5951-6022	uuuccuccgcgCGCUUUGCGGCCGUGAAGAAgggaguugugccgcuuuugucgugcugcacagacgcgugga	TCONS_00004873:5951-6022:12_20	CGCUUUGCGGCCGUGAAGAA	5P	0.994095
TCONS_00004873:5951-6022	uuuccuccgcgCGCUUUGCGGCCGUGAAGAAGggaguugugccgcuuuugucgugcugcacagacgcgugga	TCONS_00004873:5951-6022:12_21	CGCUUUGCGGCCGUGAAGAAG	5P	0.997213
TCONS_00004873:5954-6022	ccuccgcgcgcuuugcggccgugaagaagggaguugugccgCUUUUGUCGUGCUGCACAGACGcgugga	TCONS_00004873:5954-6022:42_22	CUUUUGUCGUGCUGCACAGACG	3P	0.996673
TCONS_00004873:5954-6022	ccuccgcgcgcuuugcggccgugaagaagggaguugugccgCUUUUGUCGUGCUGCACAGACGCgugga	TCONS_00004873:5954-6022:42_23	CUUUUGUCGUGCUGCACAGACGC	3P	0.993209
TCONS_00004873:5954-6022	ccuccgcgcgcuuugcggccgugaagaagggaguugugccgcUUUUGUCGUGCUGCACAGACGcgugga	TCONS_00004873:5954-6022:43_21	UUUUGUCGUGCUGCACAGACG	3P	0.998151
TCONS_00004873:5954-6022	ccuccgcgcgcuuugcggccgugaagaagggaguugugccgcUUUUGUCGUGCUGCACAGACGCgugga	TCONS_00004873:5954-6022:43_22	UUUUGUCGUGCUGCACAGACGC	3P	0.998242
TCONS_00004873:5954-6022	ccuccgcgcgcuuugcggccgugaagaagggaguugugccgcUUUUGUCGUGCUGCACAGACGCGugga	TCONS_00004873:5954-6022:43_23	UUUUGUCGUGCUGCACAGACGCG	3P	0.996048
TCONS_00004873:5954-6022	ccuccgcgcgcuuugcggccgugaagaagggaguugugccgcuUUUGUCGUGCUGCACAGACGCgugga	TCONS_00004873:5954-6022:44_21	UUUGUCGUGCUGCACAGACGC	3P	0.993995
TCONS_00004873:5954-6022	ccuccgcgcgcuuugcggccgugaagaagggaguugugccgcuUUUGUCGUGCUGCACAGACGCGugga	TCONS_00004873:5954-6022:44_22	UUUGUCGUGCUGCACAGACGCG	3P	0.994175
TCONS_00004872:5951-6022	uuuccuccgcGCGCUUUGCGGCCGUGAAGAAgggaguugugccgcuuuugucgugcugcacagacgcgugga	TCONS_00004872:5951-6022:11_21	GCGCUUUGCGGCCGUGAAGAA	5P	0.999222
TCONS_00004872:5951-6022	uuuccuccgcGCGCUUUGCGGCCGUGAAGAAGggaguugugccgcuuuugucgugcugcacagacgcgugga	TCONS_00004872:5951-6022:11_22	GCGCUUUGCGGCCGUGAAGAAG	5P	0.999033
TCONS_00004872:5951-6022	uuuccuccgcGCGCUUUGCGGCCGUGAAGAAGGgaguugugccgcuuuugucgugcugcacagacgcgugga	TCONS_00004872:5951-6022:11_23	GCGCUUUGCGGCCGUGAAGAAGG	5P	0.993923
TCONS_00004872:5951-6022	uuuccuccgcgCGCUUUGCGGCCGUGAAGAAgggaguugugccgcuuuugucgugcugcacagacgcgugga	TCONS_00004872:5951-6022:12_20	CGCUUUGCGGCCGUGAAGAA	5P	0.994095
TCONS_00004872:5951-6022	uuuccuccgcgCGCUUUGCGGCCGUGAAGAAGggaguugugccgcuuuugucgugcugcacagacgcgugga	TCONS_00004872:5951-6022:12_21	CGCUUUGCGGCCGUGAAGAAG	5P	0.997213
TCONS_00004874:1888-1956	ccuccgcgcgcuuugcggccgugaagaagggaguugugccgCUUUUGUCGUGCUGCACAGACGcgugga	TCONS_00004874:1888-1956:42_22	CUUUUGUCGUGCUGCACAGACG	3P	0.996673
TCONS_00004874:1888-1956	ccuccgcgcgcuuugcggccgugaagaagggaguugugccgCUUUUGUCGUGCUGCACAGACGCgugga	TCONS_00004874:1888-1956:42_23	CUUUUGUCGUGCUGCACAGACGC	3P	0.993209
TCONS_00004874:1888-1956	ccuccgcgcgcuuugcggccgugaagaagggaguugugccgcUUUUGUCGUGCUGCACAGACGcgugga	TCONS_00004874:1888-1956:43_21	UUUUGUCGUGCUGCACAGACG	3P	0.998151
TCONS_00004874:1888-1956	ccuccgcgcgcuuugcggccgugaagaagggaguugugccgcUUUUGUCGUGCUGCACAGACGCgugga	TCONS_00004874:1888-1956:43_22	UUUUGUCGUGCUGCACAGACGC	3P	0.998242
TCONS_00004874:1888-1956	ccuccgcgcgcuuugcggccgugaagaagggaguugugccgcUUUUGUCGUGCUGCACAGACGCGugga	TCONS_00004874:1888-1956:43_23	UUUUGUCGUGCUGCACAGACGCG	3P	0.996048
TCONS_00004874:1888-1956	ccuccgcgcgcuuugcggccgugaagaagggaguugugccgcuUUUGUCGUGCUGCACAGACGCgugga	TCONS_00004874:1888-1956:44_21	UUUGUCGUGCUGCACAGACGC	3P	0.993995
TCONS_00004874:1888-1956	ccuccgcgcgcuuugcggccgugaagaagggaguugugccgcuUUUGUCGUGCUGCACAGACGCGugga	TCONS_00004874:1888-1956:44_22	UUUGUCGUGCUGCACAGACGCG	3P	0.994175
TCONS_00004875:3628-3695	aaauugagAGGGGUUGGACGUCGCCGGUACccaacaucagaagggcagaggcgggauacgacgcuucu	TCONS_00004875:3628-3695:9_22	AGGGGUUGGACGUCGCCGGUAC	5P	0.990113
TCONS_00004875:3628-3695	aaauugagAGGGGUUGGACGUCGCCGGUACCcaacaucagaagggcagaggcgggauacgacgcuucu	TCONS_00004875:3628-3695:9_23	AGGGGUUGGACGUCGCCGGUACC	5P	0.998052
TCONS_00004875:3628-3695	aaauugagaGGGGUUGGACGUCGCCGGUACCcaacaucagaagggcagaggcgggauacgacgcuucu	TCONS_00004875:3628-3695:10_22	GGGGUUGGACGUCGCCGGUACC	5P	0.997036
TCONS_00004875:3628-3695	aaauugagaGGGGUUGGACGUCGCCGGUACCCaacaucagaagggcagaggcgggauacgacgcuucu	TCONS_00004875:3628-3695:10_23	GGGGUUGGACGUCGCCGGUACCC	5P	0.992312
TCONS_00004866:5954-6022	ccuccgcgcgcuuugcggccgugaagaagggaguugugccgCUUUUGUCGUGCUGCACAGACGcgugga	TCONS_00004866:5954-6022:42_22	CUUUUGUCGUGCUGCACAGACG	3P	0.996673
TCONS_00004866:5954-6022	ccuccgcgcgcuuugcggccgugaagaagggaguugugccgCUUUUGUCGUGCUGCACAGACGCgugga	TCONS_00004866:5954-6022:42_23	CUUUUGUCGUGCUGCACAGACGC	3P	0.993209
TCONS_00004866:5954-6022	ccuccgcgcgcuuugcggccgugaagaagggaguugugccgcUUUUGUCGUGCUGCACAGACGcgugga	TCONS_00004866:5954-6022:43_21	UUUUGUCGUGCUGCACAGACG	3P	0.998151
TCONS_00004866:5954-6022	ccuccgcgcgcuuugcggccgugaagaagggaguugugccgcUUUUGUCGUGCUGCACAGACGCgugga	TCONS_00004866:5954-6022:43_22	UUUUGUCGUGCUGCACAGACGC	3P	0.998242
TCONS_00004866:5954-6022	ccuccgcgcgcuuugcggccgugaagaagggaguugugccgcUUUUGUCGUGCUGCACAGACGCGugga	TCONS_00004866:5954-6022:43_23	UUUUGUCGUGCUGCACAGACGCG	3P	0.996048
TCONS_00004866:5954-6022	ccuccgcgcgcuuugcggccgugaagaagggaguugugccgcuUUUGUCGUGCUGCACAGACGCgugga	TCONS_00004866:5954-6022:44_21	UUUGUCGUGCUGCACAGACGC	3P	0.993995
TCONS_00004866:5954-6022	ccuccgcgcgcuuugcggccgugaagaagggaguugugccgcuUUUGUCGUGCUGCACAGACGCGugga	TCONS_00004866:5954-6022:44_22	UUUGUCGUGCUGCACAGACGCG	3P	0.994175
TCONS_00004875:4054-4122	ccuccgcgcgcuuugcggccgugaagaagggaguugugccgCUUUUGUCGUGCUGCACAGACGcgugga	TCONS_00004875:4054-4122:42_22	CUUUUGUCGUGCUGCACAGACG	3P	0.996673
TCONS_00004875:4054-4122	ccuccgcgcgcuuugcggccgugaagaagggaguugugccgCUUUUGUCGUGCUGCACAGACGCgugga	TCONS_00004875:4054-4122:42_23	CUUUUGUCGUGCUGCACAGACGC	3P	0.993209
TCONS_00004875:4054-4122	ccuccgcgcgcuuugcggccgugaagaagggaguugugccgcUUUUGUCGUGCUGCACAGACGcgugga	TCONS_00004875:4054-4122:43_21	UUUUGUCGUGCUGCACAGACG	3P	0.998151
TCONS_00004875:4054-4122	ccuccgcgcgcuuugcggccgugaagaagggaguugugccgcUUUUGUCGUGCUGCACAGACGCgugga	TCONS_00004875:4054-4122:43_22	UUUUGUCGUGCUGCACAGACGC	3P	0.998242
TCONS_00004875:4054-4122	ccuccgcgcgcuuugcggccgugaagaagggaguugugccgcUUUUGUCGUGCUGCACAGACGCGugga	TCONS_00004875:4054-4122:43_23	UUUUGUCGUGCUGCACAGACGCG	3P	0.996048
TCONS_00004875:4054-4122	ccuccgcgcgcuuugcggccgugaagaagggaguugugccgcuUUUGUCGUGCUGCACAGACGCgugga	TCONS_00004875:4054-4122:44_21	UUUGUCGUGCUGCACAGACGC	3P	0.993995
TCONS_00004875:4054-4122	ccuccgcgcgcuuugcggccgugaagaagggaguugugccgcuUUUGUCGUGCUGCACAGACGCGugga	TCONS_00004875:4054-4122:44_22	UUUGUCGUGCUGCACAGACGCG	3P	0.994175
TCONS_00001824:418-500	auugguucuucGAGACUUCUUUGUUACUUUUUUAGucaguuucguuuacaucagaaguaaugaagaagcuugugacaucuugc	TCONS_00001824:418-500:12_24	GAGACUUCUUUGUUACUUUUUUAG	5P	0.997086
TCONS_00001824:418-500	auugguucuucgAGACUUCUUUGUUACUUUUUUAGucaguuucguuuacaucagaaguaaugaagaagcuugugacaucuugc	TCONS_00001824:418-500:13_23	AGACUUCUUUGUUACUUUUUUAG	5P	0.998345
TCONS_00001824:418-500	auugguucuucgAGACUUCUUUGUUACUUUUUUAGUcaguuucguuuacaucagaaguaaugaagaagcuugugacaucuugc	TCONS_00001824:418-500:13_24	AGACUUCUUUGUUACUUUUUUAGU	5P	0.999125
TCONS_00004866:5951-6022	uuuccuccgcGCGCUUUGCGGCCGUGAAGAAgggaguugugccgcuuuugucgugcugcacagacgcgugga	TCONS_00004866:5951-6022:11_21	GCGCUUUGCGGCCGUGAAGAA	5P	0.999222
TCONS_00004866:5951-6022	uuuccuccgcGCGCUUUGCGGCCGUGAAGAAGggaguugugccgcuuuugucgugcugcacagacgcgugga	TCONS_00004866:5951-6022:11_22	GCGCUUUGCGGCCGUGAAGAAG	5P	0.999033
TCONS_00004866:5951-6022	uuuccuccgcGCGCUUUGCGGCCGUGAAGAAGGgaguugugccgcuuuugucgugcugcacagacgcgugga	TCONS_00004866:5951-6022:11_23	GCGCUUUGCGGCCGUGAAGAAGG	5P	0.993923
TCONS_00004866:5951-6022	uuuccuccgcgCGCUUUGCGGCCGUGAAGAAgggaguugugccgcuuuugucgugcugcacagacgcgugga	TCONS_00004866:5951-6022:12_20	CGCUUUGCGGCCGUGAAGAA	5P	0.994095
TCONS_00004866:5951-6022	uuuccuccgcgCGCUUUGCGGCCGUGAAGAAGggaguugugccgcuuuugucgugcugcacagacgcgugga	TCONS_00004866:5951-6022:12_21	CGCUUUGCGGCCGUGAAGAAG	5P	0.997213
TCONS_00004869:5963-6031	ccuccgcgcgcuuugcggccgugaagaagggaguugugccgCUUUUGUCGUGCUGCACAGACGcgugga	TCONS_00004869:5963-6031:42_22	CUUUUGUCGUGCUGCACAGACG	3P	0.996673
TCONS_00004869:5963-6031	ccuccgcgcgcuuugcggccgugaagaagggaguugugccgCUUUUGUCGUGCUGCACAGACGCgugga	TCONS_00004869:5963-6031:42_23	CUUUUGUCGUGCUGCACAGACGC	3P	0.993209
TCONS_00004869:5963-6031	ccuccgcgcgcuuugcggccgugaagaagggaguugugccgcUUUUGUCGUGCUGCACAGACGcgugga	TCONS_00004869:5963-6031:43_21	UUUUGUCGUGCUGCACAGACG	3P	0.998151
TCONS_00004869:5963-6031	ccuccgcgcgcuuugcggccgugaagaagggaguugugccgcUUUUGUCGUGCUGCACAGACGCgugga	TCONS_00004869:5963-6031:43_22	UUUUGUCGUGCUGCACAGACGC	3P	0.998242
TCONS_00004869:5963-6031	ccuccgcgcgcuuugcggccgugaagaagggaguugugccgcUUUUGUCGUGCUGCACAGACGCGugga	TCONS_00004869:5963-6031:43_23	UUUUGUCGUGCUGCACAGACGCG	3P	0.996048
TCONS_00004869:5963-6031	ccuccgcgcgcuuugcggccgugaagaagggaguugugccgcuUUUGUCGUGCUGCACAGACGCgugga	TCONS_00004869:5963-6031:44_21	UUUGUCGUGCUGCACAGACGC	3P	0.993995
TCONS_00004869:5963-6031	ccuccgcgcgcuuugcggccgugaagaagggaguugugccgcuUUUGUCGUGCUGCACAGACGCGugga	TCONS_00004869:5963-6031:44_22	UUUGUCGUGCUGCACAGACGCG	3P	0.994175
TCONS_00004865:5954-6022	ccuccgcgcgcuuugcggccgugaagaagggaguugugccgCUUUUGUCGUGCUGCACAGACGcgugga	TCONS_00004865:5954-6022:42_22	CUUUUGUCGUGCUGCACAGACG	3P	0.996673
TCONS_00004865:5954-6022	ccuccgcgcgcuuugcggccgugaagaagggaguugugccgCUUUUGUCGUGCUGCACAGACGCgugga	TCONS_00004865:5954-6022:42_23	CUUUUGUCGUGCUGCACAGACGC	3P	0.993209
TCONS_00004865:5954-6022	ccuccgcgcgcuuugcggccgugaagaagggaguugugccgcUUUUGUCGUGCUGCACAGACGcgugga	TCONS_00004865:5954-6022:43_21	UUUUGUCGUGCUGCACAGACG	3P	0.998151
TCONS_00004865:5954-6022	ccuccgcgcgcuuugcggccgugaagaagggaguugugccgcUUUUGUCGUGCUGCACAGACGCgugga	TCONS_00004865:5954-6022:43_22	UUUUGUCGUGCUGCACAGACGC	3P	0.998242
TCONS_00004865:5954-6022	ccuccgcgcgcuuugcggccgugaagaagggaguugugccgcUUUUGUCGUGCUGCACAGACGCGugga	TCONS_00004865:5954-6022:43_23	UUUUGUCGUGCUGCACAGACGCG	3P	0.996048
TCONS_00004865:5954-6022	ccuccgcgcgcuuugcggccgugaagaagggaguugugccgcuUUUGUCGUGCUGCACAGACGCgugga	TCONS_00004865:5954-6022:44_21	UUUGUCGUGCUGCACAGACGC	3P	0.993995
TCONS_00004865:5954-6022	ccuccgcgcgcuuugcggccgugaagaagggaguugugccgcuUUUGUCGUGCUGCACAGACGCGugga	TCONS_00004865:5954-6022:44_22	UUUGUCGUGCUGCACAGACGCG	3P	0.994175
TCONS_00004871:4690-4758	ccuccgcgcgcuuugcggccgugaagaagggaguugugccgCUUUUGUCGUGCUGCACAGACGcgugga	TCONS_00004871:4690-4758:42_22	CUUUUGUCGUGCUGCACAGACG	3P	0.996673
TCONS_00004871:4690-4758	ccuccgcgcgcuuugcggccgugaagaagggaguugugccgCUUUUGUCGUGCUGCACAGACGCgugga	TCONS_00004871:4690-4758:42_23	CUUUUGUCGUGCUGCACAGACGC	3P	0.993209
TCONS_00004871:4690-4758	ccuccgcgcgcuuugcggccgugaagaagggaguugugccgcUUUUGUCGUGCUGCACAGACGcgugga	TCONS_00004871:4690-4758:43_21	UUUUGUCGUGCUGCACAGACG	3P	0.998151
TCONS_00004871:4690-4758	ccuccgcgcgcuuugcggccgugaagaagggaguugugccgcUUUUGUCGUGCUGCACAGACGCgugga	TCONS_00004871:4690-4758:43_22	UUUUGUCGUGCUGCACAGACGC	3P	0.998242
TCONS_00004871:4690-4758	ccuccgcgcgcuuugcggccgugaagaagggaguugugccgcUUUUGUCGUGCUGCACAGACGCGugga	TCONS_00004871:4690-4758:43_23	UUUUGUCGUGCUGCACAGACGCG	3P	0.996048
TCONS_00004871:4690-4758	ccuccgcgcgcuuugcggccgugaagaagggaguugugccgcuUUUGUCGUGCUGCACAGACGCgugga	TCONS_00004871:4690-4758:44_21	UUUGUCGUGCUGCACAGACGC	3P	0.993995
TCONS_00004871:4690-4758	ccuccgcgcgcuuugcggccgugaagaagggaguugugccgcuUUUGUCGUGCUGCACAGACGCGugga	TCONS_00004871:4690-4758:44_22	UUUGUCGUGCUGCACAGACGCG	3P	0.994175
[truncated: 259 more rows]
