# Supplementary material for: Genome-Wide Identification of Long Non-Coding RNAs and Their Regulatory Networks Involved in Apis mellifera ligustica Response to Nosema ceranae Infection
Source: Insects. 2019 Aug 9;10(8):245. doi: 10.3390/insects10080245 (PMC6723323; doi:10.3390/insects10080245)
Supplement: Supplementary file 1 [file insects-10-00245-s001.zip › Supplementary Materials/Table S15.xlsx]

## Sheet: LncRNA_miRNA.DE.updown
Table S15 Pairs of DElncRNAs and their target miRNAs in Am7CK vs Am7T.
miRNA	lncRNA	Significance
mir-30-x	XR_411860.2	yes
mir-30-y	XR_411860.2	yes
mir-100-y	XR_411860.2	yes
mir-291-y	XR_411860.2	no
mir-722-y	XR_411860.2	no
mir-590-y	XR_411860.2	yes
novel-m0007-5p	XR_411860.2	yes
mir-21-x	XR_411776.2	no
mir-21-y	XR_411776.2	no
mir-210-z	XR_411776.2	yes
mir-411-x	XR_411776.2	yes
mir-374-y	XR_411776.2	no
mir-151-x	XR_411703.2	yes
mir-1307-x	XR_411703.2	yes
mir-410-y	XR_411703.2	no
mir-208-y	XR_411703.2	yes
mir-293-y	XR_411703.2	no
ame-miR-6052	XR_411703.2	yes
novel-m0007-5p	XR_411703.2	yes
mir-222-y	XR_411443.2	no
mir-144-x	XR_411443.2	no
mir-376-y	XR_411443.2	yes
novel-m0007-5p	XR_411443.2	no
mir-29-y	XR_410930.2	no
mir-151-x	XR_410930.2	no
mir-181-y	XR_410930.2	no
mir-21-y	XR_410930.2	no
mir-16-y	XR_410930.2	no
mir-1983-y	XR_410930.2	no
mir-30-y	XR_410846.2	yes
mir-342-y	XR_410846.2	no
mir-291-x	XR_410846.2	no
mir-208-y	XR_410846.2	yes
mir-294-y	XR_410846.2	no
novel-m0007-5p	XR_410846.2	yes
mir-451-x	XR_410555.2	no
mir-144-x	XR_410555.2	yes
mir-17-x	XR_410555.2	yes
mir-181-y	XR_410555.2	yes
mir-196-x	XR_410555.2	yes
mir-20-x	XR_410555.2	yes
mir-291-y	XR_410555.2	no
mir-8503-x	XR_410555.2	no
mir-941-y	XR_410555.2	yes
mir-454-y	XR_410555.2	yes
mir-369-y	XR_410555.2	no
mir-5110-x	XR_410555.2	no
novel-m0018-5p	XR_410555.2	yes
mir-30-x	XR_410117.2	no
mir-100-y	XR_410117.2	no
mir-434-y	XR_410117.2	yes
mir-584-x	XR_410117.2	no
mir-486-x	XR_409934.2	yes
mir-1892-y	XR_409794.2	yes
mir-30-x	XR_409787.2	no
mir-128-y	XR_409787.2	no
mir-21-y	XR_409787.2	no
mir-409-y	XR_409787.2	yes
mir-369-y	XR_409787.2	yes
ame-miR-6052	XR_409787.2	no
mir-486-x	XR_409562.2	yes
mir-144-x	XR_409562.2	no
mir-706-x	XR_409562.2	no
novel-m0007-5p	XR_409562.2	no
mir-144-x	XR_409529.2	no
mir-298-x	XR_409529.2	yes
mir-127-y	XR_409469.2	no
mir-291-x	XR_409469.2	no
mir-722-y	XR_409469.2	no
mir-409-y	XR_409469.2	no
mir-767-x	XR_409469.2	yes
mir-224-x	XR_409469.2	yes
mir-144-x	XR_408224.2	no
mir-151-x	XR_408224.2	no
mir-291-x	XR_408224.2	yes
mir-291-y	XR_408224.2	yes
mir-434-y	XR_408224.2	yes
novel-m0007-5p	XR_408224.2	no
mir-28-y	XR_408127.2	yes
mir-706-x	XR_408127.2	yes
mir-410-y	XR_408127.2	no
mir-434-y	XR_408127.2	no
mir-722-y	XR_408127.2	no
novel-m0007-5p	XR_408127.2	yes
mir-155-x	XR_407704.2	no
mir-292-x	XR_407704.2	no
mir-293-x	XR_407704.2	no
mir-409-y	XR_407704.2	no
mir-462-y	XR_407704.2	no
mir-128-y	XR_120666.3	yes
mir-17-x	XR_120666.3	yes
mir-20-x	XR_120666.3	yes
mir-192-x	XR_119760.3	no
mir-144-x	XR_119760.3	yes
mir-326-y	XR_119760.3	no
mir-374-y	XR_119760.3	yes
mir-17-x	XR_001706328.1	yes
mir-20-x	XR_001706328.1	yes
mir-295-y	XR_001706328.1	no
ame-miR-318	XR_001706328.1	yes
mir-151-y	XR_001706233.1	yes
mir-381-y	XR_001706233.1	no
mir-584-x	XR_001706233.1	yes
mir-5110-x	XR_001706233.1	no
mir-590-y	XR_001706233.1	yes
ame-miR-318	XR_001706233.1	yes
mir-29-y	XR_001706075.1	yes
mir-292-x	XR_001706075.1	no
mir-293-x	XR_001706075.1	no
mir-767-x	XR_001706075.1	yes
mir-9075-y	XR_001706075.1	yes
mir-224-x	XR_001706075.1	yes
ame-miR-3720	XR_001706075.1	yes
mir-222-y	XR_001705907.1	no
mir-210-z	XR_001705907.1	yes
mir-1307-y	XR_001705907.1	no
mir-374-y	XR_001705907.1	no
mir-4700-x	XR_001705907.1	yes
mir-706-x	XR_001705871.1	yes
mir-100-y	XR_001705871.1	yes
mir-291-x	XR_001705871.1	no
mir-8232-x	XR_001705871.1	yes
mir-16-y	XR_001705871.1	yes
mir-374-y	XR_001705871.1	yes
mir-30-x	XR_001705687.1	yes
mir-21-y	XR_001705687.1	yes
mir-30-x	XR_001705682.1	no
mir-21-y	XR_001705682.1	no
mir-8191-x	XR_001705561.1	no
mir-462-y	XR_001705561.1	no
mir-144-x	XR_001705522.1	no
mir-181-y	XR_001705522.1	no
mir-769-x	XR_001705522.1	no
mir-941-y	XR_001705522.1	no
mir-224-x	XR_001705522.1	no
novel-m0018-5p	XR_001705522.1	no
ame-miR-3720	XR_001705509.1	no
mir-451-x	XR_001705447.1	yes
mir-127-y	XR_001705447.1	yes
mir-144-x	XR_001705447.1	no
mir-151-x	XR_001705447.1	no
mir-181-y	XR_001705447.1	no
mir-196-x	XR_001705447.1	no
mir-8191-x	XR_001705447.1	yes
mir-291-y	XR_001705447.1	yes
mir-25-x	XR_001705447.1	no
mir-300-y	XR_001705447.1	yes
mir-374-y	XR_001705447.1	no
mir-92-x	XR_001705447.1	no
novel-m0018-5p	XR_001705447.1	no
mir-451-x	XR_001705445.1	no
mir-127-y	XR_001705445.1	no
mir-144-x	XR_001705445.1	yes
mir-151-x	XR_001705445.1	yes
mir-181-y	XR_001705445.1	yes
mir-196-x	XR_001705445.1	yes
mir-8191-x	XR_001705445.1	no
mir-291-y	XR_001705445.1	no
mir-25-x	XR_001705445.1	yes
mir-300-y	XR_001705445.1	no
mir-374-y	XR_001705445.1	yes
mir-92-x	XR_001705445.1	yes
novel-m0018-5p	XR_001705445.1	yes
mir-151-x	XR_001705424.1	no
mir-20-x	XR_001705424.1	no
mir-291-y	XR_001705424.1	yes
mir-292-x	XR_001705424.1	yes
mir-722-y	XR_001705424.1	yes
mir-293-x	XR_001705424.1	yes
novel-m0007-5p	XR_001705424.1	no
mir-451-x	XR_001705330.1	no
mir-423-y	XR_001705330.1	yes
mir-1307-x	XR_001705330.1	yes
mir-4792-x	XR_001705330.1	no
mir-381-y	XR_001705330.1	no
mir-409-y	XR_001705330.1	no
mir-462-y	XR_001705330.1	no
mir-369-y	XR_001705330.1	no
mir-5110-x	XR_001705330.1	no
novel-m0007-5p	XR_001705330.1	yes
mir-28-y	XR_001705263.1	yes
mir-29-y	XR_001705214.1	no
mir-128-y	XR_001705214.1	no
mir-28-y	XR_001705214.1	no
mir-147-y	XR_001705214.1	yes
mir-193-y	XR_001705214.1	no
mir-298-x	XR_001705214.1	yes
mir-590-y	XR_001705214.1	no
ame-miR-6052	XR_001705214.1	no
ame-miR-193	XR_001705214.1	no
novel-m0018-5p	XR_001705214.1	no
mir-8503-x	XR_001705188.1	yes
mir-181-y	XR_001705151.1	yes
mir-292-y	XR_001705151.1	no
mir-5100-y	XR_001705151.1	no
mir-16-y	XR_001705151.1	yes
mir-293-x	XR_001705151.1	no
mir-376-y	XR_001705151.1	no
mir-381-y	XR_001705151.1	no
mir-454-y	XR_001705151.1	yes
mir-369-y	XR_001705151.1	no
mir-181-y	XR_001705142.1	no
mir-292-y	XR_001705142.1	yes
mir-5100-y	XR_001705142.1	yes
mir-16-y	XR_001705142.1	no
mir-293-x	XR_001705142.1	yes
mir-376-y	XR_001705142.1	yes
mir-381-y	XR_001705142.1	yes
mir-454-y	XR_001705142.1	no
mir-369-y	XR_001705142.1	yes
mir-181-y	XR_001705134.1	no
mir-292-y	XR_001705134.1	yes
mir-5100-y	XR_001705134.1	yes
mir-16-y	XR_001705134.1	no
mir-293-x	XR_001705134.1	yes
mir-376-y	XR_001705134.1	yes
mir-381-y	XR_001705134.1	yes
mir-454-y	XR_001705134.1	no
mir-369-y	XR_001705134.1	yes
mir-151-x	XR_001705053.1	yes
mir-181-y	XR_001705053.1	yes
mir-291-x	XR_001705053.1	no
mir-293-y	XR_001705053.1	no
mir-300-y	XR_001705053.1	no
mir-326-y	XR_001705053.1	no
mir-374-y	XR_001705053.1	yes
mir-5110-x	XR_001705053.1	no
mir-29-y	XR_001704989.1	no
mir-128-y	XR_001704989.1	no
mir-151-x	XR_001704989.1	no
mir-181-y	XR_001704989.1	no
mir-28-y	XR_001704989.1	no
mir-291-y	XR_001704989.1	yes
mir-411-x	XR_001704989.1	yes
mir-8503-x	XR_001704989.1	yes
mir-16-y	XR_001704989.1	no
mir-208-y	XR_001704989.1	no
mir-25-x	XR_001704989.1	no
mir-454-y	XR_001704989.1	no
mir-584-x	XR_001704989.1	no
mir-224-x	XR_001704989.1	no
mir-369-y	XR_001704989.1	yes
mir-434-y	XR_001704859.1	no
mir-722-y	XR_001704859.1	no
mir-326-y	XR_001704859.1	no
mir-584-x	XR_001704859.1	yes
mir-9075-y	XR_001704859.1	yes
mir-409-y	XR_001704466.1	no
mir-30-x	XR_001704440.1	yes
mir-151-x	XR_001704440.1	yes
mir-210-z	XR_001704440.1	no
mir-28-y	XR_001704398.1	no
mir-100-y	XR_001704398.1	no
mir-381-y	XR_001704398.1	yes
mir-181-y	XR_001704373.1	yes
mir-144-x	XR_001704212.1	yes
mir-151-x	XR_001704212.1	yes
mir-30-y	XR_001704212.1	yes
mir-423-y	XR_001704212.1	yes
mir-5100-y	XR_001704212.1	no
mir-1983-y	XR_001704212.1	yes
mir-584-x	XR_001704212.1	yes
mir-486-x	XR_001704173.1	yes
mir-144-x	XR_001704173.1	no
mir-151-x	XR_001704173.1	no
mir-20-x	XR_001704173.1	no
mir-28-y	XR_001704173.1	no
mir-30-y	XR_001704173.1	no
mir-423-y	XR_001704173.1	no
mir-8191-x	XR_001704173.1	yes
mir-100-y	XR_001704173.1	no
mir-291-y	XR_001704173.1	yes
mir-4792-x	XR_001704173.1	yes
mir-5100-y	XR_001704173.1	yes
mir-584-x	XR_001704173.1	no
mir-9075-y	XR_001704173.1	no
mir-590-y	XR_001704173.1	no
mir-192-x	XR_001704059.1	yes
mir-181-y	XR_001704048.1	yes
mir-193-y	XR_001704048.1	yes
mir-292-x	XR_001704048.1	no
mir-769-x	XR_001704048.1	yes
mir-1983-y	XR_001704048.1	yes
mir-293-x	XR_001704048.1	no
mir-300-y	XR_001704048.1	no
mir-409-y	XR_001704048.1	no
mir-9075-y	XR_001704048.1	yes
mir-5110-x	XR_001704048.1	no
novel-m0007-5p	XR_001704048.1	yes
mir-21-x	XR_001704040.1	no
mir-30-x	XR_001704040.1	no
mir-451-x	XR_001704040.1	yes
mir-155-x	XR_001704040.1	yes
mir-1307-y	XR_001704040.1	no
mir-374-y	XR_001704040.1	no
mir-381-y	XR_001704040.1	yes
mir-16-y	XR_001703977.1	no
mir-376-y	XR_001703977.1	yes
mir-4700-x	XR_001703977.1	yes
mir-590-y	XR_001703977.1	no
ame-miR-2788	XR_001703977.1	no
mir-21-x	XR_001703941.1	no
mir-451-x	XR_001703941.1	yes
mir-28-y	XR_001703941.1	no
mir-462-y	XR_001703941.1	yes
mir-369-y	XR_001703941.1	yes
mir-30-y	XR_001703554.1	no
mir-342-y	XR_001703554.1	yes
mir-410-y	XR_001703554.1	yes
mir-224-x	XR_001703554.1	no
novel-m0007-5p	XR_001703554.1	no
mir-30-y	XR_001703543.1	yes
mir-30-x	XR_001703392.1	yes
mir-151-x	XR_001703392.1	yes
mir-155-x	XR_001703392.1	no
mir-30-y	XR_001703392.1	yes
mir-291-y	XR_001703392.1	no
mir-292-x	XR_001703392.1	no
mir-722-y	XR_001703392.1	no
mir-293-x	XR_001703392.1	no
mir-454-y	XR_001703392.1	yes
mir-29-y	XR_001703369.1	yes
mir-451-x	XR_001703369.1	no
mir-100-y	XR_001703369.1	yes
mir-291-x	XR_001703369.1	no
mir-5100-y	XR_001703369.1	no
mir-16-y	XR_001703369.1	yes
mir-381-y	XR_001703369.1	no
mir-5110-x	XR_001703369.1	no
mir-590-y	XR_001703369.1	yes
mir-30-x	XR_001703162.1	no
mir-451-x	XR_001703162.1	yes
mir-292-y	XR_001703162.1	yes
mir-293-y	XR_001703162.1	yes
mir-300-y	XR_001703162.1	yes
mir-374-y	XR_001703162.1	no
mir-381-y	XR_001703162.1	yes
novel-m0007-5p	XR_001703162.1	no
mir-486-x	XR_001703136.1	yes
mir-151-x	XR_001703136.1	no
mir-706-x	XR_001703136.1	no
mir-100-y	XR_001703136.1	no
mir-293-y	XR_001703136.1	yes
mir-409-y	XR_001703136.1	yes
mir-462-y	XR_001703136.1	yes
mir-9075-y	XR_001703136.1	no
ame-miR-6052	XR_001703136.1	no
novel-m0007-5p	XR_001703136.1	no
mir-192-x	XR_001702895.1	yes
mir-411-x	XR_001702895.1	yes
mir-584-x	XR_001702895.1	no
mir-21-y	XR_001702820.1	yes
mir-410-y	XR_001702820.1	no
mir-769-x	XR_001702820.1	yes
mir-8503-x	XR_001702820.1	no
mir-1892-y	XR_001702820.1	yes
mir-409-y	XR_001702820.1	no
mir-369-y	XR_001702820.1	no
mir-5110-x	XR_001702820.1	no
mir-8212-y	XR_001702820.1	yes
novel-m0007-5p	XR_001702820.1	yes
mir-369-y	XR_001702663.1	yes
mir-298-x	XR_001702637.1	yes
mir-410-y	XR_001702637.1	yes
mir-151-x	XR_001702486.1	yes
mir-181-y	XR_001702486.1	yes
mir-1307-x	XR_001702486.1	yes
mir-193-y	XR_001702486.1	yes
mir-298-x	XR_001702486.1	no
mir-326-y	XR_001702486.1	no
mir-374-y	XR_001702486.1	yes
mir-376-y	XR_001702486.1	no
ame-miR-193	XR_001702486.1	yes
mir-151-x	XR_001702483.1	yes
mir-181-y	XR_001702483.1	yes
mir-1307-x	XR_001702483.1	yes
mir-193-y	XR_001702483.1	yes
mir-298-x	XR_001702483.1	no
mir-326-y	XR_001702483.1	no
mir-374-y	XR_001702483.1	yes
mir-376-y	XR_001702483.1	no
ame-miR-193	XR_001702483.1	yes
mir-151-x	XR_001702482.1	no
mir-181-y	XR_001702482.1	no
mir-1307-x	XR_001702482.1	no
mir-193-y	XR_001702482.1	no
mir-298-x	XR_001702482.1	yes
mir-326-y	XR_001702482.1	yes
mir-374-y	XR_001702482.1	no
mir-376-y	XR_001702482.1	yes
ame-miR-193	XR_001702482.1	no
mir-486-x	XR_001702409.1	no
mir-374-y	XR_001702409.1	yes
mir-376-y	XR_001702409.1	no
novel-m0007-5p	XR_001702409.1	yes
mir-30-x	XR_001702311.1	no
ame-miR-6052	XR_001702311.1	no
mir-21-x	XR_001702296.1	no
mir-30-x	XR_001702296.1	no
mir-451-x	XR_001702296.1	yes
mir-151-x	XR_001702296.1	no
mir-17-x	XR_001702296.1	no
mir-181-y	XR_001702296.1	no
mir-196-x	XR_001702296.1	no
mir-20-x	XR_001702296.1	no
mir-21-y	XR_001702296.1	no
mir-342-y	XR_001702296.1	yes
mir-1307-x	XR_001702296.1	no
mir-5100-y	XR_001702296.1	yes
mir-8503-x	XR_001702296.1	yes
mir-1307-y	XR_001702296.1	no
mir-16-y	XR_001702296.1	no
mir-25-x	XR_001702296.1	no
mir-381-y	XR_001702296.1	yes
mir-454-y	XR_001702296.1	no
mir-462-y	XR_001702296.1	yes
mir-9075-y	XR_001702296.1	no
mir-369-y	XR_001702296.1	yes
mir-5110-x	XR_001702296.1	yes
mir-590-y	XR_001702296.1	no
mir-501-y	TCONS_00038950	no
mir-30-y	TCONS_00038950	no
mir-181-y	TCONS_00038950	no
mir-1307-x	TCONS_00038950	no
mir-25-x	TCONS_00038950	no
mir-501-y	TCONS_00038551	yes
mir-128-y	TCONS_00038551	yes
mir-21-y	TCONS_00038551	yes
mir-423-y	TCONS_00038551	yes
mir-181-y	TCONS_00038551	yes
mir-1892-y	TCONS_00038551	yes
mir-590-y	TCONS_00038551	yes
mir-501-y	TCONS_00038550	no
mir-128-y	TCONS_00038550	no
mir-21-y	TCONS_00038550	no
mir-423-y	TCONS_00038550	no
mir-181-y	TCONS_00038550	no
mir-1892-y	TCONS_00038550	no
mir-590-y	TCONS_00038550	no
mir-30-x	TCONS_00037745	no
mir-1892-y	TCONS_00037745	no
mir-16-y	TCONS_00037745	no
mir-590-y	TCONS_00037745	no
mir-30-x	TCONS_00037743	yes
mir-1892-y	TCONS_00037743	yes
mir-16-y	TCONS_00037743	yes
mir-590-y	TCONS_00037743	yes
mir-21-x	TCONS_00035764	yes
mir-486-x	TCONS_00035764	no
mir-155-x	TCONS_00035764	no
mir-411-x	TCONS_00035764	no
novel-m0018-5p	TCONS_00035764	yes
mir-192-x	TCONS_00031414	no
mir-5106-y	TCONS_00031414	no
mir-151-x	TCONS_00031414	yes
mir-17-x	TCONS_00031414	yes
mir-20-x	TCONS_00031414	yes
mir-1307-y	TCONS_00031414	yes
mir-291-y	TCONS_00031414	no
mir-292-x	TCONS_00031414	no
mir-722-y	TCONS_00031414	no
mir-293-x	TCONS_00031414	no
mir-462-y	TCONS_00031414	no
novel-m0007-5p	TCONS_00031414	yes
mir-451-x	TCONS_00031095	no
mir-181-y	TCONS_00031095	yes
mir-5100-y	TCONS_00031095	no
mir-767-x	TCONS_00031095	yes
mir-208-y	TCONS_00031095	yes
novel-m0007-5p	TCONS_00031095	yes
mir-30-x	TCONS_00030779	no
mir-451-x	TCONS_00030779	yes
mir-128-y	TCONS_00030779	no
mir-151-x	TCONS_00030779	no
mir-423-y	TCONS_00030779	no
mir-127-y	TCONS_00030779	yes
mir-17-x	TCONS_00030779	no
mir-20-x	TCONS_00030779	no
mir-342-y	TCONS_00030779	yes
mir-5100-y	TCONS_00030779	yes
mir-2188-x	TCONS_00030779	no
mir-4792-x	TCONS_00030779	yes
mir-722-y	TCONS_00030779	yes
mir-941-y	TCONS_00030779	no
mir-293-y	TCONS_00030779	yes
mir-4700-x	TCONS_00030779	yes
mir-25-x	TCONS_00030779	no
mir-300-y	TCONS_00030779	yes
mir-326-y	TCONS_00030779	yes
novel-m0007-5p	TCONS_00030779	no
mir-21-x	TCONS_00030297	yes
mir-151-x	TCONS_00030297	yes
mir-5100-y	TCONS_00030297	no
mir-1983-y	TCONS_00030297	yes
mir-25-x	TCONS_00030297	yes
mir-462-y	TCONS_00030297	no
mir-21-y	TCONS_00029742	no
mir-17-x	TCONS_00029742	no
mir-20-x	TCONS_00029742	no
mir-295-y	TCONS_00029742	yes
mir-584-x	TCONS_00029742	no
mir-294-y	TCONS_00029742	yes
mir-8212-y	TCONS_00029742	no
mir-151-x	TCONS_00029049	no
mir-144-x	TCONS_00029049	no
mir-17-x	TCONS_00029049	no
mir-20-x	TCONS_00029049	no
mir-5100-y	TCONS_00029049	yes
mir-541-x	TCONS_00029049	yes
mir-291-y	TCONS_00029049	yes
mir-722-y	TCONS_00029049	yes
mir-293-y	TCONS_00029049	yes
mir-767-x	TCONS_00029049	no
mir-25-x	TCONS_00029049	no
mir-454-y	TCONS_00029049	no
mir-590-y	TCONS_00029049	no
novel-m0007-5p	TCONS_00029049	no
mir-501-y	TCONS_00027587	no
mir-21-x	TCONS_00027587	no
mir-30-x	TCONS_00027587	no
mir-8232-x	TCONS_00027587	no
novel-m0007-5p	TCONS_00027587	no
mir-501-y	TCONS_00024939	no
mir-451-x	TCONS_00024939	yes
mir-486-x	TCONS_00024939	yes
mir-706-x	TCONS_00024939	no
mir-144-x	TCONS_00024939	no
mir-155-x	TCONS_00024939	yes
mir-17-x	TCONS_00024939	no
mir-181-y	TCONS_00024939	no
mir-20-x	TCONS_00024939	no
mir-298-x	TCONS_00024939	yes
mir-5100-y	TCONS_00024939	yes
mir-8503-x	TCONS_00024939	yes
mir-1307-x	TCONS_00024939	no
mir-1307-y	TCONS_00024939	no
mir-410-y	TCONS_00024939	yes
mir-293-y	TCONS_00024939	yes
mir-208-y	TCONS_00024939	no
mir-25-x	TCONS_00024939	no
mir-409-y	TCONS_00024939	yes
mir-462-y	TCONS_00024939	yes
mir-369-y	TCONS_00024939	yes
novel-m0007-5p	TCONS_00024939	no
mir-501-y	TCONS_00024938	yes
mir-451-x	TCONS_00024938	no
mir-486-x	TCONS_00024938	no
mir-706-x	TCONS_00024938	yes
mir-144-x	TCONS_00024938	yes
mir-155-x	TCONS_00024938	no
mir-17-x	TCONS_00024938	yes
mir-181-y	TCONS_00024938	yes
mir-20-x	TCONS_00024938	yes
mir-298-x	TCONS_00024938	no
mir-5100-y	TCONS_00024938	no
mir-8503-x	TCONS_00024938	no
mir-1307-x	TCONS_00024938	yes
mir-1307-y	TCONS_00024938	yes
mir-410-y	TCONS_00024938	no
mir-293-y	TCONS_00024938	no
mir-208-y	TCONS_00024938	yes
mir-25-x	TCONS_00024938	yes
mir-409-y	TCONS_00024938	no
mir-462-y	TCONS_00024938	no
mir-369-y	TCONS_00024938	no
novel-m0007-5p	TCONS_00024938	yes
mir-30-y	TCONS_00021593	yes
mir-8503-x	TCONS_00021593	no
mir-1307-y	TCONS_00021593	yes
mir-2188-x	TCONS_00021593	yes
mir-381-y	TCONS_00021593	no
mir-409-y	TCONS_00021593	no
mir-224-x	TCONS_00021593	yes
mir-590-y	TCONS_00021593	yes
mir-21-x	TCONS_00021576	no
mir-30-x	TCONS_00021576	no
mir-451-x	TCONS_00021576	yes
mir-151-x	TCONS_00021576	no
mir-155-x	TCONS_00021576	yes
mir-5100-y	TCONS_00021576	yes
mir-541-x	TCONS_00021576	yes
mir-1307-y	TCONS_00021576	no
mir-769-x	TCONS_00021576	no
mir-374-y	TCONS_00021576	no
mir-381-y	TCONS_00021576	yes
mir-151-x	TCONS_00016745	no
mir-30-y	TCONS_00016745	no
mir-423-y	TCONS_00016745	no
mir-155-x	TCONS_00016745	yes
mir-17-x	TCONS_00016745	no
mir-181-y	TCONS_00016745	no
mir-20-x	TCONS_00016745	no
mir-5100-y	TCONS_00016745	yes
mir-291-y	TCONS_00016745	yes
mir-722-y	TCONS_00016745	yes
mir-16-y	TCONS_00016745	no
mir-376-y	TCONS_00016745	yes
mir-409-y	TCONS_00016745	yes
mir-454-y	TCONS_00016745	no
mir-462-y	TCONS_00016745	yes
novel-m0007-5p	TCONS_00016745	no
mir-706-x	TCONS_00016460	yes
mir-590-y	TCONS_00016460	yes
mir-423-y	TCONS_00015430	no
mir-17-x	TCONS_00015430	no
mir-20-x	TCONS_00015430	no
mir-291-x	TCONS_00015430	yes
mir-291-y	TCONS_00015430	yes
mir-451-x	TCONS_00014723	no
mir-486-x	TCONS_00014723	no
mir-151-x	TCONS_00014723	yes
mir-706-x	TCONS_00014723	yes
mir-5100-y	TCONS_00014723	no
mir-100-y	TCONS_00014723	yes
mir-291-x	TCONS_00014723	no
mir-4792-x	TCONS_00014723	no
mir-769-x	TCONS_00014723	yes
mir-293-y	TCONS_00014723	no
mir-462-y	TCONS_00014723	no
mir-9075-y	TCONS_00014723	yes
mir-224-x	TCONS_00014723	yes
novel-m0007-5p	TCONS_00014723	yes
ame-miR-6052	TCONS_00014723	yes
mir-30-x	TCONS_00014598	no
mir-151-x	TCONS_00014598	no
mir-1307-x	TCONS_00014598	no
mir-410-y	TCONS_00014598	yes
mir-293-y	TCONS_00014598	yes
mir-208-y	TCONS_00014598	no
novel-m0007-5p	TCONS_00014598	no
ame-miR-6052	TCONS_00014598	no
mir-706-x	TCONS_00014293	no
mir-144-x	TCONS_00014293	no
mir-410-y	TCONS_00014293	yes
mir-409-y	TCONS_00014293	yes
mir-369-y	TCONS_00014293	yes
mir-5106-y	TCONS_00012622	yes
mir-30-y	TCONS_00012622	no
mir-423-y	TCONS_00012622	no
mir-5100-y	TCONS_00012622	yes
novel-m0018-5p	TCONS_00012622	no
mir-92-x	TCONS_00012343	no
mir-208-y	TCONS_00012343	no
mir-300-y	TCONS_00012343	yes
mir-5106-y	TCONS_00008930	no
mir-151-x	TCONS_00008930	yes
mir-151-y	TCONS_00008930	yes
mir-30-y	TCONS_00008930	yes
mir-181-y	TCONS_00008930	yes
mir-5100-y	TCONS_00008930	no
mir-8503-x	TCONS_00008930	no
mir-291-x	TCONS_00008930	no
mir-376-y	TCONS_00008930	no
mir-369-y	TCONS_00008930	no
ame-miR-6052	TCONS_00008930	yes
ame-miR-3720	TCONS_00008930	yes
mir-5106-y	TCONS_00008928	yes
mir-151-x	TCONS_00008928	no
mir-151-y	TCONS_00008928	no
mir-30-y	TCONS_00008928	no
mir-181-y	TCONS_00008928	no
mir-5100-y	TCONS_00008928	yes
mir-8503-x	TCONS_00008928	yes
mir-291-x	TCONS_00008928	yes
mir-376-y	TCONS_00008928	yes
mir-369-y	TCONS_00008928	yes
novel-m0007-5p	TCONS_00008928	no
ame-miR-6052	TCONS_00008928	no
ame-miR-3720	TCONS_00008928	no
mir-30-x	TCONS_00008538	no
mir-486-x	TCONS_00008538	yes
mir-127-y	TCONS_00008538	yes
mir-1307-x	TCONS_00008538	no
mir-1307-y	TCONS_00008538	no
mir-292-x	TCONS_00008538	yes
mir-410-y	TCONS_00008538	yes
mir-8232-x	TCONS_00008538	no
mir-293-x	TCONS_00008538	yes
novel-m0007-5p	TCONS_00008538	no
mir-30-y	TCONS_00005977	yes
mir-17-x	TCONS_00005977	yes
mir-20-x	TCONS_00005977	yes
mir-381-y	TCONS_00005977	no
mir-294-y	TCONS_00005977	no
mir-501-y	TCONS_00005913	no
mir-17-x	TCONS_00005913	no
mir-20-x	TCONS_00005913	no
mir-295-y	TCONS_00005913	yes
mir-5100-y	TCONS_00005913	yes
mir-291-y	TCONS_00005913	yes
mir-294-y	TCONS_00005913	yes
ame-miR-2788	TCONS_00005913	no
mir-501-y	TCONS_00005815	no
mir-30-x	TCONS_00005815	no
mir-151-x	TCONS_00005815	no
mir-8191-x	TCONS_00005815	yes
mir-298-x	TCONS_00005815	yes
mir-1892-y	TCONS_00005815	no
mir-25-x	TCONS_00005815	no
mir-462-y	TCONS_00005815	yes
mir-151-x	TCONS_00005621	no
mir-291-x	TCONS_00005621	yes
mir-381-y	TCONS_00005621	yes
mir-590-y	TCONS_00005621	no
mir-21-y	TCONS_00004887	no
mir-30-y	TCONS_00004887	no
mir-181-y	TCONS_00004887	no
mir-298-x	TCONS_00004887	yes
mir-8503-x	TCONS_00004887	yes
mir-4792-x	TCONS_00004887	yes
mir-722-y	TCONS_00004887	yes
mir-584-x	TCONS_00004887	no
mir-9075-y	TCONS_00004887	no
mir-151-x	TCONS_00004409	no
mir-181-y	TCONS_00004409	no
mir-193-y	TCONS_00004409	no
mir-292-x	TCONS_00004409	yes
mir-769-x	TCONS_00004409	no
mir-1983-y	TCONS_00004409	no
mir-293-x	TCONS_00004409	yes
mir-300-y	TCONS_00004409	yes
mir-409-y	TCONS_00004409	yes
mir-9075-y	TCONS_00004409	no
mir-5110-x	TCONS_00004409	yes
novel-m0007-5p	TCONS_00004409	no
ame-miR-193	TCONS_00004409	no
mir-21-x	TCONS_00003147	yes
mir-28-y	TCONS_00003147	yes
mir-127-y	TCONS_00003072	yes
mir-769-x	TCONS_00003072	no
mir-369-y	TCONS_00003072	yes
mir-8212-y	TCONS_00003072	no
mir-451-x	TCONS_00000018	yes
mir-706-x	TCONS_00000018	no
mir-210-z	TCONS_00000018	yes
mir-326-y	TCONS_00000018	yes
mir-590-y	TCONS_00000018	no
