# Supplementary material for: Genome-Wide Identification of Long Non-Coding RNAs and Their Regulatory Networks Involved in Apis mellifera ligustica Response to Nosema ceranae Infection
Source: Insects. 2019 Aug 9;10(8):245. doi: 10.3390/insects10080245 (PMC6723323; doi:10.3390/insects10080245)
Supplement: Supplementary file 1 [file insects-10-00245-s001.zip › Supplementary Materials/Table S16.xlsx]

## Sheet: LncRNA_miRNA.DE.updown
Table S16 Pairs of DElncRNAs and their target miRNAs in Am10CK vs Am10T.
miRNA	lncRNA	Significance
mir-2946-y	XR_412201.2	yes
mir-8117-y	XR_412201.2	yes
mir-2388-y	XR_412201.2	yes
mir-8109-x	XR_412201.2	yes
mir-143-y	XR_412025.2	yes
mir-126-y	XR_412025.2	yes
let-7-y	XR_412025.2	yes
mir-2184-x	XR_412025.2	yes
mir-8159-x	XR_412025.2	yes
mir-8232-x	XR_412025.2	yes
mir-1-z	XR_412025.2	yes
ame-miR-3747b	XR_412025.2	yes
mir-146-x	XR_411776.2	yes
ame-miR-981	XR_411776.2	yes
ame-miR-3747b	XR_411776.2	yes
mir-547-x	XR_411742.2	yes
mir-7465-x	XR_411703.2	yes
mir-130-y	XR_411683.2	yes
mir-706-x	XR_411683.2	yes
mir-2946-y	XR_411683.2	yes
mir-8503-x	XR_411683.2	yes
mir-9215-x	XR_411683.2	yes
mir-462-x	XR_411416.2	yes
mir-1957-x	XR_411416.2	yes
mir-731-x	XR_411416.2	yes
mir-9189-y	XR_411416.2	yes
ame-miR-981	XR_411416.2	yes
mir-143-y	XR_411389.2	yes
mir-126-x	XR_411389.2	yes
mir-142-y	XR_411389.2	yes
mir-3202-x	XR_411389.2	yes
mir-205-x	XR_411389.2	yes
mir-7132-y	XR_411389.2	yes
mir-451-x	XR_410555.2	yes
mir-106-x	XR_410555.2	yes
mir-126-x	XR_410555.2	yes
mir-144-x	XR_410555.2	yes
mir-194-x	XR_410555.2	yes
mir-731-x	XR_410555.2	yes
mir-1-z	XR_410555.2	yes
ame-miR-981	XR_410555.2	yes
ame-miR-3727	XR_410555.2	yes
mir-5119-y	XR_410552.2	yes
mir-130-y	XR_410552.2	yes
mir-196-x	XR_410552.2	yes
mir-4796-y	XR_410552.2	yes
mir-2946-y	XR_410552.2	yes
mir-8503-x	XR_410552.2	yes
mir-9223-y	XR_410552.2	yes
mir-5110-x	XR_410552.2	yes
mir-547-x	XR_410552.2	yes
novel-m0009-3p	XR_410552.2	yes
mir-126-x	XR_410511.2	yes
mir-144-x	XR_410511.2	yes
mir-1332-y	XR_410493.2	yes
mir-451-x	XR_410401.2	yes
mir-282-x	XR_410401.2	yes
ame-miR-3727	XR_410401.2	yes
ame-miR-3747b	XR_410401.2	yes
mir-222-y	XR_409749.2	yes
mir-186-x	XR_409749.2	yes
mir-221-z	XR_409749.2	yes
mir-993-x	XR_409749.2	yes
mir-182-x	XR_409610.2	yes
mir-4796-y	XR_409257.2	yes
mir-8117-y	XR_409257.2	yes
mir-547-x	XR_409257.2	yes
ame-miR-981	XR_408806.2	yes
mir-186-x	XR_408537.2	yes
mir-706-x	XR_408537.2	yes
mir-2946-y	XR_408537.2	yes
mir-320-y	XR_408537.2	yes
mir-547-x	XR_408537.2	yes
mir-8924-y	XR_408537.2	yes
mir-4217-y	XR_408537.2	yes
mir-2946-y	XR_408063.2	yes
mir-151-y	XR_001706496.1	yes
mir-8503-x	XR_001706496.1	yes
mir-9223-y	XR_001706496.1	yes
mir-547-x	XR_001706496.1	yes
mir-186-x	XR_001706363.1	yes
mir-28-y	XR_001706363.1	yes
mir-2172-x	XR_001706363.1	yes
mir-142-x	XR_001706304.1	yes
mir-451-x	XR_001706304.1	yes
mir-282-x	XR_001706304.1	yes
ame-miR-3747b	XR_001706304.1	yes
mir-21-x	XR_001706260.1	yes
mir-7975-y	XR_001706238.1	yes
mir-8117-y	XR_001706238.1	yes
mir-6802-x	XR_001706238.1	yes
mir-2946-y	XR_001706195.1	yes
mir-2965-y	XR_001706195.1	yes
mir-301-x	XR_001706195.1	yes
mir-146-x	XR_001706086.1	yes
mir-462-x	XR_001706086.1	yes
mir-194-x	XR_001706086.1	yes
mir-30-y	XR_001706086.1	yes
let-7-y	XR_001706086.1	yes
mir-5112-x	XR_001706086.1	yes
mir-7132-y	XR_001706086.1	yes
mir-8271-y	XR_001706086.1	yes
mir-1-z	XR_001706086.1	yes
mir-9189-y	XR_001706086.1	yes
mir-21-x	XR_001705874.1	yes
mir-8970-y	XR_001705874.1	yes
mir-126-x	XR_001705854.1	yes
mir-30-y	XR_001705854.1	yes
mir-122-x	XR_001705854.1	yes
mir-8232-x	XR_001705854.1	yes
mir-3232-x	XR_001705737.1	yes
mir-7572-y	XR_001705737.1	yes
mir-8797-x	XR_001705737.1	yes
mir-1264-y	XR_001705737.1	yes
mir-2388-y	XR_001705737.1	yes
mir-5110-x	XR_001705737.1	yes
mir-547-x	XR_001705737.1	yes
mir-462-x	XR_001705654.1	yes
mir-144-y	XR_001705654.1	yes
mir-7311-y	XR_001705654.1	yes
mir-7132-y	XR_001705654.1	yes
ame-miR-3747b	XR_001705654.1	yes
mir-7114-y	XR_001705562.1	yes
mir-1-z	XR_001705562.1	yes
mir-705-x	XR_001705562.1	yes
ame-miR-981	XR_001705562.1	yes
mir-144-x	XR_001705522.1	yes
mir-3203-y	XR_001705522.1	yes
mir-7114-y	XR_001705522.1	yes
mir-5119-y	XR_001705352.1	yes
mir-1264-y	XR_001705352.1	yes
mir-2388-y	XR_001705352.1	yes
mir-8212-y	XR_001705352.1	yes
mir-8970-y	XR_001705352.1	yes
mir-4796-y	XR_001705296.1	yes
mir-706-x	XR_001705296.1	yes
novel-m0009-3p	XR_001705296.1	yes
mir-3202-x	XR_001705204.1	yes
ame-miR-980	XR_001705189.1	yes
ame-miR-981	XR_001705189.1	yes
mir-130-y	XR_001705150.1	yes
mir-186-x	XR_001705150.1	yes
mir-320-y	XR_001705150.1	yes
mir-9277-y	XR_001705150.1	yes
mir-4217-y	XR_001705150.1	yes
novel-m0009-3p	XR_001705150.1	yes
mir-130-y	XR_001705141.1	yes
mir-186-x	XR_001705141.1	yes
mir-320-y	XR_001705141.1	yes
mir-9277-y	XR_001705141.1	yes
mir-4217-y	XR_001705141.1	yes
novel-m0009-3p	XR_001705141.1	yes
mir-142-x	XR_001705134.1	yes
mir-194-x	XR_001705134.1	yes
mir-223-y	XR_001705134.1	yes
mir-731-x	XR_001705134.1	yes
ame-miR-6047a	XR_001705134.1	yes
mir-143-y	XR_001704989.1	yes
mir-462-x	XR_001704989.1	yes
mir-126-y	XR_001704989.1	yes
mir-223-y	XR_001704989.1	yes
mir-282-x	XR_001704989.1	yes
mir-7311-y	XR_001704989.1	yes
mir-3203-y	XR_001704989.1	yes
mir-7132-y	XR_001704989.1	yes
mir-126-x	XR_001704948.1	yes
mir-142-y	XR_001704948.1	yes
mir-205-x	XR_001704948.1	yes
mir-731-x	XR_001704948.1	yes
mir-9189-y	XR_001704948.1	yes
ame-miR-6047a	XR_001704948.1	yes
mir-146-x	XR_001704861.1	yes
mir-282-x	XR_001704861.1	yes
mir-3203-y	XR_001704861.1	yes
mir-7132-y	XR_001704861.1	yes
mir-1338-x	XR_001704861.1	yes
mir-1388-x	XR_001704861.1	yes
ame-miR-981	XR_001704861.1	yes
ame-miR-3727	XR_001704861.1	yes
mir-2184-x	XR_001704842.1	yes
mir-731-x	XR_001704842.1	yes
mir-1338-y	XR_001704842.1	yes
mir-1388-y	XR_001704842.1	yes
ame-miR-6065	XR_001704842.1	yes
mir-146-x	XR_001704815.1	yes
mir-126-x	XR_001704815.1	yes
mir-2184-x	XR_001704815.1	yes
mir-1-z	XR_001704815.1	yes
ame-miR-6065	XR_001704815.1	yes
mir-462-x	XR_001704764.1	yes
let-7-y	XR_001704764.1	yes
mir-101-y	XR_001704760.1	yes
mir-462-x	XR_001704760.1	yes
mir-126-y	XR_001704760.1	yes
mir-1957-x	XR_001704760.1	yes
let-7-y	XR_001704760.1	yes
mir-3203-y	XR_001704760.1	yes
mir-7132-y	XR_001704760.1	yes
mir-8232-x	XR_001704760.1	yes
ame-miR-3747b	XR_001704760.1	yes
mir-2946-y	XR_001704666.1	yes
mir-28-y	XR_001704624.1	yes
mir-2965-y	XR_001704624.1	yes
mir-320-y	XR_001704624.1	yes
mir-101-y	XR_001704577.1	yes
mir-143-y	XR_001704577.1	yes
mir-731-x	XR_001704577.1	yes
ame-miR-3747b	XR_001704577.1	yes
mir-186-x	XR_001704563.1	yes
mir-28-y	XR_001704563.1	yes
mir-8503-x	XR_001704563.1	yes
mir-8271-y	XR_001704541.1	yes
mir-143-y	XR_001704472.1	yes
mir-451-x	XR_001704472.1	yes
mir-194-x	XR_001704472.1	yes
mir-100-y	XR_001704472.1	yes
mir-2188-x	XR_001704472.1	yes
mir-186-x	XR_001704450.1	yes
mir-4796-y	XR_001704450.1	yes
mir-1332-y	XR_001704450.1	yes
mir-9215-x	XR_001704450.1	yes
mir-4872-x	XR_001704450.1	yes
mir-316-x	XR_001704440.1	yes
ame-miR-3747b	XR_001704440.1	yes
mir-182-x	XR_001704438.1	yes
mir-2172-x	XR_001704438.1	yes
mir-2388-y	XR_001704438.1	yes
mir-101-y	XR_001704415.1	yes
mir-143-y	XR_001704415.1	yes
mir-462-x	XR_001704415.1	yes
mir-30-y	XR_001704415.1	yes
mir-100-y	XR_001704415.1	yes
mir-8271-y	XR_001704415.1	yes
ame-miR-3747b	XR_001704415.1	yes
mir-126-x	XR_001704375.1	yes
mir-143-y	XR_001704147.1	yes
mir-30-y	XR_001704147.1	yes
mir-3202-x	XR_001704147.1	yes
mir-100-y	XR_001704147.1	yes
mir-130-y	XR_001703995.1	yes
mir-1332-y	XR_001703995.1	yes
mir-547-x	XR_001703995.1	yes
mir-182-x	XR_001703794.1	yes
mir-4796-y	XR_001703794.1	yes
mir-144-y	XR_001703593.1	yes
mir-30-y	XR_001703593.1	yes
let-7-y	XR_001703593.1	yes
mir-1332-y	XR_001703547.1	yes
mir-1264-y	XR_001703547.1	yes
mir-547-x	XR_001703547.1	yes
mir-462-x	XR_001703403.1	yes
mir-126-y	XR_001703403.1	yes
mir-144-x	XR_001703403.1	yes
mir-194-x	XR_001703403.1	yes
let-7-z	XR_001703403.1	yes
ame-miR-3727	XR_001703403.1	yes
ame-miR-3747b	XR_001703403.1	yes
mir-462-x	XR_001703293.1	yes
mir-1957-x	XR_001703293.1	yes
mir-282-x	XR_001703293.1	yes
mir-100-y	XR_001703293.1	yes
ame-miR-3747b	XR_001703293.1	yes
mir-21-x	XR_001703256.1	yes
mir-151-y	XR_001703256.1	yes
mir-186-x	XR_001703256.1	yes
mir-423-y	XR_001703256.1	yes
mir-8503-x	XR_001703256.1	yes
mir-301-x	XR_001703256.1	yes
mir-424-x	XR_001703256.1	yes
mir-8109-x	XR_001703256.1	yes
mir-4872-x	XR_001703256.1	yes
mir-1494-x	XR_001703256.1	yes
mir-3202-x	XR_001703215.1	yes
mir-143-y	XR_001703161.1	yes
mir-451-x	XR_001703161.1	yes
mir-126-x	XR_001703161.1	yes
mir-143-y	XR_001703160.1	yes
mir-451-x	XR_001703160.1	yes
mir-126-x	XR_001703160.1	yes
mir-101-y	XR_001703136.1	yes
mir-462-x	XR_001703136.1	yes
mir-100-y	XR_001703136.1	yes
mir-205-x	XR_001703136.1	yes
ame-miR-3727	XR_001703136.1	yes
ame-miR-3747b	XR_001703136.1	yes
mir-4796-y	XR_001703131.1	yes
mir-706-x	XR_001703131.1	yes
mir-101-y	XR_001703127.1	yes
mir-462-x	XR_001703127.1	yes
mir-100-y	XR_001703127.1	yes
ame-miR-3727	XR_001703127.1	yes
mir-101-y	XR_001703126.1	yes
mir-462-x	XR_001703126.1	yes
mir-100-y	XR_001703126.1	yes
ame-miR-3727	XR_001703126.1	yes
ame-miR-3747b	XR_001703126.1	yes
mir-706-x	XR_001703124.1	yes
mir-30-y	XR_001702888.1	yes
mir-731-x	XR_001702888.1	yes
mir-194-x	XR_001702773.1	yes
mir-144-x	XR_001702726.1	yes
mir-7114-y	XR_001702726.1	yes
ame-miR-3747b	XR_001702726.1	yes
mir-130-y	XR_001702646.1	yes
mir-4796-y	XR_001702646.1	yes
mir-2388-y	XR_001702646.1	yes
mir-5110-x	XR_001702646.1	yes
mir-547-x	XR_001702646.1	yes
mir-8212-y	XR_001702646.1	yes
mir-143-y	XR_001702485.1	yes
mir-9189-y	XR_001702485.1	yes
ame-miR-980	XR_001702485.1	yes
ame-miR-981	XR_001702485.1	yes
mir-126-y	XR_001702310.1	yes
mir-7311-y	XR_001702310.1	yes
mir-8232-x	XR_001702310.1	yes
ame-miR-3747b	XR_001702310.1	yes
mir-424-x	XR_001702309.1	yes
mir-424-x	XR_001702306.1	yes
mir-186-x	TCONS_00039084	yes
mir-5108-y	TCONS_00038916	yes
mir-138-x	TCONS_00038916	yes
mir-200-y	TCONS_00036139	yes
mir-144-x	TCONS_00036139	yes
mir-3202-x	TCONS_00036139	yes
let-7-z	TCONS_00036139	yes
mir-3203-y	TCONS_00036139	yes
mir-9189-y	TCONS_00036139	yes
mir-7422-x	TCONS_00036139	yes
ame-miR-981	TCONS_00036139	yes
mir-126-x	TCONS_00034463	yes
mir-462-x	TCONS_00034463	yes
mir-7132-y	TCONS_00034463	yes
mir-731-x	TCONS_00034463	yes
mir-423-x	TCONS_00032968	yes
mir-993-x	TCONS_00031521	yes
mir-301-x	TCONS_00031521	yes
mir-8117-y	TCONS_00031521	yes
mir-547-x	TCONS_00031521	yes
ame-miR-3759	TCONS_00031521	yes
mir-9215-x	TCONS_00030838	yes
mir-2946-y	TCONS_00030838	yes
mir-5110-x	TCONS_00030838	yes
mir-200-y	TCONS_00030547	yes
let-7-y	TCONS_00030547	yes
mir-205-x	TCONS_00029843	yes
mir-706-x	TCONS_00029619	yes
mir-4796-y	TCONS_00029619	yes
mir-8212-y	TCONS_00029619	yes
novel-m0009-3p	TCONS_00029619	yes
let-7-y	TCONS_00029069	yes
mir-101-y	TCONS_00025719	yes
mir-126-x	TCONS_00025719	yes
mir-30-y	TCONS_00025719	yes
mir-3202-x	TCONS_00025719	yes
mir-8159-x	TCONS_00025719	yes
mir-100-y	TCONS_00025719	yes
mir-126-x	TCONS_00025587	yes
mir-205-x	TCONS_00025587	yes
mir-316-x	TCONS_00025587	yes
mir-7132-y	TCONS_00025587	yes
ame-miR-6043	TCONS_00025587	yes
ame-miR-3747b	TCONS_00025587	yes
mir-21-x	TCONS_00025374	yes
mir-222-y	TCONS_00025374	yes
mir-5106-y	TCONS_00025374	yes
mir-130-y	TCONS_00025374	yes
mir-186-x	TCONS_00025374	yes
mir-221-z	TCONS_00025374	yes
mir-423-y	TCONS_00025374	yes
mir-706-x	TCONS_00025374	yes
mir-196-x	TCONS_00025374	yes
mir-4796-y	TCONS_00025374	yes
mir-320-y	TCONS_00025374	yes
mir-3232-x	TCONS_00025374	yes
mir-2172-x	TCONS_00025374	yes
mir-5001-x	TCONS_00025374	yes
mir-5110-x	TCONS_00025374	yes
mir-8924-y	TCONS_00025374	yes
mir-142-x	TCONS_00024939	yes
mir-143-y	TCONS_00024939	yes
mir-146-x	TCONS_00024939	yes
mir-451-x	TCONS_00024939	yes
mir-126-y	TCONS_00024939	yes
mir-106-x	TCONS_00024939	yes
mir-144-x	TCONS_00024939	yes
mir-3202-x	TCONS_00024939	yes
let-7-y	TCONS_00024939	yes
mir-122-x	TCONS_00024939	yes
mir-316-x	TCONS_00024939	yes
mir-7132-y	TCONS_00024939	yes
mir-731-x	TCONS_00024939	yes
ame-miR-6043	TCONS_00024939	yes
ame-miR-6065	TCONS_00024939	yes
ame-miR-3727	TCONS_00024939	yes
ame-miR-3747b	TCONS_00024939	yes
mir-8924-y	TCONS_00024628	yes
mir-186-x	TCONS_00022896	yes
mir-706-x	TCONS_00022896	yes
mir-3232-x	TCONS_00022896	yes
mir-8117-y	TCONS_00022896	yes
mir-8212-y	TCONS_00022896	yes
mir-186-x	TCONS_00022895	yes
mir-706-x	TCONS_00022895	yes
mir-8117-y	TCONS_00022895	yes
mir-8212-y	TCONS_00022895	yes
mir-8232-x	TCONS_00021193	yes
ame-miR-3727	TCONS_00021193	yes
mir-223-y	TCONS_00020767	yes
mir-2188-x	TCONS_00020767	yes
mir-126-x	TCONS_00020599	yes
mir-30-y	TCONS_00020599	yes
mir-2388-y	TCONS_00017176	yes
mir-7465-x	TCONS_00017176	yes
mir-8212-y	TCONS_00017176	yes
mir-320-y	TCONS_00016016	yes
mir-8109-x	TCONS_00015510	yes
mir-8970-y	TCONS_00015510	yes
let-7-x	TCONS_00015510	yes
mir-151-y	TCONS_00015510	yes
mir-706-x	TCONS_00015510	yes
mir-1332-y	TCONS_00015510	yes
mir-2946-y	TCONS_00015510	yes
mir-98-x	TCONS_00015510	yes
mir-7572-y	TCONS_00015510	yes
mir-424-x	TCONS_00015510	yes
mir-8117-y	TCONS_00015510	yes
mir-5110-x	TCONS_00015510	yes
mir-142-y	TCONS_00014795	yes
mir-144-x	TCONS_00014795	yes
mir-144-y	TCONS_00014795	yes
mir-205-x	TCONS_00014795	yes
mir-2184-x	TCONS_00014795	yes
mir-8159-x	TCONS_00014795	yes
mir-7114-y	TCONS_00014795	yes
mir-3202-x	TCONS_00014398	yes
ame-miR-3727	TCONS_00014398	yes
mir-706-x	TCONS_00014293	yes
mir-9277-y	TCONS_00014293	yes
mir-706-x	TCONS_00014292	yes
mir-9277-y	TCONS_00014292	yes
let-7-y	TCONS_00013593	yes
ame-miR-3727	TCONS_00012589	yes
mir-4217-y	TCONS_00011956	yes
mir-301-x	TCONS_00011956	yes
mir-3232-x	TCONS_00011956	yes
mir-8797-x	TCONS_00011956	yes
mir-424-x	TCONS_00011956	yes
mir-8212-y	TCONS_00011956	yes
mir-143-y	TCONS_00009648	yes
let-7-y	TCONS_00009648	yes
mir-9189-y	TCONS_00009648	yes
ame-miR-980	TCONS_00009648	yes
ame-miR-981	TCONS_00009648	yes
mir-4872-x	TCONS_00009646	yes
mir-182-x	TCONS_00009646	yes
mir-5108-y	TCONS_00009646	yes
mir-186-x	TCONS_00009646	yes
mir-423-y	TCONS_00009646	yes
mir-706-x	TCONS_00009646	yes
mir-2946-y	TCONS_00009646	yes
mir-320-y	TCONS_00009646	yes
mir-9277-y	TCONS_00009646	yes
mir-3232-x	TCONS_00009646	yes
mir-9223-y	TCONS_00009646	yes
mir-547-x	TCONS_00009646	yes
mir-2388-y	TCONS_00008930	yes
mir-8109-x	TCONS_00008930	yes
mir-5119-y	TCONS_00008930	yes
mir-182-x	TCONS_00008930	yes
mir-5106-y	TCONS_00008930	yes
mir-151-y	TCONS_00008930	yes
mir-2946-y	TCONS_00008930	yes
mir-8503-x	TCONS_00008930	yes
mir-9277-y	TCONS_00008930	yes
mir-547-x	TCONS_00008930	yes
mir-451-x	TCONS_00006942	yes
mir-200-y	TCONS_00006942	yes
mir-30-y	TCONS_00006942	yes
mir-194-x	TCONS_00006942	yes
mir-3203-y	TCONS_00006942	yes
mir-7114-y	TCONS_00006942	yes
mir-1-z	TCONS_00006942	yes
ame-miR-6065	TCONS_00006942	yes
ame-miR-3727	TCONS_00006942	yes
ame-miR-3747b	TCONS_00006942	yes
mir-8109-x	TCONS_00006547	yes
mir-8970-y	TCONS_00006547	yes
mir-182-x	TCONS_00006547	yes
mir-7572-y	TCONS_00006547	yes
mir-8797-x	TCONS_00006547	yes
mir-2388-y	TCONS_00006094	yes
mir-1494-x	TCONS_00006094	yes
mir-21-x	TCONS_00006094	yes
mir-186-x	TCONS_00006094	yes
mir-423-y	TCONS_00006094	yes
mir-4796-y	TCONS_00006094	yes
mir-2946-y	TCONS_00006094	yes
mir-424-x	TCONS_00006094	yes
mir-8117-y	TCONS_00006094	yes
mir-8924-y	TCONS_00006094	yes
novel-m0009-3p	TCONS_00006094	yes
mir-2188-x	TCONS_00005663	yes
mir-143-y	TCONS_00004912	yes
mir-451-x	TCONS_00004912	yes
mir-194-x	TCONS_00004912	yes
mir-100-y	TCONS_00004912	yes
mir-2188-x	TCONS_00004912	yes
mir-8232-x	TCONS_00004912	yes
mir-9189-y	TCONS_00004912	yes
mir-7422-x	TCONS_00004912	yes
ame-miR-980	TCONS_00004912	yes
mir-143-y	TCONS_00004891	yes
mir-462-x	TCONS_00004891	yes
mir-200-y	TCONS_00004891	yes
mir-144-x	TCONS_00004891	yes
mir-194-x	TCONS_00004891	yes
mir-3202-x	TCONS_00004891	yes
mir-7311-y	TCONS_00004891	yes
let-7-z	TCONS_00004891	yes
mir-205-x	TCONS_00004891	yes
mir-2184-x	TCONS_00004891	yes
mir-316-x	TCONS_00004891	yes
mir-100-y	TCONS_00004891	yes
mir-3203-y	TCONS_00004891	yes
mir-8271-y	TCONS_00004891	yes
mir-705-x	TCONS_00004891	yes
mir-9189-y	TCONS_00004891	yes
ame-miR-6047a	TCONS_00004891	yes
ame-miR-6065	TCONS_00004891	yes
ame-miR-3727	TCONS_00004891	yes
ame-miR-3747b	TCONS_00004891	yes
mir-143-y	TCONS_00004883	yes
mir-30-y	TCONS_00004883	yes
mir-282-x	TCONS_00004883	yes
mir-316-x	TCONS_00004883	yes
mir-1338-y	TCONS_00004883	yes
mir-1388-y	TCONS_00004883	yes
ame-miR-981	TCONS_00004883	yes
mir-126-x	TCONS_00003565	yes
mir-143-y	TCONS_00003565	yes
mir-205-x	TCONS_00003565	yes
mir-2184-x	TCONS_00003565	yes
mir-7132-y	TCONS_00003565	yes
mir-8159-x	TCONS_00003565	yes
mir-100-y	TCONS_00003565	yes
mir-2188-x	TCONS_00003565	yes
mir-705-x	TCONS_00003565	yes
mir-7422-x	TCONS_00003565	yes
ame-miR-981	TCONS_00003565	yes
ame-miR-3727	TCONS_00003565	yes
mir-126-x	TCONS_00003523	yes
mir-462-x	TCONS_00003523	yes
mir-30-y	TCONS_00003523	yes
mir-194-x	TCONS_00003523	yes
mir-122-x	TCONS_00003523	yes
mir-205-x	TCONS_00003523	yes
mir-9189-y	TCONS_00003523	yes
ame-miR-6047a	TCONS_00003523	yes
mir-28-y	TCONS_00003150	yes
mir-424-x	TCONS_00003150	yes
mir-144-y	TCONS_00003086	yes
mir-5108-y	TCONS_00003072	yes
mir-547-x	TCONS_00003072	yes
mir-8212-y	TCONS_00003072	yes
mir-146-x	TCONS_00003069	yes
mir-142-y	TCONS_00003069	yes
ame-miR-981	TCONS_00003069	yes
mir-8109-x	TCONS_00002775	yes
mir-4577-y	TCONS_00002775	yes
mir-5001-x	TCONS_00002775	yes
mir-5110-x	TCONS_00002775	yes
mir-547-x	TCONS_00002775	yes
mir-1957-x	TCONS_00002772	yes
mir-3202-x	TCONS_00002772	yes
mir-731-x	TCONS_00002772	yes
mir-9189-y	TCONS_00002772	yes
ame-miR-6047a	TCONS_00002772	yes
ame-miR-6065	TCONS_00002772	yes
ame-miR-3747b	TCONS_00002772	yes
mir-142-y	TCONS_00001342	yes
mir-144-y	TCONS_00001342	yes
mir-3203-y	TCONS_00001342	yes
mir-9189-y	TCONS_00001342	yes
mir-1-z	TCONS_00001342	yes
mir-451-x	TCONS_00001181	yes
mir-205-x	TCONS_00000702	yes
mir-8271-y	TCONS_00000702	yes
ame-miR-981	TCONS_00000702	yes
mir-3232-x	XR_412502.2	no
mir-451-x	XR_412201.2	no
mir-462-x	XR_412201.2	no
mir-144-x	XR_412201.2	no
mir-200-y	XR_412201.2	no
mir-7114-y	XR_412201.2	no
ame-miR-3747b	XR_412201.2	no
mir-151-y	XR_412025.2	no
mir-2946-y	XR_412025.2	no
mir-21-x	XR_411776.2	no
mir-5108-y	XR_411776.2	no
mir-8271-y	XR_411742.2	no
mir-205-x	XR_411705.2	no
mir-9189-y	XR_411705.2	no
mir-205-x	XR_411703.2	no
mir-9189-y	XR_411703.2	no
mir-143-y	XR_411683.2	no
mir-451-x	XR_411683.2	no
mir-126-x	XR_411683.2	no
mir-9277-y	XR_411416.2	no
mir-3232-x	XR_411416.2	no
mir-424-x	XR_411416.2	no
mir-2388-y	XR_411416.2	no
mir-4872-x	XR_411416.2	no
mir-1494-x	XR_411416.2	no
mir-5119-y	XR_411389.2	no
mir-186-x	XR_411389.2	no
mir-8503-x	XR_411389.2	no
mir-8109-x	XR_411389.2	no
mir-5119-y	XR_410555.2	no
mir-130-y	XR_410555.2	no
mir-196-x	XR_410555.2	no
mir-4796-y	XR_410555.2	no
mir-2946-y	XR_410555.2	no
mir-8503-x	XR_410555.2	no
mir-9223-y	XR_410555.2	no
mir-5110-x	XR_410555.2	no
mir-547-x	XR_410555.2	no
novel-m0009-3p	XR_410555.2	no
mir-451-x	XR_410552.2	no
mir-106-x	XR_410552.2	no
mir-126-x	XR_410552.2	no
mir-144-x	XR_410552.2	no
mir-194-x	XR_410552.2	no
mir-731-x	XR_410552.2	no
mir-1-z	XR_410552.2	no
ame-miR-981	XR_410552.2	no
ame-miR-3727	XR_410552.2	no
mir-126-x	XR_410508.2	no
mir-144-x	XR_410508.2	no
mir-8271-y	XR_410493.2	no
mir-706-x	XR_410401.2	no
mir-3232-x	XR_410401.2	no
mir-4700-x	XR_410401.2	no
mir-7572-y	XR_410401.2	no
mir-1264-y	XR_410401.2	no
mir-2388-y	XR_410401.2	no
mir-4217-y	XR_410401.2	no
mir-101-y	XR_409749.2	no
mir-146-x	XR_409749.2	no
mir-144-y	XR_409749.2	no
mir-1957-x	XR_409749.2	no
mir-9189-y	XR_409749.2	no
let-7-y	XR_409257.2	no
mir-1-z	XR_409257.2	no
mir-706-x	XR_409094.2	no
mir-547-x	XR_409094.2	no
mir-4217-y	XR_409094.2	no
mir-3232-x	XR_408806.2	no
mir-7572-y	XR_408806.2	no
mir-8797-x	XR_408806.2	no
mir-1264-y	XR_408806.2	no
mir-2388-y	XR_408806.2	no
mir-5110-x	XR_408806.2	no
mir-143-y	XR_408537.2	no
mir-101-y	XR_408063.2	no
mir-462-x	XR_408063.2	no
mir-144-y	XR_408063.2	no
mir-143-y	XR_001706496.1	no
mir-142-y	XR_001706496.1	no
mir-223-y	XR_001706496.1	no
mir-205-x	XR_001706496.1	no
mir-316-x	XR_001706496.1	no
mir-731-x	XR_001706496.1	no
ame-miR-3747b	XR_001706496.1	no
mir-126-x	XR_001706363.1	no
mir-8503-x	XR_001706304.1	no
mir-424-x	XR_001706304.1	no
mir-30-y	XR_001706260.1	no
mir-3203-y	XR_001706260.1	no
mir-451-x	XR_001706238.1	no
mir-126-y	XR_001706238.1	no
mir-144-x	XR_001706238.1	no
ame-miR-3747b	XR_001706238.1	no
mir-451-x	XR_001706195.1	no
ame-miR-3747b	XR_001706195.1	no
mir-7975-y	XR_001706086.1	no
mir-221-z	XR_001706086.1	no
mir-2946-y	XR_001706086.1	no
mir-8503-x	XR_001706086.1	no
mir-301-x	XR_001706086.1	no
mir-3232-x	XR_001706086.1	no
mir-424-x	XR_001706086.1	no
mir-547-x	XR_001706086.1	no
mir-6802-x	XR_001706086.1	no
mir-8970-y	XR_001706086.1	no
mir-1494-x	XR_001706086.1	no
mir-144-x	XR_001705874.1	no
mir-2188-x	XR_001705874.1	no
ame-miR-3747b	XR_001705874.1	no
mir-3232-x	XR_001705854.1	no
ame-miR-981	XR_001705737.1	no
mir-21-x	XR_001705654.1	no
mir-423-y	XR_001705654.1	no
mir-424-x	XR_001705654.1	no
mir-7465-x	XR_001705654.1	no
mir-4217-y	XR_001705654.1	no
mir-423-x	XR_001705562.1	no
mir-4796-y	XR_001705562.1	no
mir-318-y	XR_001705562.1	no
mir-424-x	XR_001705562.1	no
mir-5119-y	XR_001705522.1	no
mir-4796-y	XR_001705522.1	no
mir-138-x	XR_001705522.1	no
mir-8117-y	XR_001705522.1	no
mir-9223-y	XR_001705522.1	no
mir-6802-x	XR_001705522.1	no
mir-4872-x	XR_001705522.1	no
mir-462-x	XR_001705352.1	no
mir-223-y	XR_001705352.1	no
mir-731-x	XR_001705352.1	no
ame-miR-981	XR_001705352.1	no
mir-101-y	XR_001705296.1	no
mir-1957-x	XR_001705296.1	no
mir-200-y	XR_001705296.1	no
mir-423-y	XR_001705204.1	no
mir-320-y	XR_001705204.1	no
mir-424-x	XR_001705204.1	no
mir-5001-x	XR_001705204.1	no
mir-182-x	XR_001705189.1	no
mir-8503-x	XR_001705189.1	no
mir-5119-y	XR_001705187.1	no
mir-142-x	XR_001705150.1	no
mir-194-x	XR_001705150.1	no
mir-223-y	XR_001705150.1	no
mir-731-x	XR_001705150.1	no
ame-miR-6047a	XR_001705150.1	no
mir-142-x	XR_001705141.1	no
mir-194-x	XR_001705141.1	no
mir-223-y	XR_001705141.1	no
mir-731-x	XR_001705141.1	no
ame-miR-6047a	XR_001705141.1	no
mir-130-y	XR_001705134.1	no
mir-186-x	XR_001705134.1	no
mir-320-y	XR_001705134.1	no
mir-9277-y	XR_001705134.1	no
mir-4217-y	XR_001705134.1	no
novel-m0009-3p	XR_001705134.1	no
mir-101-y	XR_001705033.1	no
mir-144-y	XR_001705033.1	no
mir-182-x	XR_001704989.1	no
mir-28-y	XR_001704989.1	no
mir-423-x	XR_001704989.1	no
mir-993-x	XR_001704989.1	no
mir-2965-y	XR_001704989.1	no
mir-8503-x	XR_001704989.1	no
mir-424-x	XR_001704989.1	no
mir-6802-x	XR_001704989.1	no
mir-186-x	XR_001704948.1	no
mir-1332-y	XR_001704948.1	no
mir-2946-y	XR_001704948.1	no
mir-9223-y	XR_001704948.1	no
mir-6802-x	XR_001704948.1	no
mir-8109-x	XR_001704861.1	no
mir-8970-y	XR_001704861.1	no
mir-4217-y	XR_001704861.1	no
mir-186-x	XR_001704842.1	no
mir-423-y	XR_001704842.1	no
mir-2946-y	XR_001704842.1	no
mir-2172-x	XR_001704842.1	no
mir-8797-x	XR_001704842.1	no
mir-1494-x	XR_001704842.1	no
mir-182-x	XR_001704815.1	no
mir-186-x	XR_001704815.1	no
mir-3232-x	XR_001704815.1	no
mir-2388-y	XR_001704815.1	no
novel-m0009-3p	XR_001704815.1	no
mir-21-x	XR_001704764.1	no
mir-196-x	XR_001704764.1	no
mir-8109-x	XR_001704764.1	no
mir-993-x	XR_001704760.1	no
mir-2946-y	XR_001704760.1	no
mir-320-y	XR_001704760.1	no
mir-547-x	XR_001704760.1	no
mir-8109-x	XR_001704760.1	no
mir-451-x	XR_001704666.1	no
mir-144-x	XR_001704666.1	no
mir-194-x	XR_001704666.1	no
let-7-y	XR_001704666.1	no
mir-7422-x	XR_001704666.1	no
mir-205-x	XR_001704624.1	no
mir-316-x	XR_001704624.1	no
mir-731-x	XR_001704624.1	no
ame-miR-981	XR_001704624.1	no
mir-7975-y	XR_001704577.1	no
mir-8503-x	XR_001704577.1	no
mir-2388-y	XR_001704577.1	no
mir-4872-x	XR_001704577.1	no
mir-106-x	XR_001704563.1	no
mir-1332-y	XR_001704541.1	no
mir-5119-y	XR_001704472.1	no
mir-186-x	XR_001704472.1	no
mir-423-x	XR_001704472.1	no
mir-4796-y	XR_001704472.1	no
mir-1332-y	XR_001704472.1	no
mir-2946-y	XR_001704472.1	no
mir-1494-x	XR_001704472.1	no
mir-143-y	XR_001704450.1	no
mir-194-x	XR_001704450.1	no
mir-182-x	XR_001704440.1	no
mir-126-x	XR_001704438.1	no
mir-316-x	XR_001704438.1	no
ame-miR-3747b	XR_001704438.1	no
mir-21-x	XR_001704415.1	no
mir-186-x	XR_001704415.1	no
mir-196-x	XR_001704415.1	no
mir-221-z	XR_001704415.1	no
mir-4796-y	XR_001704415.1	no
mir-320-y	XR_001704415.1	no
mir-2172-x	XR_001704415.1	no
mir-3232-x	XR_001704415.1	no
mir-5001-x	XR_001704415.1	no
mir-9223-y	XR_001704415.1	no
mir-5110-x	XR_001704415.1	no
mir-8924-y	XR_001704415.1	no
mir-4796-y	XR_001704147.1	no
mir-2946-y	XR_001704147.1	no
mir-8503-x	XR_001704147.1	no
mir-8503-x	XR_001704017.1	no
mir-126-x	XR_001703995.1	no
mir-3203-y	XR_001703995.1	no
ame-miR-981	XR_001703995.1	no
mir-146-x	XR_001703794.1	no
mir-7975-y	XR_001703593.1	no
mir-547-x	XR_001703593.1	no
mir-126-y	XR_001703547.1	no
mir-194-x	XR_001703547.1	no
mir-8232-x	XR_001703547.1	no
let-7-x	XR_001703403.1	no
mir-151-y	XR_001703403.1	no
mir-706-x	XR_001703403.1	no
mir-1332-y	XR_001703403.1	no
mir-424-x	XR_001703403.1	no
mir-7572-y	XR_001703403.1	no
mir-8117-y	XR_001703403.1	no
mir-5110-x	XR_001703403.1	no
mir-706-x	XR_001703293.1	no
mir-451-x	XR_001703256.1	no
mir-200-y	XR_001703256.1	no
mir-186-x	XR_001703215.1	no
mir-7465-x	XR_001703215.1	no
novel-m0009-3p	XR_001703215.1	no
mir-2946-y	XR_001703161.1	no
mir-2946-y	XR_001703160.1	no
novel-m0009-3p	XR_001703160.1	no
mir-4796-y	XR_001703136.1	no
mir-706-x	XR_001703136.1	no
mir-462-x	XR_001703131.1	no
mir-100-y	XR_001703131.1	no
ame-miR-3727	XR_001703131.1	no
ame-miR-3747b	XR_001703131.1	no
mir-706-x	XR_001703127.1	no
mir-4796-y	XR_001703126.1	no
mir-706-x	XR_001703126.1	no
mir-101-y	XR_001703124.1	no
mir-462-x	XR_001703124.1	no
mir-100-y	XR_001703124.1	no
ame-miR-3727	XR_001703124.1	no
ame-miR-3747b	XR_001703124.1	no
mir-5119-y	XR_001702888.1	no
mir-3232-x	XR_001702888.1	no
mir-8797-x	XR_001702888.1	no
mir-4872-x	XR_001702888.1	no
novel-m0009-3p	XR_001702888.1	no
mir-706-x	XR_001702773.1	no
mir-8117-y	XR_001702773.1	no
mir-8212-y	XR_001702773.1	no
mir-4217-y	XR_001702773.1	no
mir-106-x	XR_001702646.1	no
mir-126-x	XR_001702646.1	no
mir-3202-x	XR_001702646.1	no
mir-2184-x	XR_001702646.1	no
mir-731-x	XR_001702646.1	no
ame-miR-3727	XR_001702646.1	no
mir-5108-y	XR_001702485.1	no
mir-320-y	XR_001702485.1	no
mir-9277-y	XR_001702485.1	no
mir-3232-x	XR_001702485.1	no
mir-547-x	XR_001702485.1	no
mir-4872-x	XR_001702485.1	no
mir-424-x	XR_001702310.1	no
mir-7311-y	XR_001702309.1	no
mir-8232-x	XR_001702309.1	no
ame-miR-6065	XR_001702309.1	no
ame-miR-3747b	XR_001702309.1	no
mir-126-y	XR_001702306.1	no
mir-7311-y	XR_001702306.1	no
mir-8232-x	XR_001702306.1	no
ame-miR-3747b	XR_001702306.1	no
mir-2184-x	TCONS_00038916	no
mir-4872-x	TCONS_00036139	no
let-7-x	TCONS_00036139	no
mir-182-x	TCONS_00036139	no
mir-993-x	TCONS_00036139	no
mir-1332-y	TCONS_00036139	no
mir-2946-y	TCONS_00036139	no
mir-320-y	TCONS_00036139	no
mir-98-x	TCONS_00036139	no
ame-miR-3759	TCONS_00036139	no
mir-2388-y	TCONS_00034463	no
mir-124-y	TCONS_00034463	no
mir-138-x	TCONS_00034463	no
mir-6802-x	TCONS_00034463	no
let-7-y	TCONS_00032968	no
mir-1-z	TCONS_00032968	no
mir-122-x	TCONS_00032699	no
mir-451-x	TCONS_00031521	no
mir-282-x	TCONS_00031521	no
mir-8232-x	TCONS_00031521	no
mir-1338-y	TCONS_00031521	no
mir-1388-y	TCONS_00031521	no
ame-miR-980	TCONS_00031521	no
mir-282-x	TCONS_00030838	no
mir-186-x	TCONS_00030547	no
mir-423-y	TCONS_00030547	no
mir-7465-x	TCONS_00030547	no
mir-8797-x	TCONS_00030547	no
mir-186-x	TCONS_00029843	no
mir-706-x	TCONS_00029843	no
mir-101-y	TCONS_00029619	no
mir-1957-x	TCONS_00029619	no
mir-200-y	TCONS_00029619	no
mir-182-x	TCONS_00029069	no
mir-1332-y	TCONS_00029069	no
mir-9215-x	TCONS_00025719	no
mir-4217-y	TCONS_00025719	no
mir-5119-y	TCONS_00025719	no
mir-186-x	TCONS_00025719	no
mir-28-y	TCONS_00025719	no
mir-138-x	TCONS_00025719	no
mir-2388-y	TCONS_00025587	no
mir-9215-x	TCONS_00025587	no
mir-182-x	TCONS_00025587	no
mir-4577-y	TCONS_00025587	no
mir-2172-x	TCONS_00025587	no
mir-101-y	TCONS_00025374	no
mir-143-y	TCONS_00025374	no
mir-451-x	TCONS_00025374	no
mir-462-x	TCONS_00025374	no
mir-316-x	TCONS_00025374	no
mir-100-y	TCONS_00025374	no
mir-8271-y	TCONS_00025374	no
mir-7422-x	TCONS_00025374	no
ame-miR-980	TCONS_00025374	no
ame-miR-3747b	TCONS_00025374	no
mir-8109-x	TCONS_00024939	no
mir-8970-y	TCONS_00024939	no
mir-186-x	TCONS_00024939	no
mir-706-x	TCONS_00024939	no
mir-2946-y	TCONS_00024939	no
mir-8503-x	TCONS_00024939	no
mir-9277-y	TCONS_00024939	no
mir-138-x	TCONS_00024939	no
mir-424-x	TCONS_00024939	no
mir-5001-x	TCONS_00024939	no
mir-144-x	TCONS_00024628	no
mir-2188-x	TCONS_00024628	no
mir-731-x	TCONS_00024628	no
ame-miR-981	TCONS_00024628	no
mir-142-y	TCONS_00022896	no
mir-194-x	TCONS_00022896	no
mir-205-x	TCONS_00022896	no
mir-100-y	TCONS_00022896	no
ame-miR-981	TCONS_00022896	no
ame-miR-3727	TCONS_00022896	no
mir-142-y	TCONS_00022895	no
mir-194-x	TCONS_00022895	no
mir-100-y	TCONS_00022895	no
ame-miR-981	TCONS_00022895	no
mir-151-y	TCONS_00021193	no
mir-993-x	TCONS_00021193	no
mir-5119-y	TCONS_00020599	no
mir-301-x	TCONS_00020599	no
mir-8117-y	TCONS_00019999	no
mir-282-x	TCONS_00016016	no
ame-miR-981	TCONS_00016016	no
mir-462-x	TCONS_00015510	no
mir-126-y	TCONS_00015510	no
mir-144-x	TCONS_00015510	no
mir-194-x	TCONS_00015510	no
let-7-z	TCONS_00015510	no
mir-705-x	TCONS_00015510	no
ame-miR-3727	TCONS_00015510	no
ame-miR-3747b	TCONS_00015510	no
mir-1264-y	TCONS_00014795	no
mir-4217-y	TCONS_00014795	no
mir-5119-y	TCONS_00014795	no
mir-7975-y	TCONS_00014795	no
mir-993-x	TCONS_00014795	no
mir-4796-y	TCONS_00014795	no
mir-7572-y	TCONS_00014795	no
mir-8797-x	TCONS_00014795	no
mir-9223-y	TCONS_00014795	no
mir-5001-x	TCONS_00014795	no
mir-547-x	TCONS_00014795	no
mir-143-y	TCONS_00014293	no
mir-144-x	TCONS_00014293	no
mir-194-x	TCONS_00014293	no
mir-205-x	TCONS_00014293	no
mir-143-y	TCONS_00014292	no
mir-144-x	TCONS_00014292	no
mir-194-x	TCONS_00014292	no
mir-205-x	TCONS_00014292	no
mir-2946-y	TCONS_00013593	no
mir-4700-x	TCONS_00013593	no
mir-547-x	TCONS_00013593	no
ame-miR-3759	TCONS_00013593	no
mir-5106-y	TCONS_00012589	no
mir-28-y	TCONS_00012589	no
mir-547-x	TCONS_00012589	no
mir-7311-y	TCONS_00012311	no
mir-200-y	TCONS_00011956	no
mir-144-x	TCONS_00011956	no
mir-205-x	TCONS_00011956	no
mir-316-x	TCONS_00011956	no
mir-9189-y	TCONS_00011956	no
ame-miR-3727	TCONS_00011956	no
mir-4872-x	TCONS_00009648	no
mir-5108-y	TCONS_00009648	no
mir-706-x	TCONS_00009648	no
mir-2946-y	TCONS_00009648	no
mir-320-y	TCONS_00009648	no
mir-9277-y	TCONS_00009648	no
mir-3232-x	TCONS_00009648	no
mir-9223-y	TCONS_00009648	no
mir-547-x	TCONS_00009648	no
mir-143-y	TCONS_00009646	no
mir-451-x	TCONS_00009646	no
let-7-y	TCONS_00009646	no
mir-9189-y	TCONS_00009646	no
ame-miR-980	TCONS_00009646	no
ame-miR-3747b	TCONS_00009646	no
mir-126-x	TCONS_00008930	no
mir-143-y	TCONS_00008930	no
mir-200-y	TCONS_00008930	no
mir-30-y	TCONS_00008930	no
mir-282-x	TCONS_00008930	no
mir-316-x	TCONS_00008930	no
mir-731-x	TCONS_00008930	no
mir-9189-y	TCONS_00008930	no
ame-miR-6065	TCONS_00008930	no
ame-miR-3747b	TCONS_00008930	no
mir-2946-y	TCONS_00006942	no
mir-8797-x	TCONS_00006942	no
mir-8212-y	TCONS_00006942	no
mir-462-x	TCONS_00006547	no
let-7-y	TCONS_00006547	no
mir-100-y	TCONS_00006547	no
mir-705-x	TCONS_00006547	no
mir-1-z	TCONS_00006547	no
ame-miR-6065	TCONS_00006547	no
ame-miR-3727	TCONS_00006547	no
ame-miR-3747b	TCONS_00006547	no
mir-142-x	TCONS_00006094	no
mir-126-x	TCONS_00006094	no
mir-451-x	TCONS_00006094	no
mir-462-x	TCONS_00006094	no
mir-200-y	TCONS_00006094	no
let-7-y	TCONS_00006094	no
mir-100-y	TCONS_00006094	no
mir-9189-y	TCONS_00006094	no
mir-1-z	TCONS_00006094	no
ame-miR-981	TCONS_00006094	no
ame-miR-3727	TCONS_00006094	no
mir-320-y	TCONS_00005663	no
mir-8924-y	TCONS_00005663	no
mir-8109-x	TCONS_00004912	no
mir-1494-x	TCONS_00004912	no
mir-4217-y	TCONS_00004912	no
mir-5119-y	TCONS_00004912	no
mir-186-x	TCONS_00004912	no
mir-423-x	TCONS_00004912	no
mir-4796-y	TCONS_00004912	no
mir-1332-y	TCONS_00004912	no
mir-2946-y	TCONS_00004912	no
mir-8212-y	TCONS_00004912	no
mir-4872-x	TCONS_00004891	no
let-7-x	TCONS_00004891	no
mir-5106-y	TCONS_00004891	no
mir-5108-y	TCONS_00004891	no
mir-196-x	TCONS_00004891	no
mir-4796-y	TCONS_00004891	no
mir-2946-y	TCONS_00004891	no
mir-8503-x	TCONS_00004891	no
mir-98-x	TCONS_00004891	no
mir-9223-y	TCONS_00004891	no
mir-8117-y	TCONS_00004891	no
mir-4872-x	TCONS_00004883	no
mir-8503-x	TCONS_00004883	no
mir-8797-x	TCONS_00004883	no
mir-8117-y	TCONS_00004883	no
ame-miR-3759	TCONS_00004883	no
mir-8109-x	TCONS_00003565	no
mir-8970-y	TCONS_00003565	no
mir-1494-x	TCONS_00003565	no
mir-130-y	TCONS_00003565	no
mir-423-y	TCONS_00003565	no
mir-706-x	TCONS_00003565	no
mir-4796-y	TCONS_00003565	no
mir-2946-y	TCONS_00003565	no
mir-8503-x	TCONS_00003565	no
mir-7572-y	TCONS_00003565	no
mir-5001-x	TCONS_00003565	no
mir-5110-x	TCONS_00003565	no
mir-5001-x	TCONS_00003523	no
mir-101-y	TCONS_00003150	no
mir-126-x	TCONS_00003150	no
mir-282-x	TCONS_00003150	no
mir-706-x	TCONS_00003086	no
ame-miR-3759	TCONS_00003086	no
mir-146-x	TCONS_00003072	no
mir-142-y	TCONS_00003072	no
ame-miR-981	TCONS_00003072	no
mir-5108-y	TCONS_00003069	no
mir-8797-x	TCONS_00003069	no
mir-547-x	TCONS_00003069	no
mir-8212-y	TCONS_00003069	no
mir-451-x	TCONS_00002775	no
mir-1957-x	TCONS_00002775	no
mir-3202-x	TCONS_00002775	no
mir-731-x	TCONS_00002775	no
mir-9189-y	TCONS_00002775	no
ame-miR-6047a	TCONS_00002775	no
ame-miR-6065	TCONS_00002775	no
ame-miR-3747b	TCONS_00002775	no
mir-8109-x	TCONS_00002772	no
mir-4577-y	TCONS_00002772	no
mir-5001-x	TCONS_00002772	no
mir-5110-x	TCONS_00002772	no
mir-547-x	TCONS_00002772	no
mir-186-x	TCONS_00001342	no
mir-2946-y	TCONS_00001342	no
mir-424-x	TCONS_00001342	no
mir-547-x	TCONS_00001342	no
mir-7975-y	TCONS_00001181	no
mir-186-x	TCONS_00001181	no
mir-8109-x	TCONS_00000702	no
mir-151-y	TCONS_00000702	no
mir-28-y	TCONS_00000702	no
mir-1332-y	TCONS_00000702	no
mir-320-y	TCONS_00000702	no
mir-301-x	TCONS_00000702	no
mir-8117-y	TCONS_00000702	no
mir-547-x	TCONS_00000702	no
