# Supplementary material for: Genome-Wide Identification of Long Non-Coding RNAs and Their Regulatory Networks Involved in Apis mellifera ligustica Response to Nosema ceranae Infection
Source: Insects. 2019 Aug 9;10(8):245. doi: 10.3390/insects10080245 (PMC6723323; doi:10.3390/insects10080245)
Supplement: Supplementary file 1 [file insects-10-00245-s001.zip › Supplementary Materials/Table S17.xlsx]

## Sheet: Sheet1
Table S17 Pairs of DElncRNA-targeted miRNAs and corresponding target mRNAs in Am7CK vs Am7T
miRNA	mRNA	Significance
ame-miR-193	XM_006560759.2	no
ame-miR-193	XM_016915549.1	no
ame-miR-193	XM_394432.6	no
ame-miR-2788	XM_001120910.4	no
ame-miR-2788	XM_006565384.2	no
ame-miR-2788	XM_006569308.2	no
ame-miR-2788	XM_016912307.1	no
ame-miR-2788	XM_016914132.1	no
ame-miR-2788	XM_016916093.1	yes
ame-miR-2788	XM_394432.6	no
ame-miR-318	XM_006565805.2	no
ame-miR-3720	XM_003250328.3	yes
ame-miR-3720	XM_006561820.2	no
ame-miR-3720	XM_006561822.2	yes
ame-miR-3720	XM_006561823.2	yes
ame-miR-3720	XM_006563616.2	no
ame-miR-3720	XM_006568102.2	yes
ame-miR-3720	XM_016913172.1	yes
ame-miR-3720	XM_016913362.1	no
ame-miR-6052	XM_003250328.3	yes
ame-miR-6052	XM_003250942.3	yes
ame-miR-6052	XM_006557903.2	no
ame-miR-6052	XM_006558673.2	no
ame-miR-6052	XM_006559340.2	yes
ame-miR-6052	XM_006559449.2	yes
ame-miR-6052	XM_006559649.2	yes
ame-miR-6052	XM_006559961.2	no
ame-miR-6052	XM_006560759.2	no
ame-miR-6052	XM_006561820.2	no
ame-miR-6052	XM_006561822.2	yes
ame-miR-6052	XM_006561823.2	yes
ame-miR-6052	XM_006562923.2	no
ame-miR-6052	XM_006562927.2	no
ame-miR-6052	XM_006563149.2	no
ame-miR-6052	XM_006563649.2	yes
ame-miR-6052	XM_006563650.2	no
ame-miR-6052	XM_006563758.2	no
ame-miR-6052	XM_006564186.2	no
ame-miR-6052	XM_006564187.2	yes
ame-miR-6052	XM_006565805.2	no
ame-miR-6052	XM_006566082.2	yes
ame-miR-6052	XM_006566500.2	yes
ame-miR-6052	XM_006567818.2	yes
ame-miR-6052	XM_006567937.2	no
ame-miR-6052	XM_006568301.2	no
ame-miR-6052	XM_006568845.2	yes
ame-miR-6052	XM_006568846.2	yes
ame-miR-6052	XM_006568884.2	no
ame-miR-6052	XM_006568885.2	no
ame-miR-6052	XM_006568887.2	no
ame-miR-6052	XM_006568889.2	no
ame-miR-6052	XM_006569308.2	no
ame-miR-6052	XM_006570160.2	no
ame-miR-6052	XM_006570210.1	yes
ame-miR-6052	XM_006571322.2	yes
ame-miR-6052	XM_006571724.2	no
ame-miR-6052	XM_006572141.2	yes
ame-miR-6052	XM_006572221.2	yes
ame-miR-6052	XM_016910682.1	no
ame-miR-6052	XM_016910716.1	no
ame-miR-6052	XM_016910890.1	no
ame-miR-6052	XM_016911174.1	no
ame-miR-6052	XM_016911274.1	yes
ame-miR-6052	XM_016912037.1	no
ame-miR-6052	XM_016914132.1	no
ame-miR-6052	XM_016914930.1	yes
ame-miR-6052	XM_016914972.1	yes
ame-miR-6052	XM_016915711.1	yes
ame-miR-6052	XM_016915852.1	no
ame-miR-6052	XM_016916034.1	yes
ame-miR-6052	XM_016916036.1	no
ame-miR-6052	XM_016916199.1	no
ame-miR-6052	XM_016916203.1	yes
ame-miR-6052	XM_016917814.1	no
ame-miR-6052	XM_392202.6	no
ame-miR-6052	XM_395448.6	yes
ame-miR-6052	XM_397003.6	yes
ame-miR-6052	XM_397345.5	yes
ame-miR-6052	XM_623080.4	yes
ame-miR-6052	XM_624062.5	yes
ame-miR-6052	XM_624411.5	no
mir-100-y	XM_006561547.2	no
mir-100-y	XM_006564744.2	yes
mir-100-y	XM_006566381.2	no
mir-100-y	XM_006567095.2	yes
mir-100-y	XM_006567096.2	no
mir-100-y	XM_006567098.2	no
mir-100-y	XM_006567859.2	yes
mir-100-y	XM_006568301.2	no
mir-100-y	XM_006569004.2	yes
mir-100-y	XM_016911556.1	no
mir-100-y	XM_016911633.1	no
mir-100-y	XM_016912307.1	no
mir-100-y	XM_016912421.1	yes
mir-100-y	XM_016912758.1	yes
mir-100-y	XM_016912760.1	yes
mir-100-y	XM_016913172.1	yes
mir-100-y	XM_016914758.1	no
mir-100-y	XM_016917980.1	no
mir-100-y	XM_394491.6	no
mir-127-y	XM_006566374.2	no
mir-127-y	XM_006569004.2	no
mir-127-y	XM_016916212.1	yes
mir-127-y	XM_016916861.1	yes
mir-127-y	XM_391908.6	yes
mir-127-y	XM_393293.6	yes
mir-127-y	XM_394432.6	yes
mir-128-y	XM_006558374.2	yes
mir-128-y	XM_006558376.2	no
mir-128-y	XM_006566381.2	no
mir-128-y	XM_006570680.2	yes
mir-128-y	XM_006571603.2	no
mir-128-y	XM_016912724.1	yes
mir-128-y	XM_016915020.1	no
mir-128-y	XM_016917980.1	no
mir-128-y	XM_394432.6	no
mir-1307-x	XM_006567371.2	no
mir-1307-x	XM_016912657.1	yes
mir-1307-x	XM_016915549.1	no
mir-1307-y	XM_003249400.3	no
mir-1307-y	XM_006559089.2	no
mir-1307-y	XM_006563649.2	yes
mir-1307-y	XM_006563650.2	no
mir-1307-y	XM_016910717.1	no
mir-144-x	XM_003249792.3	no
mir-144-x	XM_006557903.2	no
mir-144-x	XM_006558591.2	yes
mir-144-x	XM_006561539.2	no
mir-144-x	XM_006561547.2	no
mir-144-x	XM_006563649.2	yes
mir-144-x	XM_006563650.2	no
mir-144-x	XM_006564187.2	yes
mir-144-x	XM_006565680.2	no
mir-144-x	XM_006568130.2	no
mir-144-x	XM_006568301.2	no
mir-144-x	XM_006568884.2	no
mir-144-x	XM_006568885.2	no
mir-144-x	XM_006568887.2	no
mir-144-x	XM_006568889.2	no
mir-144-x	XM_006570036.2	no
mir-144-x	XM_006570585.2	yes
mir-144-x	XM_006570590.2	yes
mir-144-x	XM_006571724.2	no
mir-144-x	XM_016910682.1	no
mir-144-x	XM_016911024.1	no
mir-144-x	XM_016911174.1	no
mir-144-x	XM_016912307.1	no
mir-144-x	XM_016912737.1	yes
mir-144-x	XM_016914132.1	no
mir-144-x	XM_016917135.1	yes
mir-144-x	XM_392202.6	no
mir-147-y	XM_006558063.2	no
mir-147-y	XM_006558351.2	no
mir-147-y	XM_006558591.2	no
mir-147-y	XM_006559228.1	no
mir-147-y	XM_006566788.2	yes
mir-147-y	XM_006567095.2	no
mir-147-y	XM_006567096.2	yes
mir-147-y	XM_006567098.2	yes
mir-147-y	XM_006567552.2	yes
mir-147-y	XM_016911556.1	yes
mir-147-y	XM_016912037.1	yes
mir-147-y	XM_016912758.1	no
mir-147-y	XM_016912760.1	no
mir-147-y	XM_016913465.1	yes
mir-147-y	XM_016914325.1	no
mir-147-y	XM_016915549.1	yes
mir-151-x	XM_003250328.3	yes
mir-151-x	XM_006560759.2	no
mir-151-x	XM_006562118.2	no
mir-151-x	XM_006563947.2	no
mir-151-x	XM_006564628.2	yes
mir-151-x	XM_006564642.2	no
mir-151-x	XM_006565680.2	no
mir-151-x	XM_006566335.2	yes
mir-151-x	XM_006566381.2	no
mir-151-x	XM_006567937.2	no
mir-151-x	XM_016911320.1	yes
mir-151-x	XM_016913172.1	yes
mir-151-x	XM_016914325.1	yes
mir-151-x	XM_393293.6	no
mir-151-x	XM_397003.6	yes
mir-151-y	XM_006559449.2	yes
mir-151-y	XM_006561820.2	no
mir-151-y	XM_006561822.2	yes
mir-151-y	XM_006561823.2	yes
mir-151-y	XM_006566082.2	yes
mir-151-y	XM_006567937.2	no
mir-151-y	XM_006572254.2	no
mir-155-x	NM_001171006.1	yes
mir-155-x	XM_003250328.3	no
mir-155-x	XM_006558500.2	yes
mir-155-x	XM_006559006.2	yes
mir-155-x	XM_006561299.2	yes
mir-155-x	XM_006565775.2	no
mir-155-x	XM_006565861.2	yes
mir-155-x	XM_006568102.2	no
mir-155-x	XM_006571532.2	yes
mir-155-x	XM_016910890.1	yes
mir-155-x	XM_016911174.1	yes
mir-155-x	XM_016913465.1	yes
mir-155-x	XM_016913641.1	yes
mir-155-x	XM_016914371.1	no
mir-155-x	XM_016915827.1	yes
mir-155-x	XM_016916199.1	yes
mir-155-x	XM_016916203.1	no
mir-16-y	XM_006558063.2	yes
mir-16-y	XM_006560759.2	no
mir-16-y	XM_006561539.2	no
mir-16-y	XM_006564744.2	yes
mir-16-y	XM_006567095.2	yes
mir-16-y	XM_006567096.2	no
mir-16-y	XM_006567098.2	no
mir-16-y	XM_006568845.2	yes
mir-16-y	XM_006568846.2	yes
mir-16-y	XM_016911174.1	no
mir-16-y	XM_016911556.1	no
mir-16-y	XM_016914098.1	yes
mir-16-y	XM_016917980.1	no
mir-16-y	XM_016918065.1	yes
mir-17-x	XM_001122933.4	no
mir-17-x	XM_003249400.3	no
mir-17-x	XM_006558063.2	yes
mir-17-x	XM_006558591.2	yes
mir-17-x	XM_006559089.2	no
mir-17-x	XM_006563149.2	no
mir-17-x	XM_006564220.2	no
mir-17-x	XM_006566335.2	yes
mir-17-x	XM_006566788.2	no
mir-17-x	XM_006567095.2	yes
mir-17-x	XM_006567096.2	no
mir-17-x	XM_006567098.2	no
mir-17-x	XM_006568884.2	no
mir-17-x	XM_006568885.2	no
mir-17-x	XM_006568887.2	no
mir-17-x	XM_006568889.2	no
mir-17-x	XM_016910717.1	no
mir-17-x	XM_016911556.1	no
mir-17-x	XM_016912421.1	yes
mir-17-x	XM_016912440.1	yes
mir-17-x	XM_016913172.1	yes
mir-17-x	XM_016914485.1	yes
mir-17-x	XM_016914811.1	no
mir-17-x	XM_016916093.1	yes
mir-17-x	XM_016916199.1	no
mir-17-x	XM_016916203.1	yes
mir-17-x	XM_016917135.1	yes
mir-17-x	XM_392202.6	no
mir-17-x	XM_397003.6	yes
mir-17-x	XM_624192.5	yes
mir-17-x	XM_624411.5	no
mir-181-y	XM_006563151.2	yes
mir-181-y	XM_006564628.2	yes
mir-181-y	XM_006564642.2	no
mir-181-y	XM_006564744.2	yes
mir-181-y	XM_006566788.2	no
mir-181-y	XM_006568194.2	yes
mir-181-y	XM_006568845.2	yes
mir-181-y	XM_006568846.2	yes
mir-181-y	XM_006568884.2	no
mir-181-y	XM_006568885.2	no
mir-181-y	XM_006568887.2	no
mir-181-y	XM_006568889.2	no
mir-181-y	XM_006571532.2	no
mir-181-y	XM_016911274.1	yes
mir-181-y	XM_016911563.1	yes
mir-181-y	XM_016914485.1	yes
mir-181-y	XM_016915827.1	no
mir-181-y	XM_392202.6	no
mir-181-y	XM_624641.4	no
mir-1892-y	XM_003249400.3	no
mir-1892-y	XM_003251788.3	no
mir-1892-y	XM_006559089.2	no
mir-1892-y	XM_006571921.2	no
mir-1892-y	XM_016910717.1	no
mir-192-x	XM_006559806.2	no
mir-192-x	XM_006566788.2	yes
mir-192-x	XM_016910737.1	yes
mir-192-x	XM_016911274.1	no
mir-192-x	XM_016915842.1	no
mir-193-y	XM_006560759.2	no
mir-193-y	XM_016914811.1	no
mir-193-y	XM_016915549.1	no
mir-193-y	XM_394432.6	no
mir-196-x	XM_006563151.2	yes
mir-196-x	XM_006563469.2	yes
mir-196-x	XM_016914098.1	yes
mir-1983-y	XM_006563947.2	no
mir-1983-y	XM_006565384.2	no
mir-1983-y	XM_006565506.2	yes
mir-1983-y	XM_006567846.2	no
mir-1983-y	XM_016916927.1	no
mir-20-x	XM_001122933.4	no
mir-20-x	XM_006558063.2	yes
mir-20-x	XM_006558591.2	yes
mir-20-x	XM_006560759.2	no
mir-20-x	XM_006564220.2	no
mir-20-x	XM_006566335.2	yes
mir-20-x	XM_006568884.2	no
mir-20-x	XM_006568885.2	no
mir-20-x	XM_006568887.2	no
mir-20-x	XM_006568889.2	no
mir-20-x	XM_016912421.1	yes
mir-20-x	XM_016912440.1	yes
mir-20-x	XM_016914811.1	no
mir-20-x	XM_016916093.1	yes
mir-20-x	XM_016916199.1	no
mir-20-x	XM_016916203.1	yes
mir-20-x	XM_016917135.1	yes
mir-20-x	XM_392202.6	no
mir-20-x	XM_397003.6	yes
mir-20-x	XM_624192.5	yes
mir-20-x	XM_624411.5	no
mir-208-y	XM_006557872.2	no
mir-208-y	XM_006559006.2	no
mir-208-y	XM_006560759.2	no
mir-208-y	XM_006563151.2	yes
mir-208-y	XM_006563649.2	yes
mir-208-y	XM_006563650.2	no
mir-208-y	XM_006567995.2	no
mir-208-y	XM_006568718.2	no
mir-208-y	XM_016912963.1	yes
mir-208-y	XM_016915842.1	yes
mir-208-y	XM_393968.6	yes
mir-21-x	XM_006563649.2	yes
mir-21-x	XM_006563650.2	no
mir-21-x	XM_016912037.1	no
mir-21-x	XM_016915827.1	no
mir-21-x	XM_016918065.1	yes
mir-21-y	XM_003249792.3	no
mir-21-y	XM_006565021.2	no
mir-21-y	XM_006568044.2	no
mir-21-y	XM_016911274.1	yes
mir-21-y	XM_016918065.1	yes
mir-210-z	XM_003250942.3	no
mir-210-z	XM_006557872.2	yes
mir-210-z	XM_006557903.2	yes
mir-210-z	XM_006558673.2	yes
mir-210-z	XM_006559228.1	no
mir-210-z	XM_006559419.2	yes
mir-210-z	XM_006560759.2	yes
mir-210-z	XM_006561820.2	yes
mir-210-z	XM_006561822.2	no
mir-210-z	XM_006561823.2	no
mir-210-z	XM_006562118.2	yes
mir-210-z	XM_006564744.2	no
mir-210-z	XM_006565384.2	yes
mir-210-z	XM_006566381.2	yes
mir-210-z	XM_006568044.2	yes
mir-210-z	XM_006572221.2	no
mir-210-z	XM_016910788.1	yes
mir-210-z	XM_016912037.1	yes
mir-210-z	XM_016913172.1	no
mir-210-z	XM_016913465.1	yes
mir-210-z	XM_016916199.1	yes
mir-210-z	XM_016916203.1	no
mir-210-z	XM_016916988.1	no
mir-2188-x	XM_006563151.2	yes
mir-2188-x	XM_006567870.2	no
mir-2188-x	XM_016914325.1	yes
mir-221-y	NM_001171006.1	no
mir-221-y	XM_003251597.3	yes
mir-221-y	XM_006557903.2	no
mir-221-y	XM_006561820.2	no
mir-221-y	XM_006561822.2	yes
mir-221-y	XM_006561823.2	yes
mir-221-y	XM_006564187.2	yes
mir-221-y	XM_006565590.2	no
mir-221-y	XM_006570763.2	yes
mir-221-y	XM_006571532.2	no
mir-221-y	XM_016911317.1	no
mir-222-y	XM_003251597.3	yes
mir-222-y	XM_006557903.2	no
mir-222-y	XM_006561820.2	no
mir-222-y	XM_006561822.2	yes
mir-222-y	XM_006561823.2	yes
mir-222-y	XM_006565590.2	no
mir-222-y	XM_006570160.2	no
mir-222-y	XM_006570763.2	yes
mir-222-y	XM_006571532.2	no
mir-222-y	XM_016911317.1	no
mir-222-y	XM_624062.5	yes
mir-224-x	XM_006568194.2	yes
mir-224-x	XM_006569308.2	no
mir-224-x	XM_016911430.1	no
mir-25-x	XM_006558957.2	no
mir-25-x	XM_006566374.2	yes
mir-25-x	XM_016911633.1	no
mir-25-x	XM_391908.6	no
mir-25-x	XM_394491.6	no
mir-28-y	XM_001122876.4	yes
mir-28-y	XM_006569004.2	yes
mir-28-y	XM_006569308.2	no
mir-28-y	XM_006569351.2	no
mir-28-y	XM_006571863.2	no
mir-28-y	XM_016911174.1	no
mir-28-y	XM_016912123.1	no
mir-28-y	XM_016913172.1	yes
mir-28-y	XM_016914098.1	yes
mir-28-y	XM_394006.6	no
mir-29-y	XM_006558063.2	yes
mir-29-y	XM_006559449.2	yes
mir-29-y	XM_006567937.2	no
mir-29-y	XM_016911633.1	no
mir-29-y	XM_016913998.1	no
mir-29-y	XM_016916005.1	yes
mir-29-y	XM_016916093.1	yes
mir-29-y	XM_394491.6	no
mir-291-x	NM_001256032.1	no
mir-291-x	XM_001122356.4	no
mir-291-x	XM_003249400.3	yes
mir-291-x	XM_003250942.3	no
mir-291-x	XM_006557872.2	yes
mir-291-x	XM_006557903.2	yes
mir-291-x	XM_006558500.2	yes
mir-291-x	XM_006559089.2	yes
mir-291-x	XM_006559903.2	yes
mir-291-x	XM_006560191.2	yes
mir-291-x	XM_006560195.2	no
mir-291-x	XM_006560196.2	yes
mir-291-x	XM_006561299.2	yes
mir-291-x	XM_006563448.2	no
mir-291-x	XM_006563469.2	no
mir-291-x	XM_006565775.2	no
mir-291-x	XM_006567371.2	yes
mir-291-x	XM_006568845.2	no
mir-291-x	XM_006568846.2	no
mir-291-x	XM_006569308.2	yes
mir-291-x	XM_006570020.2	no
mir-291-x	XM_006570052.2	yes
mir-291-x	XM_016910717.1	yes
mir-291-x	XM_016910737.1	yes
mir-291-x	XM_016910916.1	yes
mir-291-x	XM_016911174.1	yes
mir-291-x	XM_016913172.1	no
mir-291-x	XM_016914714.1	no
mir-291-x	XM_016916085.1	yes
mir-291-x	XM_016916199.1	yes
mir-291-x	XM_016916203.1	no
mir-291-x	XM_394836.6	yes
mir-291-x	XM_396796.5	yes
mir-291-x	XM_397003.6	no
mir-291-y	XM_006558591.2	no
mir-291-y	XM_006559903.2	yes
mir-291-y	XM_006560759.2	yes
mir-291-y	XM_006563149.2	yes
mir-291-y	XM_006564220.2	yes
mir-291-y	XM_006567354.2	yes
mir-291-y	XM_006567995.2	yes
mir-291-y	XM_006569004.2	no
mir-291-y	XM_016914811.1	yes
mir-291-y	XM_016916199.1	yes
mir-291-y	XM_016916203.1	no
mir-291-y	XM_624192.5	no
mir-292-x	XM_006557903.2	yes
mir-292-x	XM_006558957.2	yes
mir-292-x	XM_006565384.2	yes
mir-292-x	XM_006565861.2	yes
mir-292-x	XM_006566335.2	no
mir-292-x	XM_006570514.2	yes
mir-292-x	XM_006570516.2	no
mir-292-x	XM_016910890.1	yes
mir-292-x	XM_016913465.1	yes
mir-292-x	XM_016916199.1	yes
mir-292-x	XM_016916203.1	no
mir-292-y	XM_006560759.2	yes
mir-292-y	XM_016914811.1	yes
mir-293-x	XM_006557903.2	yes
mir-293-x	XM_006558957.2	yes
mir-293-x	XM_006561820.2	yes
mir-293-x	XM_006561822.2	no
mir-293-x	XM_006561823.2	no
mir-293-x	XM_006565861.2	yes
mir-293-x	XM_006566335.2	no
mir-293-x	XM_006568884.2	yes
mir-293-x	XM_006568885.2	yes
mir-293-x	XM_006568887.2	yes
mir-293-x	XM_006568889.2	yes
mir-293-x	XM_006569041.2	no
mir-293-x	XM_006570514.2	yes
mir-293-x	XM_006570516.2	no
mir-293-x	XM_016916199.1	yes
mir-293-x	XM_016916203.1	no
mir-293-x	XM_392202.6	yes
mir-293-x	XM_392217.6	no
mir-293-y	XM_003249183.3	yes
mir-293-y	XM_006567095.2	no
mir-293-y	XM_006567096.2	yes
mir-293-y	XM_006567098.2	yes
mir-293-y	XM_016911556.1	yes
mir-294-y	XM_001122356.4	no
mir-294-y	XM_003251597.3	no
mir-294-y	XM_006561299.2	yes
mir-294-y	XM_006563947.2	yes
mir-294-y	XM_006566335.2	no
mir-294-y	XM_006570195.2	yes
mir-294-y	XM_006570763.2	no
mir-294-y	XM_016910682.1	yes
mir-294-y	XM_016911317.1	yes
mir-294-y	XM_016912037.1	yes
mir-295-y	NM_001171006.1	yes
mir-295-y	XM_001122356.4	no
mir-295-y	XM_003251597.3	no
mir-295-y	XM_006561299.2	yes
mir-295-y	XM_006562440.2	yes
mir-295-y	XM_006566335.2	no
mir-295-y	XM_006570195.2	yes
mir-295-y	XM_006570763.2	no
mir-295-y	XM_016911317.1	yes
mir-295-y	XM_016912037.1	yes
mir-295-y	XM_016914485.1	no
mir-298-x	XM_003249400.3	yes
mir-298-x	XM_006559089.2	yes
mir-298-x	XM_006568102.2	no
mir-298-x	XM_016910717.1	yes
mir-298-x	XM_016914132.1	yes
mir-30-x	XM_006559449.2	yes
mir-30-x	XM_006561547.2	no
mir-30-x	XM_006563649.2	yes
mir-30-x	XM_006563650.2	no
mir-30-x	XM_006565590.2	no
mir-30-x	XM_006566082.2	yes
mir-30-x	XM_006566788.2	no
mir-30-x	XM_006568194.2	yes
mir-30-x	XM_006568884.2	no
mir-30-x	XM_006568885.2	no
mir-30-x	XM_006568887.2	no
mir-30-x	XM_006568889.2	no
mir-30-x	XM_006570715.2	yes
mir-30-x	XM_016911274.1	yes
mir-30-x	XM_016912123.1	no
mir-30-x	XM_016912415.1	yes
mir-30-x	XM_016912809.1	yes
mir-30-x	XM_016915842.1	yes
mir-30-x	XM_016915961.1	yes
mir-30-x	XM_016916212.1	no
mir-30-x	XM_016917930.1	yes
mir-30-x	XM_392202.6	no
mir-30-x	XM_393968.6	yes
mir-30-x	XM_623820.5	no
mir-30-y	XM_006558673.2	no
mir-30-y	XM_006559806.2	yes
mir-30-y	XM_006561820.2	no
mir-30-y	XM_006561822.2	yes
mir-30-y	XM_006561823.2	yes
mir-30-y	XM_006563151.2	yes
mir-30-y	XM_006563633.2	yes
mir-30-y	XM_006564744.2	yes
mir-30-y	XM_006565021.2	no
mir-30-y	XM_006565590.2	no
mir-30-y	XM_006567371.2	no
mir-30-y	XM_006567818.2	yes
mir-30-y	XM_006568194.2	yes
mir-30-y	XM_006568884.2	no
mir-30-y	XM_006568885.2	no
mir-30-y	XM_006568887.2	no
mir-30-y	XM_006568889.2	no
mir-30-y	XM_006569004.2	yes
mir-30-y	XM_006569041.2	yes
mir-30-y	XM_016912037.1	no
mir-30-y	XM_016912809.1	yes
mir-30-y	XM_016912963.1	yes
mir-30-y	XM_016913362.1	no
mir-30-y	XM_016914098.1	yes
mir-30-y	XM_016915549.1	no
mir-30-y	XM_016915961.1	yes
mir-30-y	XM_016916093.1	yes
mir-30-y	XM_016916647.1	yes
mir-30-y	XM_392202.6	no
mir-30-y	XM_392217.6	yes
mir-30-y	XM_392631.6	no
mir-300-y	XM_001122876.4	no
mir-300-y	XM_001123191.4	no
mir-300-y	XM_006558374.2	no
mir-300-y	XM_006558376.2	yes
mir-300-y	XM_006558957.2	yes
mir-300-y	XM_006561815.2	no
mir-300-y	XM_006562430.2	yes
mir-300-y	XM_006565775.2	no
mir-300-y	XM_006567859.2	no
mir-300-y	XM_016910890.1	yes
mir-300-y	XM_016912037.1	yes
mir-326-y	XM_006566500.2	no
mir-342-y	XM_006559903.2	yes
mir-342-y	XM_006563947.2	yes
mir-342-y	XM_006564187.2	no
mir-342-y	XM_006566374.2	no
mir-342-y	XM_006568884.2	yes
mir-342-y	XM_006568885.2	yes
mir-342-y	XM_006568887.2	yes
mir-342-y	XM_006568889.2	yes
mir-342-y	XM_016915549.1	yes
mir-342-y	XM_391908.6	yes
mir-342-y	XM_392202.6	yes
mir-369-y	NM_001011572.1	yes
mir-369-y	XM_006557903.2	yes
mir-369-y	XM_006559903.2	yes
mir-369-y	XM_006561547.2	yes
mir-369-y	XM_006562216.2	no
mir-369-y	XM_006563151.2	no
mir-369-y	XM_006563590.2	yes
mir-369-y	XM_006563758.2	yes
mir-369-y	XM_006564744.2	no
mir-369-y	XM_006565075.2	yes
mir-369-y	XM_006566381.2	yes
mir-369-y	XM_006566788.2	yes
mir-369-y	XM_006567371.2	yes
mir-369-y	XM_006570680.2	no
mir-369-y	XM_006570772.2	yes
mir-369-y	XM_006571603.2	yes
mir-369-y	XM_016912657.1	no
mir-369-y	XM_016912724.1	no
mir-369-y	XM_016915001.1	yes
mir-369-y	XM_016915842.1	no
mir-369-y	XM_397351.6	yes
mir-369-y	XM_624251.5	no
mir-369-y	XM_624411.5	yes
mir-369-y	XM_624698.5	no
mir-374-y	NM_001011607.1	yes
mir-374-y	XM_001122356.4	yes
mir-374-y	XM_001122979.4	yes
mir-374-y	XM_003250351.3	no
mir-374-y	XM_006568044.2	no
mir-374-y	XM_006568102.2	yes
mir-374-y	XM_006570715.2	yes
mir-374-y	XM_006572221.2	yes
mir-374-y	XM_016911274.1	yes
mir-374-y	XM_016912123.1	no
mir-374-y	XM_016913465.1	no
mir-374-y	XM_016914132.1	no
mir-374-y	XM_016914371.1	yes
mir-374-y	XM_392781.6	yes
mir-374-y	XM_393968.6	yes
mir-374-y	XM_396451.6	no
mir-376-y	XM_003249400.3	yes
mir-376-y	XM_003250351.3	yes
mir-376-y	XM_003251100.3	no
mir-376-y	XM_006558374.2	no
mir-376-y	XM_006558376.2	yes
mir-376-y	XM_006558900.2	no
mir-376-y	XM_006559006.2	yes
mir-376-y	XM_006559089.2	yes
mir-376-y	XM_006560759.2	yes
mir-376-y	XM_006564187.2	no
mir-376-y	XM_006567937.2	yes
mir-376-y	XM_006568044.2	yes
mir-376-y	XM_006568884.2	yes
mir-376-y	XM_006568885.2	yes
mir-376-y	XM_006568887.2	yes
mir-376-y	XM_006568889.2	yes
mir-376-y	XM_006569004.2	no
mir-376-y	XM_006570680.2	no
mir-376-y	XM_006572221.2	no
mir-376-y	XM_016910717.1	yes
mir-376-y	XM_016912724.1	no
mir-376-y	XM_016913465.1	yes
mir-376-y	XM_016913663.1	yes
mir-376-y	XM_016915711.1	no
mir-376-y	XM_392202.6	yes
mir-376-y	XM_392631.6	yes
mir-376-y	XM_394432.6	yes
mir-381-y	XM_001120293.4	no
mir-381-y	XM_003251597.3	no
mir-381-y	XM_006557269.2	yes
mir-381-y	XM_006558359.2	no
mir-381-y	XM_006558374.2	no
mir-381-y	XM_006558376.2	yes
mir-381-y	XM_006562955.2	no
mir-381-y	XM_006563616.2	yes
mir-381-y	XM_006563633.2	no
mir-381-y	XM_006565384.2	yes
mir-381-y	XM_006565775.2	no
mir-381-y	XM_006566788.2	yes
mir-381-y	XM_006567937.2	yes
mir-381-y	XM_006568044.2	yes
mir-381-y	XM_006568845.2	no
mir-381-y	XM_006568846.2	no
mir-381-y	XM_006569004.2	no
mir-381-y	XM_006569308.2	yes
mir-381-y	XM_006570160.2	yes
mir-381-y	XM_006570763.2	no
mir-381-y	XM_016911317.1	yes
mir-381-y	XM_016912307.1	yes
mir-381-y	XM_016914811.1	yes
mir-381-y	XM_016916093.1	no
mir-381-y	XM_016916206.1	yes
mir-381-y	XM_624062.5	no
mir-381-y	XM_624408.5	yes
mir-381-y	XM_624641.4	yes
mir-409-y	XM_001123191.4	no
mir-409-y	XM_003250942.3	no
mir-409-y	XM_006558591.2	no
mir-409-y	XM_006559903.2	yes
mir-409-y	XM_006564744.2	no
mir-409-y	XM_006566788.2	yes
mir-409-y	XM_006567565.2	no
mir-409-y	XM_006567937.2	yes
mir-409-y	XM_006568044.2	yes
mir-409-y	XM_006571322.2	no
mir-409-y	XM_016915549.1	yes
mir-409-y	XM_016917814.1	yes
mir-410-y	XM_006557872.2	yes
mir-410-y	XM_006559449.2	no
mir-410-y	XM_006560759.2	yes
mir-410-y	XM_006561477.2	yes
mir-410-y	XM_006561707.2	yes
mir-410-y	XM_006561914.2	yes
mir-410-y	XM_006563649.2	no
mir-410-y	XM_006563650.2	yes
mir-410-y	XM_006565861.2	yes
mir-410-y	XM_006566788.2	yes
mir-410-y	XM_006567095.2	no
mir-410-y	XM_006567096.2	yes
mir-410-y	XM_006567098.2	yes
mir-410-y	XM_006567859.2	no
mir-410-y	XM_006568044.2	yes
mir-410-y	XM_006569308.2	yes
mir-410-y	XM_006570036.2	yes
mir-410-y	XM_006570873.2	yes
mir-410-y	XM_006571863.2	yes
mir-410-y	XM_016911156.1	yes
mir-410-y	XM_016911556.1	yes
mir-410-y	XM_016913172.1	no
mir-410-y	XM_016913510.1	no
mir-410-y	XM_016914551.1	yes
mir-410-y	XM_016914811.1	yes
mir-410-y	XM_016914829.1	no
mir-410-y	XM_016914972.1	no
mir-410-y	XM_016916093.1	no
mir-410-y	XM_397221.6	no
mir-411-x	XM_006561820.2	yes
mir-411-x	XM_006561822.2	no
mir-411-x	XM_006561823.2	no
mir-411-x	XM_006570160.2	yes
mir-411-x	XM_006572254.2	yes
mir-411-x	XM_016911633.1	yes
mir-411-x	XM_016913373.1	yes
mir-411-x	XM_394491.6	yes
mir-411-x	XM_624062.5	no
mir-423-y	XM_003249792.3	no
mir-423-y	XM_006560189.2	yes
mir-423-y	XM_006560759.2	no
mir-423-y	XM_016911156.1	no
mir-423-y	XM_016912123.1	no
mir-423-y	XM_016912737.1	yes
mir-423-y	XM_016914551.1	no
mir-423-y	XM_016914811.1	no
mir-423-y	XM_016916465.1	no
mir-423-y	XM_397526.6	no
mir-434-y	XM_006558374.2	no
mir-434-y	XM_006558376.2	yes
mir-434-y	XM_006563151.2	no
mir-434-y	XM_006565861.2	yes
mir-434-y	XM_006570514.2	yes
mir-434-y	XM_006570516.2	no
mir-434-y	XM_006571532.2	yes
mir-434-y	XM_016913172.1	no
mir-434-y	XM_016913893.1	no
mir-434-y	XM_393293.6	yes
mir-451-x	XM_001122876.4	no
mir-451-x	XM_016912037.1	yes
mir-451-x	XM_016913465.1	yes
mir-451-x	XM_016914001.1	yes
mir-451-x	XM_016916465.1	yes
mir-454-y	XM_001122876.4	yes
mir-454-y	XM_006557872.2	no
mir-454-y	XM_006558673.2	no
mir-454-y	XM_006559449.2	yes
mir-454-y	XM_006559903.2	no
mir-454-y	XM_006563149.2	no
mir-454-y	XM_006564220.2	no
mir-454-y	XM_006566374.2	yes
mir-454-y	XM_006566788.2	no
mir-454-y	XM_006567095.2	yes
mir-454-y	XM_006567096.2	no
mir-454-y	XM_006567098.2	no
mir-454-y	XM_006567354.2	no
mir-454-y	XM_006567727.2	yes
mir-454-y	XM_006570514.2	no
mir-454-y	XM_006570516.2	yes
mir-454-y	XM_016911556.1	no
mir-454-y	XM_016912123.1	no
mir-454-y	XM_016912421.1	yes
mir-454-y	XM_016914972.1	yes
mir-454-y	XM_391908.6	no
mir-454-y	XM_394836.6	no
mir-454-y	XM_397003.6	yes
mir-462-y	XM_006561299.2	yes
mir-462-y	XM_006561547.2	yes
mir-462-y	XM_006562415.2	yes
mir-462-y	XM_006564220.2	yes
mir-462-y	XM_006565506.2	no
mir-4700-x	XM_006568463.2	yes
mir-4700-x	XM_016913465.1	yes
mir-4792-x	XM_006559228.1	no
mir-4792-x	XM_006567501.2	no
mir-4792-x	XM_006568718.2	yes
mir-4792-x	XM_016910890.1	yes
mir-4792-x	XM_016911633.1	yes
mir-4792-x	XM_016913893.1	no
mir-4792-x	XM_394491.6	yes
mir-486-x	NM_001171006.1	yes
mir-486-x	XM_001120535.4	yes
mir-486-x	XM_006559006.2	yes
mir-486-x	XM_006559961.2	yes
mir-486-x	XM_006566374.2	no
mir-486-x	XM_006568884.2	yes
mir-486-x	XM_006568885.2	yes
mir-486-x	XM_006568887.2	yes
mir-486-x	XM_006568889.2	yes
mir-486-x	XM_016915001.1	yes
mir-486-x	XM_391908.6	yes
mir-486-x	XM_392202.6	yes
mir-501-y	XM_003249183.3	no
mir-501-y	XM_006558088.2	yes
mir-501-y	XM_006558957.2	no
mir-501-y	XM_006559903.2	no
mir-501-y	XM_006560759.2	no
mir-501-y	XM_006564220.2	no
mir-501-y	XM_006567937.2	no
mir-501-y	XM_016911563.1	yes
mir-501-y	XM_016913663.1	no
mir-5100-y	XM_006563625.2	yes
mir-5100-y	XM_006563649.2	no
mir-5100-y	XM_006563650.2	yes
mir-5100-y	XM_006568044.2	yes
mir-5100-y	XM_006569141.2	no
mir-5100-y	XM_016912307.1	yes
mir-5100-y	XM_016913465.1	yes
mir-5100-y	XM_016914325.1	no
mir-5100-y	XM_016915549.1	yes
mir-5100-y	XM_016917835.1	yes
mir-5106-y	XM_001122933.4	yes
mir-5106-y	XM_006567995.2	yes
mir-5106-y	XM_016912737.1	no
mir-5106-y	XM_016915250.1	yes
mir-5110-x	XM_006559228.1	no
mir-5110-x	XM_006561477.2	yes
mir-541-x	XM_006562118.2	yes
mir-541-x	XM_006563649.2	no
mir-541-x	XM_006563650.2	yes
mir-541-x	XM_006566374.2	no
mir-541-x	XM_006570680.2	no
mir-541-x	XM_016911274.1	no
mir-541-x	XM_016912724.1	no
mir-541-x	XM_016913663.1	yes
mir-541-x	XM_016916465.1	yes
mir-541-x	XM_391908.6	yes
mir-584-x	XM_001119937.4	yes
mir-584-x	XM_001122876.4	yes
mir-584-x	XM_006566042.2	no
mir-584-x	XM_006568102.2	yes
mir-584-x	XM_006571603.2	no
mir-584-x	XM_006572254.2	no
mir-584-x	XM_016913465.1	no
mir-584-x	XM_016914811.1	no
mir-590-y	XM_003249400.3	no
mir-590-y	XM_006558374.2	yes
mir-590-y	XM_006558376.2	no
mir-590-y	XM_006559006.2	no
mir-590-y	XM_006559089.2	no
mir-590-y	XM_006561539.2	no
mir-590-y	XM_006562518.2	yes
mir-590-y	XM_006565384.2	no
mir-590-y	XM_006567956.2	no
mir-590-y	XM_006568102.2	yes
mir-590-y	XM_006571322.2	yes
mir-590-y	XM_006571532.2	no
mir-590-y	XM_016910717.1	no
mir-590-y	XM_016910890.1	no
mir-590-y	XM_016913641.1	no
mir-590-y	XM_016915678.1	yes
mir-590-y	XM_016917814.1	no
mir-590-y	XM_394432.6	no
mir-706-x	XM_003250328.3	yes
mir-706-x	XM_006560759.2	no
mir-706-x	XM_006564628.2	yes
mir-706-x	XM_006564642.2	no
mir-706-x	XM_006565775.2	yes
mir-706-x	XM_006568194.2	yes
mir-706-x	XM_006571017.2	no
mir-706-x	XM_016911320.1	yes
mir-706-x	XM_016911633.1	no
mir-706-x	XM_016913465.1	no
mir-706-x	XM_394491.6	no
mir-722-y	NM_001011611.2	no
mir-722-y	XM_003249792.3	yes
mir-722-y	XM_006561299.2	yes
mir-722-y	XM_006561820.2	yes
mir-722-y	XM_006561822.2	no
mir-722-y	XM_006561823.2	no
mir-722-y	XM_006563616.2	yes
mir-722-y	XM_006566381.2	yes
mir-722-y	XM_006568194.2	no
mir-722-y	XM_016915842.1	no
mir-767-x	XM_006558673.2	no
mir-767-x	XM_006565861.2	no
mir-767-x	XM_006568718.2	no
mir-767-x	XM_006568884.2	no
mir-767-x	XM_006568885.2	no
mir-767-x	XM_006568887.2	no
mir-767-x	XM_006568889.2	no
mir-767-x	XM_016913998.1	no
mir-767-x	XM_016914811.1	no
mir-767-x	XM_016916005.1	yes
mir-767-x	XM_392202.6	no
mir-769-x	XM_006560498.2	no
mir-769-x	XM_016911430.1	no
mir-8191-x	XM_006560759.2	yes
mir-8191-x	XM_006565075.2	yes
mir-8191-x	XM_006567371.2	yes
mir-8191-x	XM_016912657.1	no
mir-8191-x	XM_016915827.1	yes
mir-8191-x	XM_016916465.1	yes
mir-8212-y	XM_006561539.2	no
mir-8212-y	XM_016914485.1	yes
mir-8212-y	XM_016916199.1	no
mir-8212-y	XM_016916203.1	yes
mir-8212-y	XM_016918065.1	yes
mir-8232-x	XM_003251597.3	yes
mir-8232-x	XM_006557269.2	no
mir-8232-x	XM_006560189.2	yes
mir-8232-x	XM_006563947.2	no
mir-8232-x	XM_006567354.2	no
mir-8232-x	XM_006570763.2	yes
mir-8232-x	XM_016911317.1	no
mir-8232-x	XM_016913465.1	no
mir-8232-x	XM_016916199.1	no
mir-8232-x	XM_016916203.1	yes
mir-8503-x	XM_003251788.3	yes
mir-8503-x	XM_006563151.2	no
mir-8503-x	XM_006571921.2	yes
mir-8503-x	XM_016911320.1	no
mir-8503-x	XM_016911633.1	yes
mir-8503-x	XM_394491.6	yes
mir-9075-y	XM_003250328.3	yes
mir-9075-y	XM_006566381.2	no
mir-92-x	XM_006565590.2	no
novel-m0007-5p	XM_001122876.4	yes
novel-m0007-5p	XM_006557872.2	no
novel-m0007-5p	XM_006558351.2	yes
novel-m0007-5p	XM_006558673.2	no
novel-m0007-5p	XM_006561299.2	no
novel-m0007-5p	XM_006563633.2	yes
novel-m0007-5p	XM_006564187.2	yes
novel-m0007-5p	XM_006565070.2	no
novel-m0007-5p	XM_006565590.2	no
novel-m0007-5p	XM_006567937.2	no
novel-m0007-5p	XM_006567995.2	no
novel-m0007-5p	XM_006570160.2	no
novel-m0007-5p	XM_006571603.2	no
novel-m0007-5p	XM_016911430.1	no
novel-m0007-5p	XM_016912123.1	no
novel-m0007-5p	XM_016913172.1	yes
novel-m0007-5p	XM_016913465.1	no
novel-m0007-5p	XM_016914325.1	yes
novel-m0007-5p	XM_016914723.1	no
novel-m0007-5p	XM_016915827.1	no
novel-m0007-5p	XM_393610.6	yes
novel-m0007-5p	XM_394432.6	no
novel-m0007-5p	XM_624062.5	yes
novel-m0018-5p	XM_003250942.3	yes
novel-m0018-5p	XM_006558351.2	yes
novel-m0018-5p	XM_016913465.1	no
novel-m0018-5p	XM_016915842.1	yes
novel-m0018-5p	XM_016916199.1	no
novel-m0018-5p	XM_016916203.1	yes
