# Supplementary material for: Genome-Wide Identification of Long Non-Coding RNAs and Their Regulatory Networks Involved in Apis mellifera ligustica Response to Nosema ceranae Infection
Source: Insects. 2019 Aug 9;10(8):245. doi: 10.3390/insects10080245 (PMC6723323; doi:10.3390/insects10080245)
Supplement: Supplementary file 1 [file insects-10-00245-s001.zip › Supplementary Materials/Table S18.xlsx]

## Sheet: Sheet1
Table S18 Pairs of DElncRNA-targeted miRNAs and corresponding target mRNAs in Am10CK vs Am10T
miRNA	mRNA	Significance
ame-miR-3727	XM_001122444.4	no
ame-miR-3727	XM_003249633.3	yes
ame-miR-3727	XM_003249792.3	yes
ame-miR-3727	XM_006557238.2	yes
ame-miR-3727	XM_006560976.2	yes
ame-miR-3727	XM_006566454.2	yes
ame-miR-3727	XM_006567256.2	no
ame-miR-3727	XM_006567258.2	yes
ame-miR-3727	XM_006567259.2	no
ame-miR-3727	XM_006567659.2	no
ame-miR-3727	XM_006567775.2	no
ame-miR-3727	XM_006568166.2	yes
ame-miR-3727	XM_006568884.2	yes
ame-miR-3727	XM_006568887.2	yes
ame-miR-3727	XM_006569471.2	yes
ame-miR-3727	XM_006569981.2	yes
ame-miR-3727	XM_016910847.1	yes
ame-miR-3727	XM_016911479.1	no
ame-miR-3727	XM_016912306.1	yes
ame-miR-3727	XM_016914662.1	no
ame-miR-3727	XM_016915397.1	no
ame-miR-3727	XM_016915542.1	yes
ame-miR-3727	XM_016915676.1	no
ame-miR-3727	XM_016915988.1	yes
ame-miR-3727	XM_016916465.1	yes
ame-miR-3727	XM_016916657.1	yes
ame-miR-3727	XM_392202.6	yes
ame-miR-3747b	XM_006557849.2	yes
ame-miR-3747b	XM_006559980.2	no
ame-miR-3747b	XM_006560644.2	yes
ame-miR-3747b	XM_006560976.2	yes
ame-miR-3747b	XM_006562248.2	no
ame-miR-3747b	XM_006563666.2	yes
ame-miR-3747b	XM_006566790.2	yes
ame-miR-3747b	XM_006567096.2	no
ame-miR-3747b	XM_006567097.2	yes
ame-miR-3747b	XM_006568166.2	yes
ame-miR-3747b	XM_006568194.2	yes
ame-miR-3747b	XM_006568524.2	yes
ame-miR-3747b	XM_006568525.2	no
ame-miR-3747b	XM_006568546.1	yes
ame-miR-3747b	XM_006569471.2	yes
ame-miR-3747b	XM_006571102.2	no
ame-miR-3747b	XM_006571294.2	no
ame-miR-3747b	XM_016910847.1	yes
ame-miR-3747b	XM_016911551.1	yes
ame-miR-3747b	XM_016911742.1	no
ame-miR-3747b	XM_016912570.1	yes
ame-miR-3747b	XM_016913668.1	yes
ame-miR-3747b	XM_016914552.1	yes
ame-miR-3759	XM_006558590.2	yes
ame-miR-3759	XM_006559089.2	no
ame-miR-3759	XM_006559093.2	yes
ame-miR-3759	XM_006561135.2	no
ame-miR-3759	XM_006561141.2	no
ame-miR-3759	XM_006561539.2	yes
ame-miR-3759	XM_006561542.2	no
ame-miR-3759	XM_006564898.2	no
ame-miR-3759	XM_006571086.1	no
ame-miR-3759	XM_016913668.1	no
ame-miR-3759	XM_016913837.1	no
ame-miR-6043	XM_006558590.2	no
ame-miR-6043	XM_006563948.2	yes
ame-miR-6043	XM_006565068.2	yes
ame-miR-6043	XM_006565069.2	yes
ame-miR-6043	XM_006569938.2	no
ame-miR-6043	XM_016913413.1	yes
ame-miR-6043	XM_016913447.1	yes
ame-miR-6047a	XM_016915676.1	no
ame-miR-6065	XM_003249471.3	yes
ame-miR-6065	XM_006559700.2	yes
ame-miR-6065	XM_006563948.2	yes
ame-miR-6065	XM_006564414.2	no
ame-miR-6065	XM_006567371.2	no
ame-miR-6065	XM_006568137.2	yes
ame-miR-6065	XM_006568166.2	yes
ame-miR-6065	XM_006570813.2	yes
ame-miR-6065	XM_006570889.2	no
ame-miR-6065	XM_006570943.2	yes
ame-miR-6065	XM_006570944.2	yes
ame-miR-6065	XM_006570948.2	yes
ame-miR-6065	XM_016910847.1	yes
ame-miR-6065	XM_016912645.1	yes
ame-miR-6065	XM_016915097.1	no
ame-miR-6065	XM_016916077.1	yes
ame-miR-6065	XM_016916598.1	yes
ame-miR-980	XM_006557904.2	yes
ame-miR-980	XM_006558957.2	yes
ame-miR-980	XM_006565151.2	yes
ame-miR-980	XM_006566625.2	yes
ame-miR-980	XM_006566626.2	no
ame-miR-980	XM_006566629.2	no
ame-miR-980	XM_016912570.1	yes
ame-miR-980	XM_016913518.1	yes
ame-miR-980	XM_016915225.1	yes
ame-miR-980	XM_016915676.1	no
ame-miR-981	XM_003251788.3	yes
ame-miR-981	XM_006558740.2	yes
ame-miR-981	XM_006558742.2	no
ame-miR-981	XM_006559643.2	no
ame-miR-981	XM_006559649.2	no
ame-miR-981	XM_006560892.2	yes
ame-miR-981	XM_006561441.2	yes
ame-miR-981	XM_006562927.2	no
ame-miR-981	XM_006564132.2	no
ame-miR-981	XM_006565137.2	yes
ame-miR-981	XM_006565850.2	yes
ame-miR-981	XM_006566790.2	yes
ame-miR-981	XM_006566887.2	yes
ame-miR-981	XM_006567096.2	no
ame-miR-981	XM_006567097.2	yes
ame-miR-981	XM_006567259.2	no
ame-miR-981	XM_006567659.2	no
ame-miR-981	XM_006567940.2	yes
ame-miR-981	XM_006568107.2	no
ame-miR-981	XM_016911551.1	yes
ame-miR-981	XM_016911813.1	no
ame-miR-981	XM_016912123.1	yes
ame-miR-981	XM_016912624.1	yes
ame-miR-981	XM_016913333.1	no
ame-miR-981	XM_016915047.1	no
ame-miR-981	XM_016915676.1	no
ame-miR-981	XM_016916036.1	yes
ame-miR-981	XM_016916081.1	yes
ame-miR-981	XM_016916657.1	yes
ame-miR-981	XM_016916925.1	yes
let-7-x	XM_006558938.2	no
let-7-x	XM_006560353.2	yes
let-7-x	XM_006562927.2	yes
let-7-x	XM_006568524.2	no
let-7-x	XM_006568525.2	yes
let-7-x	XM_006568730.2	no
let-7-x	XM_016916036.1	no
let-7-x	XM_396292.6	no
let-7-y	XM_001120943.4	yes
let-7-y	XM_006558740.2	yes
let-7-y	XM_006558742.2	no
let-7-y	XM_006560938.2	no
let-7-y	XM_006567371.2	no
let-7-y	XM_006568367.2	yes
let-7-y	XM_006568370.2	yes
let-7-y	XM_006569041.2	yes
let-7-y	XM_006569045.2	yes
let-7-y	XM_016910691.1	yes
let-7-y	XM_016911077.1	no
let-7-y	XM_016913447.1	yes
let-7-y	XM_016913510.1	no
let-7-y	XM_016913968.1	yes
let-7-y	XM_016916203.1	yes
let-7-y	XM_016916429.1	no
let-7-y	XM_392217.6	yes
let-7-y	XM_395069.5	yes
let-7-z	XM_006560353.2	no
let-7-z	XM_006562927.2	no
let-7-z	XM_006568730.2	yes
let-7-z	XM_016916036.1	yes
mir-1-z	XM_006561539.2	no
mir-1-z	XM_006561542.2	yes
mir-1-z	XM_006561549.2	yes
mir-1-z	XM_006563948.2	yes
mir-1-z	XM_006564324.2	yes
mir-1-z	XM_006564329.2	yes
mir-1-z	XM_006564414.2	no
mir-1-z	XM_006567371.2	no
mir-1-z	XM_006567428.2	yes
mir-1-z	XM_006567431.2	yes
mir-1-z	XM_006567940.2	yes
mir-1-z	XM_006568166.2	yes
mir-1-z	XM_006568367.2	yes
mir-1-z	XM_006568370.2	yes
mir-1-z	XM_006568831.2	yes
mir-1-z	XM_006568832.2	no
mir-1-z	XM_006570451.2	yes
mir-1-z	XM_006570475.2	yes
mir-1-z	XM_006570943.2	yes
mir-1-z	XM_006570944.2	yes
mir-1-z	XM_006570948.2	yes
mir-1-z	XM_006571045.2	yes
mir-1-z	XM_006571061.2	yes
mir-1-z	XM_006571294.2	no
mir-1-z	XM_016910847.1	yes
mir-1-z	XM_016912253.1	no
mir-1-z	XM_016912570.1	yes
mir-1-z	XM_016913837.1	yes
mir-1-z	XM_016914001.1	no
mir-1-z	XM_016914010.1	yes
mir-1-z	XM_016914011.1	yes
mir-1-z	XM_016915542.1	yes
mir-1-z	XM_016915988.1	yes
mir-1-z	XM_016916077.1	yes
mir-1-z	XM_623846.5	no
mir-100-y	XM_006558938.2	yes
mir-100-y	XM_006559395.1	no
mir-100-y	XM_006559597.2	yes
mir-100-y	XM_006561549.2	yes
mir-100-y	XM_006562161.2	yes
mir-100-y	XM_006562248.2	no
mir-100-y	XM_006566459.1	yes
mir-100-y	XM_006567096.2	no
mir-100-y	XM_006567097.2	yes
mir-100-y	XM_006568301.2	yes
mir-100-y	XM_006568524.2	yes
mir-100-y	XM_006568525.2	no
mir-100-y	XM_006569010.2	no
mir-100-y	XM_006569471.2	yes
mir-100-y	XM_006571102.2	no
mir-100-y	XM_016911551.1	yes
mir-100-y	XM_016912306.1	yes
mir-100-y	XM_016912758.1	yes
mir-100-y	XM_016912760.1	yes
mir-100-y	XM_016913968.1	yes
mir-100-y	XM_396292.6	yes
mir-101-y	XM_006558363.2	no
mir-101-y	XM_006559963.2	yes
mir-101-y	XM_006560644.2	yes
mir-101-y	XM_006561135.2	yes
mir-101-y	XM_006561141.2	yes
mir-101-y	XM_006564352.2	no
mir-101-y	XM_006565151.2	yes
mir-101-y	XM_006568150.2	yes
mir-101-y	XM_016910941.1	yes
mir-101-y	XM_016910959.1	yes
mir-101-y	XM_016910961.1	no
mir-101-y	XM_016911813.1	no
mir-101-y	XM_016912493.1	yes
mir-101-y	XM_016913518.1	yes
mir-101-y	XM_016913521.1	no
mir-101-y	XM_016914645.1	yes
mir-101-y	XM_016915851.1	no
mir-101-y	XM_016916618.1	yes
mir-101-y	XM_016916660.1	yes
mir-106-x	XM_006558063.2	no
mir-106-x	XM_006558590.2	no
mir-106-x	XM_006559089.2	yes
mir-106-x	XM_006559093.2	no
mir-106-x	XM_006559494.2	yes
mir-106-x	XM_006560863.2	no
mir-106-x	XM_006562392.2	no
mir-106-x	XM_006566790.2	yes
mir-106-x	XM_006567096.2	no
mir-106-x	XM_006567097.2	yes
mir-106-x	XM_006567259.2	no
mir-106-x	XM_006568884.2	yes
mir-106-x	XM_006568887.2	yes
mir-106-x	XM_006569422.2	yes
mir-106-x	XM_006569471.2	yes
mir-106-x	XM_006570451.2	yes
mir-106-x	XM_006571777.2	no
mir-106-x	XM_016911479.1	no
mir-106-x	XM_016911551.1	yes
mir-106-x	XM_016914810.1	yes
mir-106-x	XM_016916203.1	yes
mir-106-x	XM_016916759.1	no
mir-106-x	XM_392202.6	yes
mir-122-x	XM_006558938.2	yes
mir-122-x	XM_006568166.2	yes
mir-122-x	XM_016910788.1	yes
mir-122-x	XM_016910847.1	yes
mir-122-x	XM_016912386.1	yes
mir-122-x	XM_016913521.1	no
mir-122-x	XM_396292.6	yes
mir-124-y	XM_006557849.2	no
mir-124-y	XM_006558098.2	no
mir-124-y	XM_006563948.2	no
mir-124-y	XM_006567940.2	no
mir-124-y	XM_006568524.2	no
mir-124-y	XM_006568525.2	yes
mir-126-x	XM_001120622.4	yes
mir-126-x	XM_003249633.3	yes
mir-126-x	XM_006557904.2	yes
mir-126-x	XM_006558033.2	yes
mir-126-x	XM_006558673.2	yes
mir-126-x	XM_006558938.2	yes
mir-126-x	XM_006560353.2	no
mir-126-x	XM_006561084.2	yes
mir-126-x	XM_006562063.2	yes
mir-126-x	XM_006562161.2	yes
mir-126-x	XM_006562248.2	no
mir-126-x	XM_006564446.2	yes
mir-126-x	XM_006564898.2	yes
mir-126-x	XM_006566359.2	no
mir-126-x	XM_006566779.2	no
mir-126-x	XM_006566780.2	yes
mir-126-x	XM_006567393.2	yes
mir-126-x	XM_006567396.2	yes
mir-126-x	XM_006567940.2	yes
mir-126-x	XM_006568107.2	no
mir-126-x	XM_006568166.2	yes
mir-126-x	XM_006568460.2	yes
mir-126-x	XM_006568524.2	yes
mir-126-x	XM_006568525.2	no
mir-126-x	XM_006568837.2	no
mir-126-x	XM_006569318.2	yes
mir-126-x	XM_006569938.2	no
mir-126-x	XM_006571102.2	no
mir-126-x	XM_006571349.2	yes
mir-126-x	XM_016910847.1	yes
mir-126-x	XM_016911813.1	no
mir-126-x	XM_016911871.1	yes
mir-126-x	XM_016912133.1	no
mir-126-x	XM_016912306.1	yes
mir-126-x	XM_016912386.1	yes
mir-126-x	XM_016913413.1	yes
mir-126-x	XM_016913465.1	no
mir-126-x	XM_016913668.1	yes
mir-126-x	XM_016914166.1	yes
mir-126-x	XM_016914524.1	yes
mir-126-x	XM_016914826.1	no
mir-126-x	XM_016914829.1	no
mir-126-x	XM_016915988.1	yes
mir-126-x	XM_016916077.1	yes
mir-126-x	XM_016916759.1	no
mir-126-x	XM_016916925.1	yes
mir-126-x	XM_395869.6	no
mir-126-x	XM_396292.6	yes
mir-126-y	XM_006566359.2	no
mir-126-y	XM_006566790.2	yes
mir-126-y	XM_006568884.2	yes
mir-126-y	XM_006568887.2	yes
mir-126-y	XM_006570451.2	yes
mir-126-y	XM_016912306.1	yes
mir-126-y	XM_016913362.1	no
mir-126-y	XM_016914826.1	no
mir-126-y	XM_016914829.1	no
mir-126-y	XM_016915676.1	no
mir-126-y	XM_392202.6	yes
mir-1264-y	XM_006571102.2	yes
mir-1264-y	XM_016913243.1	yes
mir-1264-y	XM_016915047.1	yes
mir-130-y	XM_006557830.2	no
mir-130-y	XM_006558673.2	no
mir-130-y	XM_006559494.2	no
mir-130-y	XM_006562248.2	yes
mir-130-y	XM_006566790.2	no
mir-130-y	XM_006567096.2	yes
mir-130-y	XM_006567097.2	no
mir-130-y	XM_006567428.2	no
mir-130-y	XM_006567431.2	no
mir-130-y	XM_006569938.2	yes
mir-130-y	XM_006570513.2	no
mir-130-y	XM_006572368.2	no
mir-130-y	XM_016911551.1	no
mir-130-y	XM_016911871.1	no
mir-130-y	XM_016912098.1	no
mir-130-y	XM_016912099.1	no
mir-130-y	XM_016912123.1	no
mir-130-y	XM_016913333.1	yes
mir-130-y	XM_016914010.1	no
mir-130-y	XM_016914011.1	no
mir-1332-y	XM_006560583.2	no
mir-1332-y	XM_006566790.2	no
mir-1332-y	XM_006570889.2	yes
mir-1332-y	XM_016912123.1	no
mir-1332-y	XM_016912859.1	no
mir-1332-y	XM_016915676.1	yes
mir-1332-y	XM_016916349.1	no
mir-1338-x	XM_003249633.3	yes
mir-1338-x	XM_006559963.2	yes
mir-1338-x	XM_006567775.2	no
mir-1338-x	XM_016914528.1	yes
mir-1338-x	XM_016915047.1	no
mir-1338-x	XM_016915542.1	yes
mir-1338-x	XM_016916618.1	yes
mir-1338-y	XM_001122444.4	no
mir-1338-y	XM_006560353.2	no
mir-1338-y	XM_006561539.2	no
mir-1338-y	XM_006561542.2	yes
mir-1338-y	XM_006569041.2	yes
mir-1338-y	XM_006569045.2	yes
mir-1338-y	XM_006569808.2	yes
mir-1338-y	XM_006570513.2	yes
mir-1338-y	XM_016912570.1	yes
mir-1338-y	XM_016913465.1	no
mir-1338-y	XM_016913837.1	yes
mir-1338-y	XM_016915542.1	yes
mir-1338-y	XM_392217.6	yes
mir-138-x	XM_016917820.1	no
mir-1388-x	XM_003249633.3	yes
mir-1388-x	XM_006559963.2	yes
mir-1388-x	XM_006567775.2	no
mir-1388-x	XM_016914528.1	yes
mir-1388-x	XM_016915047.1	no
mir-1388-x	XM_016915542.1	yes
mir-1388-x	XM_016916618.1	yes
mir-1388-y	XM_001122444.4	no
mir-1388-y	XM_006560353.2	no
mir-1388-y	XM_006561539.2	no
mir-1388-y	XM_006561542.2	yes
mir-1388-y	XM_006569041.2	yes
mir-1388-y	XM_006569045.2	yes
mir-1388-y	XM_006569808.2	yes
mir-1388-y	XM_006570513.2	yes
mir-1388-y	XM_016912570.1	yes
mir-1388-y	XM_016913465.1	no
mir-1388-y	XM_016913837.1	yes
mir-1388-y	XM_016915542.1	yes
mir-1388-y	XM_392217.6	yes
mir-142-x	XM_006558486.2	yes
mir-142-x	XM_006558740.2	yes
mir-142-x	XM_006558742.2	no
mir-142-x	XM_006558957.2	yes
mir-142-x	XM_006559463.2	yes
mir-142-x	XM_006560353.2	no
mir-142-x	XM_006561739.2	yes
mir-142-x	XM_006568107.2	no
mir-142-x	XM_006570813.2	yes
mir-142-x	XM_016913413.1	yes
mir-142-x	XM_016913674.1	yes
mir-142-x	XM_016914578.1	yes
mir-142-x	XM_016915554.1	yes
mir-142-y	XM_001123207.4	yes
mir-142-y	XM_006557686.2	no
mir-142-y	XM_006559247.2	yes
mir-142-y	XM_006567256.2	no
mir-142-y	XM_006567258.2	yes
mir-142-y	XM_006569060.2	yes
mir-142-y	XM_006569981.2	yes
mir-142-y	XM_016912098.1	yes
mir-142-y	XM_016912099.1	yes
mir-142-y	XM_016912389.1	no
mir-142-y	XM_016913447.1	yes
mir-143-y	XM_006558088.2	yes
mir-143-y	XM_006564898.2	yes
mir-143-y	XM_006567259.2	no
mir-143-y	XM_006567659.2	no
mir-143-y	XM_006568166.2	yes
mir-143-y	XM_006568524.2	yes
mir-143-y	XM_006568525.2	no
mir-143-y	XM_006568837.2	no
mir-143-y	XM_006569795.2	no
mir-143-y	XM_016910847.1	yes
mir-143-y	XM_016912389.1	no
mir-143-y	XM_016912570.1	yes
mir-143-y	XM_016912645.1	yes
mir-143-y	XM_016915003.1	yes
mir-143-y	XM_016915004.1	no
mir-143-y	XM_016916657.1	yes
mir-143-y	XM_397320.6	yes
mir-144-x	XM_001120622.4	yes
mir-144-x	XM_001120738.4	yes
mir-144-x	XM_001121525.4	no
mir-144-x	XM_003249792.3	yes
mir-144-x	XM_006557904.2	yes
mir-144-x	XM_006558046.2	yes
mir-144-x	XM_006558590.2	no
mir-144-x	XM_006558663.2	yes
mir-144-x	XM_006558664.2	yes
mir-144-x	XM_006559494.2	yes
mir-144-x	XM_006560353.2	no
mir-144-x	XM_006560644.2	yes
mir-144-x	XM_006560938.2	no
mir-144-x	XM_006561135.2	yes
mir-144-x	XM_006561141.2	yes
mir-144-x	XM_006561539.2	no
mir-144-x	XM_006561542.2	yes
mir-144-x	XM_006561549.2	yes
mir-144-x	XM_006564187.2	no
mir-144-x	XM_006564324.2	yes
mir-144-x	XM_006564329.2	yes
mir-144-x	XM_006566887.2	yes
mir-144-x	XM_006566968.2	yes
mir-144-x	XM_006566972.2	no
mir-144-x	XM_006567256.2	no
mir-144-x	XM_006567258.2	yes
mir-144-x	XM_006567259.2	no
mir-144-x	XM_006568130.2	yes
mir-144-x	XM_006568301.2	yes
mir-144-x	XM_006568884.2	yes
mir-144-x	XM_006568887.2	yes
mir-144-x	XM_006570585.2	no
mir-144-x	XM_016911814.1	yes
mir-144-x	XM_016912098.1	yes
mir-144-x	XM_016912099.1	yes
mir-144-x	XM_016912306.1	yes
mir-144-x	XM_016912993.1	yes
mir-144-x	XM_016913551.1	no
mir-144-x	XM_016913837.1	yes
mir-144-x	XM_016914949.1	yes
mir-144-x	XM_016916077.1	yes
mir-144-x	XM_392202.6	yes
mir-144-y	XM_003249471.3	yes
mir-144-y	XM_006558088.2	yes
mir-144-y	XM_006558590.2	no
mir-144-y	XM_006560863.2	no
mir-144-y	XM_006560938.2	no
mir-144-y	XM_006561047.1	yes
mir-144-y	XM_006561221.2	no
mir-144-y	XM_006563948.2	yes
mir-144-y	XM_006565735.2	no
mir-144-y	XM_006568150.2	yes
mir-144-y	XM_006568279.2	yes
mir-144-y	XM_006568301.2	yes
mir-144-y	XM_006568546.1	yes
mir-144-y	XM_006569808.2	yes
mir-144-y	XM_016910691.1	yes
mir-144-y	XM_016911077.1	no
mir-144-y	XM_016913333.1	no
mir-144-y	XM_016913521.1	no
mir-144-y	XM_016914406.1	yes
mir-144-y	XM_016914645.1	yes
mir-144-y	XM_016915676.1	no
mir-144-y	XM_016916081.1	yes
mir-144-y	XM_016917820.1	yes
mir-146-x	XM_006560353.2	no
mir-146-x	XM_006560583.2	yes
mir-146-x	XM_006562694.2	yes
mir-146-x	XM_006566475.2	yes
mir-146-x	XM_006567259.2	no
mir-146-x	XM_006567393.2	yes
mir-146-x	XM_006567396.2	yes
mir-146-x	XM_006568166.2	yes
mir-146-x	XM_006569010.2	no
mir-146-x	XM_006569422.2	yes
mir-146-x	XM_016910847.1	yes
mir-146-x	XM_016911465.1	yes
mir-146-x	XM_016911575.1	no
mir-146-x	XM_016912306.1	yes
mir-146-x	XM_016914552.1	yes
mir-146-x	XM_016916759.1	no
mir-1494-x	XM_006557686.2	yes
mir-1494-x	XM_006570513.2	no
mir-1494-x	XM_006571311.2	yes
mir-1494-x	XM_016911153.1	yes
mir-1494-x	XM_016915988.1	no
mir-1494-x	XM_623720.4	yes
mir-151-y	XM_003251191.3	no
mir-151-y	XM_006559597.2	no
mir-151-y	XM_006560863.2	yes
mir-151-y	XM_006567940.2	no
mir-151-y	XM_016911339.1	no
mir-151-y	XM_016913333.1	yes
mir-151-y	XM_395792.6	yes
mir-182-x	XM_001122444.4	yes
mir-182-x	XM_003249514.3	no
mir-182-x	XM_006557238.2	no
mir-182-x	XM_006557843.2	yes
mir-182-x	XM_006558292.2	yes
mir-182-x	XM_006558486.2	no
mir-182-x	XM_006558673.2	no
mir-182-x	XM_006560353.2	yes
mir-182-x	XM_006560938.2	yes
mir-182-x	XM_006561850.2	no
mir-182-x	XM_006562248.2	yes
mir-182-x	XM_006564352.2	yes
mir-182-x	XM_006565137.2	no
mir-182-x	XM_006565151.2	no
mir-182-x	XM_006566790.2	no
mir-182-x	XM_006567800.2	no
mir-182-x	XM_006570475.2	no
mir-182-x	XM_016911871.1	no
mir-182-x	XM_016912098.1	no
mir-182-x	XM_016912099.1	no
mir-182-x	XM_016912758.1	no
mir-182-x	XM_016912760.1	no
mir-182-x	XM_016913968.1	no
mir-182-x	XM_016915047.1	yes
mir-182-x	XM_016915097.1	yes
mir-182-x	XM_016916203.1	no
mir-182-x	XM_016918109.1	no
mir-182-x	XM_016918115.1	no
mir-182-x	XM_623846.5	yes
mir-186-x	XM_003249183.3	no
mir-186-x	XM_003251788.3	no
mir-186-x	XM_006558375.2	no
mir-186-x	XM_006558663.2	no
mir-186-x	XM_006558664.2	no
mir-186-x	XM_006559463.2	no
mir-186-x	XM_006559494.2	no
mir-186-x	XM_006559577.2	yes
mir-186-x	XM_006560353.2	yes
mir-186-x	XM_006561221.2	yes
mir-186-x	XM_006565137.2	no
mir-186-x	XM_006566359.2	yes
mir-186-x	XM_006566454.2	no
mir-186-x	XM_006566790.2	no
mir-186-x	XM_006567371.2	yes
mir-186-x	XM_006567428.2	no
mir-186-x	XM_006567431.2	no
mir-186-x	XM_006568884.2	no
mir-186-x	XM_006568887.2	no
mir-186-x	XM_006568914.2	yes
mir-186-x	XM_006569471.2	no
mir-186-x	XM_006570513.2	no
mir-186-x	XM_006571045.2	no
mir-186-x	XM_006571061.2	no
mir-186-x	XM_006571294.2	yes
mir-186-x	XM_016910941.1	no
mir-186-x	XM_016910959.1	no
mir-186-x	XM_016910961.1	yes
mir-186-x	XM_016911077.1	yes
mir-186-x	XM_016911153.1	yes
mir-186-x	XM_016911742.1	yes
mir-186-x	XM_016911814.1	no
mir-186-x	XM_016912914.1	no
mir-186-x	XM_016913078.1	no
mir-186-x	XM_016913911.1	no
mir-186-x	XM_016913996.1	no
mir-186-x	XM_016914010.1	no
mir-186-x	XM_016914011.1	no
mir-186-x	XM_016914406.1	no
mir-186-x	XM_016914826.1	yes
mir-186-x	XM_016914829.1	yes
mir-186-x	XM_016915225.1	no
mir-186-x	XM_016915709.1	no
mir-186-x	XM_016916081.1	no
mir-186-x	XM_392202.6	no
mir-194-x	XM_006562248.2	no
mir-194-x	XM_006563948.2	yes
mir-194-x	XM_006566968.2	yes
mir-194-x	XM_006566972.2	no
mir-194-x	XM_006567659.2	no
mir-194-x	XM_016912968.1	no
mir-194-x	XM_016913465.1	no
mir-194-x	XM_016914528.1	yes
mir-194-x	XM_016915097.1	no
mir-194-x	XM_016915676.1	no
mir-194-x	XM_016915851.1	no
mir-194-x	XM_016916660.1	yes
mir-1957-x	XM_003249514.3	yes
mir-1957-x	XM_006558663.2	yes
mir-1957-x	XM_006558664.2	yes
mir-1957-x	XM_006558740.2	yes
mir-1957-x	XM_006558742.2	no
mir-1957-x	XM_006559395.1	no
mir-1957-x	XM_006560353.2	no
mir-1957-x	XM_006563948.2	yes
mir-1957-x	XM_006570813.2	yes
mir-1957-x	XM_016911814.1	yes
mir-1957-x	XM_016913510.1	no
mir-196-x	XM_006560353.2	yes
mir-196-x	XM_006568699.2	yes
mir-196-x	XM_016915554.1	no
mir-200-y	XM_006558098.2	yes
mir-200-y	XM_006558363.2	no
mir-200-y	XM_006558673.2	yes
mir-200-y	XM_006559963.2	yes
mir-200-y	XM_006560353.2	no
mir-200-y	XM_006560908.2	yes
mir-200-y	XM_006561539.2	no
mir-200-y	XM_006561542.2	yes
mir-200-y	XM_006562228.2	yes
mir-200-y	XM_006562231.2	yes
mir-200-y	XM_006564186.2	no
mir-200-y	XM_006564187.2	no
mir-200-y	XM_006565137.2	yes
mir-200-y	XM_006565740.2	yes
mir-200-y	XM_006567225.2	no
mir-200-y	XM_006567659.2	no
mir-200-y	XM_006568730.2	yes
mir-200-y	XM_006568831.2	yes
mir-200-y	XM_006568832.2	no
mir-200-y	XM_006569010.2	no
mir-200-y	XM_006569318.2	yes
mir-200-y	XM_006572091.2	yes
mir-200-y	XM_006572092.2	yes
mir-200-y	XM_016911479.1	no
mir-200-y	XM_016911813.1	no
mir-200-y	XM_016911871.1	yes
mir-200-y	XM_016912014.1	yes
mir-200-y	XM_016913837.1	yes
mir-200-y	XM_016913911.1	yes
mir-200-y	XM_016915097.1	no
mir-200-y	XM_016915676.1	no
mir-200-y	XM_016916081.1	yes
mir-200-y	XM_016916618.1	yes
mir-205-x	XM_006557849.2	yes
mir-205-x	XM_006558375.2	yes
mir-205-x	XM_006563948.2	yes
mir-205-x	XM_006564187.2	no
mir-205-x	XM_006565151.2	yes
mir-205-x	XM_006566968.2	yes
mir-205-x	XM_006566972.2	no
mir-205-x	XM_016910941.1	yes
mir-205-x	XM_016910959.1	yes
mir-205-x	XM_016910961.1	no
mir-205-x	XM_016912253.1	no
mir-205-x	XM_016913333.1	no
mir-205-x	XM_016913413.1	yes
mir-205-x	XM_016915047.1	no
mir-205-x	XM_016915542.1	yes
mir-205-x	XM_016916077.1	yes
mir-21-x	XM_006557382.2	no
mir-21-x	XM_006558663.2	no
mir-21-x	XM_006558664.2	no
mir-21-x	XM_006560583.2	no
mir-21-x	XM_006561135.2	no
mir-21-x	XM_006561141.2	no
mir-21-x	XM_006565440.2	no
mir-21-x	XM_006566454.2	no
mir-21-x	XM_006566887.2	no
mir-21-x	XM_006568166.2	no
mir-21-x	XM_006571086.1	no
mir-21-x	XM_006571349.2	no
mir-21-x	XM_016910847.1	no
mir-21-x	XM_016911814.1	no
mir-21-x	XM_016912613.1	yes
mir-21-x	XM_016913113.1	yes
mir-21-x	XM_016913674.1	no
mir-21-x	XM_016914166.1	no
mir-21-x	XM_016916598.1	no
mir-2172-x	XM_006558740.2	no
mir-2172-x	XM_006558742.2	yes
mir-2172-x	XM_006560353.2	yes
mir-2172-x	XM_006568367.2	no
mir-2172-x	XM_006568370.2	no
mir-2172-x	XM_006571349.2	no
mir-2172-x	XM_016911479.1	yes
mir-2184-x	XM_001120622.4	yes
mir-2184-x	XM_006557830.2	yes
mir-2184-x	XM_006557904.2	yes
mir-2184-x	XM_006558663.2	yes
mir-2184-x	XM_006558664.2	yes
mir-2184-x	XM_006559089.2	yes
mir-2184-x	XM_006559093.2	no
mir-2184-x	XM_006561221.2	no
mir-2184-x	XM_006563948.2	yes
mir-2184-x	XM_006565735.2	no
mir-2184-x	XM_006567501.2	no
mir-2184-x	XM_006568301.2	yes
mir-2184-x	XM_006569113.2	no
mir-2184-x	XM_006569471.2	yes
mir-2184-x	XM_006570193.2	yes
mir-2184-x	XM_006571366.2	yes
mir-2184-x	XM_016910691.1	yes
mir-2184-x	XM_016910941.1	yes
mir-2184-x	XM_016910959.1	yes
mir-2184-x	XM_016910961.1	no
mir-2184-x	XM_016911077.1	no
mir-2184-x	XM_016911814.1	yes
mir-2184-x	XM_016912098.1	yes
mir-2184-x	XM_016912099.1	yes
mir-2184-x	XM_016914406.1	yes
mir-2184-x	XM_016915542.1	yes
mir-2184-x	XM_016915851.1	no
mir-2184-x	XM_016916081.1	yes
mir-2184-x	XM_016916662.1	yes
mir-2184-x	XM_016917820.1	yes
mir-2184-x	XM_395792.6	no
mir-2188-x	XM_006568524.2	yes
mir-2188-x	XM_006568525.2	no
mir-2188-x	XM_016912098.1	yes
mir-2188-x	XM_016912099.1	yes
mir-2188-x	XM_016917223.1	no
mir-2188-x	XM_016917228.1	yes
mir-2188-x	XM_016917827.1	no
mir-2188-x	XM_395593.6	yes
mir-221-z	NM_001242387.1	no
mir-221-z	XM_006557904.2	no
mir-221-z	XM_006559597.2	no
mir-221-z	XM_006561084.2	no
mir-221-z	XM_006562694.2	no
mir-221-z	XM_006564342.2	no
mir-221-z	XM_006568831.2	no
mir-221-z	XM_006568832.2	yes
mir-221-z	XM_006569154.2	yes
mir-221-z	XM_006569471.2	no
mir-221-z	XM_016911575.1	yes
mir-221-z	XM_016912613.1	yes
mir-221-z	XM_016913911.1	no
mir-221-z	XM_016915988.1	no
mir-221-z	XM_016916081.1	no
mir-221-z	XM_016918109.1	no
mir-221-z	XM_016918115.1	no
mir-221-z	XM_392439.6	yes
mir-222-y	NM_001242387.1	no
mir-222-y	XM_006557904.2	no
mir-222-y	XM_006564898.2	no
mir-222-y	XM_006568831.2	no
mir-222-y	XM_006568832.2	yes
mir-222-y	XM_006569154.2	yes
mir-222-y	XM_006569471.2	no
mir-222-y	XM_006571102.2	yes
mir-222-y	XM_016912613.1	yes
mir-222-y	XM_016915988.1	no
mir-222-y	XM_016916081.1	no
mir-222-y	XM_016918109.1	no
mir-222-y	XM_016918115.1	no
mir-223-y	XM_006561539.2	no
mir-223-y	XM_006561542.2	yes
mir-223-y	XM_006562420.2	yes
mir-223-y	XM_006564414.2	no
mir-223-y	XM_006568524.2	yes
mir-223-y	XM_006568525.2	no
mir-223-y	XM_006571086.1	yes
mir-223-y	XM_016913837.1	yes
mir-223-y	XM_016915676.1	no
mir-2388-y	XM_006557849.2	no
mir-2388-y	XM_006559597.2	no
mir-2388-y	XM_006564186.2	yes
mir-2388-y	XM_006565349.2	no
mir-2388-y	XM_006569422.2	no
mir-2388-y	XM_006569808.2	no
mir-2388-y	XM_016911813.1	yes
mir-2388-y	XM_016912098.1	no
mir-2388-y	XM_016912099.1	no
mir-2388-y	XM_016913465.1	yes
mir-2388-y	XM_016916077.1	no
mir-2388-y	XM_395792.6	yes
mir-28-y	XM_006557382.2	no
mir-28-y	XM_006560863.2	yes
mir-28-y	XM_006567256.2	yes
mir-28-y	XM_006567258.2	no
mir-28-y	XM_006569010.2	yes
mir-28-y	XM_006569113.2	yes
mir-28-y	XM_006569346.2	yes
mir-28-y	XM_016912123.1	no
mir-28-y	XM_016912825.1	no
mir-28-y	XM_016912826.1	yes
mir-28-y	XM_016912827.1	yes
mir-28-y	XM_016913668.1	no
mir-28-y	XM_016913968.1	no
mir-282-x	XM_006558740.2	yes
mir-282-x	XM_006558742.2	no
mir-282-x	XM_006566625.2	yes
mir-282-x	XM_006566626.2	no
mir-282-x	XM_006566629.2	no
mir-282-x	XM_006568166.2	yes
mir-282-x	XM_006571352.2	yes
mir-282-x	XM_016910847.1	yes
mir-282-x	XM_016912951.1	no
mir-282-x	XM_016916077.1	yes
mir-2946-y	XM_003251788.3	no
mir-2946-y	XM_006558938.2	no
mir-2946-y	XM_006562161.2	no
mir-2946-y	XM_006562228.2	no
mir-2946-y	XM_006562231.2	no
mir-2946-y	XM_006563948.2	no
mir-2946-y	XM_006564132.2	yes
mir-2946-y	XM_006564342.2	no
mir-2946-y	XM_006564898.2	no
mir-2946-y	XM_006565068.2	no
mir-2946-y	XM_006565069.2	no
mir-2946-y	XM_006565151.2	no
mir-2946-y	XM_006566502.2	no
mir-2946-y	XM_006566506.2	no
mir-2946-y	XM_006566507.2	no
mir-2946-y	XM_006566510.2	yes
mir-2946-y	XM_006566968.2	no
mir-2946-y	XM_006566972.2	yes
mir-2946-y	XM_006567659.2	yes
mir-2946-y	XM_006568194.2	no
mir-2946-y	XM_006568914.2	yes
mir-2946-y	XM_006569629.2	no
mir-2946-y	XM_006571102.2	yes
mir-2946-y	XM_006571311.2	yes
mir-2946-y	XM_016910788.1	no
mir-2946-y	XM_016911283.1	no
mir-2946-y	XM_016912386.1	no
mir-2946-y	XM_016912951.1	yes
mir-2946-y	XM_016916064.1	no
mir-2946-y	XM_016916465.1	no
mir-2946-y	XM_396292.6	no
mir-2965-y	XM_006566844.2	no
mir-30-y	XM_006557382.2	yes
mir-30-y	XM_006557686.2	no
mir-30-y	XM_006557830.2	yes
mir-30-y	XM_006558673.2	yes
mir-30-y	XM_006560353.2	no
mir-30-y	XM_006562392.2	no
mir-30-y	XM_006562513.2	no
mir-30-y	XM_006566887.2	yes
mir-30-y	XM_006567371.2	no
mir-30-y	XM_006568194.2	yes
mir-30-y	XM_006568884.2	yes
mir-30-y	XM_006568887.2	yes
mir-30-y	XM_006569010.2	no
mir-30-y	XM_006569041.2	yes
mir-30-y	XM_006569045.2	yes
mir-30-y	XM_006569113.2	no
mir-30-y	XM_006569721.2	no
mir-30-y	XM_006570889.2	no
mir-30-y	XM_016911077.1	no
mir-30-y	XM_016911871.1	yes
mir-30-y	XM_016912098.1	yes
mir-30-y	XM_016912099.1	yes
mir-30-y	XM_016912230.1	yes
mir-30-y	XM_016912968.1	no
mir-30-y	XM_016913235.1	yes
mir-30-y	XM_016913362.1	no
mir-30-y	XM_016915542.1	yes
mir-30-y	XM_016915958.1	yes
mir-30-y	XM_016915988.1	yes
mir-30-y	XM_016916660.1	yes
mir-30-y	XM_392202.6	yes
mir-30-y	XM_392217.6	yes
mir-30-y	XM_392631.6	no
mir-30-y	XM_623720.4	no
mir-301-x	XM_001120943.4	no
mir-301-x	XM_006557686.2	yes
mir-301-x	XM_006558590.2	yes
mir-301-x	XM_006558795.2	no
mir-301-x	XM_006558796.2	yes
mir-301-x	XM_006559494.2	no
mir-301-x	XM_006560381.2	yes
mir-301-x	XM_006562161.2	no
mir-301-x	XM_006562228.2	no
mir-301-x	XM_006562231.2	no
mir-301-x	XM_006567371.2	yes
mir-301-x	XM_006567428.2	no
mir-301-x	XM_006567431.2	no
mir-301-x	XM_006568884.2	no
mir-301-x	XM_006568887.2	no
mir-301-x	XM_006569010.2	yes
mir-301-x	XM_016911813.1	yes
mir-301-x	XM_016912098.1	no
mir-301-x	XM_016912099.1	no
mir-301-x	XM_016912968.1	yes
mir-301-x	XM_016912970.1	no
mir-301-x	XM_016913968.1	no
mir-301-x	XM_016914010.1	no
mir-301-x	XM_016914011.1	no
mir-301-x	XM_016915709.1	no
mir-301-x	XM_016916657.1	no
mir-301-x	XM_392202.6	no
mir-301-x	XM_395792.6	yes
mir-316-x	XM_006558590.2	no
mir-316-x	XM_006558740.2	yes
mir-316-x	XM_006558742.2	no
mir-316-x	XM_006559577.2	no
mir-316-x	XM_006560353.2	no
mir-316-x	XM_006560644.2	yes
mir-316-x	XM_006560863.2	no
mir-316-x	XM_006562927.2	no
mir-316-x	XM_006564734.2	no
mir-316-x	XM_006564898.2	yes
mir-316-x	XM_006565735.2	no
mir-316-x	XM_006566790.2	yes
mir-316-x	XM_006567281.2	yes
mir-316-x	XM_006568166.2	yes
mir-316-x	XM_006568884.2	yes
mir-316-x	XM_006568887.2	yes
mir-316-x	XM_006570475.2	yes
mir-316-x	XM_016910847.1	yes
mir-316-x	XM_016910941.1	yes
mir-316-x	XM_016910959.1	yes
mir-316-x	XM_016910961.1	no
mir-316-x	XM_016911813.1	no
mir-316-x	XM_016912223.1	yes
mir-316-x	XM_016912570.1	yes
mir-316-x	XM_016913413.1	yes
mir-316-x	XM_016913911.1	yes
mir-316-x	XM_016915097.1	no
mir-316-x	XM_016915988.1	yes
mir-316-x	XM_016916036.1	yes
mir-316-x	XM_016916203.1	yes
mir-316-x	XM_016916598.1	yes
mir-316-x	XM_392202.6	yes
mir-316-x	XM_623846.5	no
mir-318-y	XM_001122444.4	yes
mir-320-y	XM_006559463.2	no
mir-320-y	XM_006559684.2	yes
mir-320-y	XM_006559690.2	no
mir-320-y	XM_006566299.2	yes
mir-320-y	XM_006566887.2	no
mir-320-y	XM_006568279.2	no
mir-320-y	XM_006572368.2	no
mir-3202-x	XM_006559419.2	yes
mir-3202-x	XM_006560353.2	no
mir-3202-x	XM_006561159.2	no
mir-3202-x	XM_006562161.2	yes
mir-3202-x	XM_006566663.2	yes
mir-3202-x	XM_006569010.2	no
mir-3202-x	XM_006569113.2	no
mir-3202-x	XM_006570775.2	no
mir-3202-x	XM_016914093.1	no
mir-3202-x	XM_016918109.1	yes
mir-3202-x	XM_016918115.1	yes
mir-3202-x	XM_391848.5	yes
mir-3203-y	XM_006558375.2	yes
mir-3203-y	XM_006559577.2	no
mir-3203-y	XM_006560353.2	no
mir-3203-y	XM_006563948.2	yes
mir-3203-y	XM_006564626.2	no
mir-3203-y	XM_006564641.2	yes
mir-3203-y	XM_006569471.2	yes
mir-3232-x	XM_006558740.2	no
mir-3232-x	XM_006558742.2	yes
mir-3232-x	XM_006559089.2	no
mir-3232-x	XM_006559093.2	yes
mir-3232-x	XM_006561047.1	no
mir-3232-x	XM_006562228.2	no
mir-3232-x	XM_006562231.2	no
mir-3232-x	XM_006566790.2	no
mir-3232-x	XM_006567371.2	yes
mir-3232-x	XM_006568279.2	no
mir-3232-x	XM_006569981.2	no
mir-3232-x	XM_016911077.1	yes
mir-3232-x	XM_016912014.1	no
mir-3232-x	XM_016912386.1	no
mir-3232-x	XM_016913447.1	no
mir-3232-x	XM_016915097.1	yes
mir-3232-x	XM_624821.5	yes
mir-4217-y	XM_006557849.2	no
mir-4217-y	XM_006558795.2	no
mir-4217-y	XM_006558796.2	yes
mir-4217-y	XM_006560381.2	yes
mir-4217-y	XM_006560976.2	no
mir-4217-y	XM_006564187.2	yes
mir-4217-y	XM_006565137.2	no
mir-4217-y	XM_006567225.2	yes
mir-4217-y	XM_006569010.2	yes
mir-4217-y	XM_006569041.2	no
mir-4217-y	XM_006569045.2	no
mir-4217-y	XM_006570775.2	yes
mir-4217-y	XM_006571047.2	yes
mir-4217-y	XM_016912098.1	no
mir-4217-y	XM_016912099.1	no
mir-4217-y	XM_016912764.1	yes
mir-4217-y	XM_016913413.1	no
mir-4217-y	XM_016913447.1	no
mir-4217-y	XM_016918109.1	no
mir-4217-y	XM_016918115.1	no
mir-4217-y	XM_392217.6	no
mir-423-x	XM_016913518.1	no
mir-423-x	XM_016915988.1	no
mir-423-y	XM_003249792.3	no
mir-423-y	XM_006567393.2	no
mir-423-y	XM_006567396.2	no
mir-423-y	XM_006569471.2	no
mir-423-y	XM_016911153.1	yes
mir-423-y	XM_016912123.1	no
mir-423-y	XM_016914552.1	no
mir-423-y	XM_016914810.1	no
mir-423-y	XM_016916465.1	no
mir-424-x	XM_006559643.2	yes
mir-424-x	XM_006562392.2	yes
mir-424-x	XM_006562420.2	no
mir-424-x	XM_006564132.2	yes
mir-424-x	XM_006566663.2	no
mir-424-x	XM_006568460.2	no
mir-424-x	XM_006569422.2	no
mir-424-x	XM_006571045.2	no
mir-424-x	XM_006571061.2	no
mir-424-x	XM_016912758.1	no
mir-424-x	XM_016912760.1	no
mir-424-x	XM_016913465.1	yes
mir-424-x	XM_016915676.1	yes
mir-424-x	XM_016916759.1	yes
mir-451-x	XM_006559597.2	yes
mir-451-x	XM_006571045.2	yes
mir-451-x	XM_006571061.2	yes
mir-451-x	XM_016913465.1	no
mir-451-x	XM_016914001.1	no
mir-451-x	XM_016915780.1	yes
mir-451-x	XM_016916465.1	yes
mir-451-x	XM_623720.4	no
mir-4577-y	XM_006568730.2	no
mir-4577-y	XM_016915988.1	no
mir-462-x	XM_006558957.2	yes
mir-462-x	XM_006560353.2	no
mir-462-x	XM_006565715.2	no
mir-462-x	XM_006566887.2	yes
mir-462-x	XM_006567659.2	no
mir-462-x	XM_006568524.2	yes
mir-462-x	XM_006568525.2	no
mir-462-x	XM_006570451.2	yes
mir-462-x	XM_006571349.2	yes
mir-462-x	XM_016912645.1	yes
mir-462-x	XM_016913968.1	yes
mir-462-x	XM_016914001.1	no
mir-462-x	XM_016915676.1	no
mir-462-x	XM_016915988.1	yes
mir-462-x	XM_016916598.1	yes
mir-462-x	XM_016916657.1	yes
mir-4700-x	XM_006568460.2	no
mir-4700-x	XM_016911703.1	no
mir-4700-x	XM_016913465.1	yes
mir-4700-x	XM_016916081.1	no
mir-4796-y	XM_006558375.2	no
mir-4796-y	XM_006562063.2	no
mir-4796-y	XM_006564186.2	yes
mir-4796-y	XM_006567940.2	no
mir-4796-y	XM_006570451.2	no
mir-4796-y	XM_006571311.2	yes
mir-4796-y	XM_006571366.2	no
mir-4796-y	XM_016911813.1	yes
mir-4796-y	XM_016912098.1	no
mir-4796-y	XM_016912099.1	no
mir-4796-y	XM_016912306.1	no
mir-4796-y	XM_016912645.1	no
mir-4796-y	XM_016914524.1	no
mir-4796-y	XM_016914856.1	yes
mir-4796-y	XM_016915851.1	yes
mir-4796-y	XM_392439.6	yes
mir-4872-x	XM_006559597.2	no
mir-4872-x	XM_006562248.2	yes
mir-4872-x	XM_006568862.2	yes
mir-4872-x	XM_006570889.2	yes
mir-4872-x	XM_016910941.1	no
mir-4872-x	XM_016910959.1	no
mir-4872-x	XM_016910961.1	yes
mir-4872-x	XM_016914166.1	no
mir-5001-x	XM_006561539.2	yes
mir-5001-x	XM_006561542.2	no
mir-5001-x	XM_006567371.2	yes
mir-5001-x	XM_016912645.1	no
mir-5001-x	XM_016913837.1	no
mir-5001-x	XM_016916077.1	no
mir-5106-y	XM_006557849.2	no
mir-5106-y	XM_006560863.2	yes
mir-5106-y	XM_006561133.2	yes
mir-5106-y	XM_006561850.2	no
mir-5106-y	XM_006568367.2	no
mir-5106-y	XM_006568370.2	no
mir-5106-y	XM_006570943.2	no
mir-5106-y	XM_006570944.2	no
mir-5106-y	XM_006570948.2	no
mir-5106-y	XM_016912389.1	yes
mir-5106-y	XM_016916759.1	yes
mir-5108-y	XM_001120943.4	no
mir-5108-y	XM_006567096.2	yes
mir-5108-y	XM_006567097.2	no
mir-5108-y	XM_016911551.1	no
mir-5110-x	XM_006567259.2	yes
mir-5110-x	XM_006568524.2	no
mir-5110-x	XM_006568525.2	yes
mir-5112-x	XM_016915709.1	yes
mir-5119-y	XM_006560938.2	yes
mir-5119-y	XM_006561221.2	yes
mir-5119-y	XM_006563948.2	no
mir-5119-y	XM_006564132.2	yes
mir-5119-y	XM_006566625.2	no
mir-5119-y	XM_006566626.2	yes
mir-5119-y	XM_006566629.2	yes
mir-5119-y	XM_006567225.2	yes
mir-5119-y	XM_006567800.2	no
mir-5119-y	XM_006567940.2	no
mir-5119-y	XM_006569154.2	yes
mir-5119-y	XM_006569346.2	yes
mir-5119-y	XM_006569788.2	yes
mir-5119-y	XM_006570193.2	no
mir-5119-y	XM_006572091.2	no
mir-5119-y	XM_006572092.2	no
mir-5119-y	XM_016914406.1	no
mir-5119-y	XM_016916077.1	no
mir-5119-y	XM_016916081.1	no
mir-5119-y	XM_016916203.1	no
mir-5119-y	XM_016916598.1	no
mir-5119-y	XM_016916657.1	no
mir-547-x	XM_006557686.2	yes
mir-547-x	XM_006560353.2	yes
mir-547-x	XM_006560610.2	no
mir-547-x	XM_006561047.1	no
mir-547-x	XM_006561539.2	yes
mir-547-x	XM_006561542.2	no
mir-547-x	XM_006562063.2	no
mir-547-x	XM_006564132.2	yes
mir-547-x	XM_006564186.2	yes
mir-547-x	XM_006567256.2	yes
mir-547-x	XM_006567258.2	no
mir-547-x	XM_006567940.2	no
mir-547-x	XM_006568301.2	no
mir-547-x	XM_006568914.2	yes
mir-547-x	XM_006570775.2	yes
mir-547-x	XM_016910941.1	no
mir-547-x	XM_016910959.1	no
mir-547-x	XM_016910961.1	yes
mir-547-x	XM_016911260.1	yes
mir-547-x	XM_016912098.1	no
mir-547-x	XM_016912099.1	no
mir-547-x	XM_016912493.1	no
mir-547-x	XM_016913521.1	yes
mir-547-x	XM_016913837.1	no
mir-547-x	XM_016914524.1	no
mir-547-x	XM_016915003.1	no
mir-547-x	XM_016915004.1	yes
mir-547-x	XM_016916203.1	no
mir-547-x	XM_016916660.1	no
mir-547-x	XM_392439.6	yes
mir-547-x	XM_397268.5	no
mir-6802-x	XM_006567259.2	yes
mir-6802-x	XM_016912389.1	yes
mir-6802-x	XM_016912758.1	no
mir-6802-x	XM_016912760.1	no
mir-705-x	XM_006564898.2	yes
mir-705-x	XM_006569981.2	yes
mir-705-x	XM_016912951.1	no
mir-705-x	XM_016913362.1	no
mir-706-x	XM_006560353.2	yes
mir-706-x	XM_006564626.2	yes
mir-706-x	XM_006564641.2	no
mir-706-x	XM_006567259.2	yes
mir-706-x	XM_006568194.2	no
mir-706-x	XM_016913413.1	no
mir-706-x	XM_016913465.1	yes
mir-706-x	XM_016915225.1	no
mir-7114-y	XM_006558663.2	yes
mir-7114-y	XM_006558664.2	yes
mir-7114-y	XM_006570451.2	yes
mir-7114-y	XM_016911814.1	yes
mir-7114-y	XM_016913668.1	yes
mir-7132-y	XM_006560353.2	no
mir-7132-y	XM_006562248.2	no
mir-7132-y	XM_006568730.2	yes
mir-7132-y	XM_006568914.2	no
mir-7132-y	XM_016911087.1	yes
mir-7132-y	XM_016911813.1	no
mir-7132-y	XM_016913243.1	no
mir-7132-y	XM_016916946.1	yes
mir-731-x	XM_006557830.2	yes
mir-731-x	XM_006560863.2	no
mir-731-x	XM_006561539.2	no
mir-731-x	XM_006561542.2	yes
mir-731-x	XM_006562248.2	no
mir-731-x	XM_006564898.2	yes
mir-731-x	XM_006568279.2	yes
mir-731-x	XM_006569629.2	yes
mir-731-x	XM_006570513.2	yes
mir-731-x	XM_006571102.2	no
mir-731-x	XM_016912014.1	yes
mir-731-x	XM_016912613.1	no
mir-731-x	XM_016913837.1	yes
mir-731-x	XM_016913968.1	yes
mir-731-x	XM_016914528.1	yes
mir-731-x	XM_016915709.1	yes
mir-7311-y	XM_006562161.2	yes
mir-7311-y	XM_006562248.2	no
mir-7311-y	XM_006566790.2	yes
mir-7311-y	XM_006569010.2	no
mir-7422-x	XM_006559963.2	yes
mir-7422-x	XM_006560353.2	no
mir-7422-x	XM_006561135.2	yes
mir-7422-x	XM_006561141.2	yes
mir-7422-x	XM_016912386.1	yes
mir-7422-x	XM_016916618.1	yes
mir-7422-x	XM_016916660.1	yes
mir-7465-x	XM_006564132.2	yes
mir-7465-x	XM_006566790.2	no
mir-7465-x	XM_006567659.2	yes
mir-7572-y	XM_006559463.2	no
mir-7572-y	XM_006564342.2	no
mir-7572-y	XM_006567256.2	yes
mir-7572-y	XM_006567258.2	no
mir-7572-y	XM_006567259.2	yes
mir-7572-y	XM_006567940.2	no
mir-7572-y	XM_006569422.2	no
mir-7572-y	XM_006571294.2	yes
mir-7572-y	XM_006571650.2	no
mir-7572-y	XM_016912389.1	yes
mir-7572-y	XM_016913510.1	yes
mir-7572-y	XM_397268.5	no
mir-7975-y	XM_006559643.2	yes
mir-7975-y	XM_006565440.2	no
mir-7975-y	XM_006567428.2	no
mir-7975-y	XM_006567431.2	no
mir-7975-y	XM_016913113.1	yes
mir-7975-y	XM_016914010.1	no
mir-7975-y	XM_016914011.1	no
mir-7975-y	XM_016917223.1	yes
mir-7975-y	XM_016917228.1	no
mir-8109-x	XM_006558375.2	no
mir-8109-x	XM_006560353.2	yes
mir-8109-x	XM_006567096.2	yes
mir-8109-x	XM_006567097.2	no
mir-8109-x	XM_006567259.2	yes
mir-8109-x	XM_006570475.2	no
mir-8109-x	XM_016911551.1	no
mir-8109-x	XM_016912014.1	no
mir-8109-x	XM_623846.5	yes
mir-8117-y	XM_001120738.4	no
mir-8117-y	XM_006558590.2	yes
mir-8117-y	XM_006558740.2	no
mir-8117-y	XM_006558742.2	yes
mir-8117-y	XM_006559577.2	yes
mir-8117-y	XM_006560353.2	yes
mir-8117-y	XM_006567096.2	yes
mir-8117-y	XM_006567097.2	no
mir-8117-y	XM_006568279.2	no
mir-8117-y	XM_006568367.2	no
mir-8117-y	XM_006568370.2	no
mir-8117-y	XM_006568524.2	no
mir-8117-y	XM_006568525.2	yes
mir-8117-y	XM_006569471.2	no
mir-8117-y	XM_016911551.1	no
mir-8117-y	XM_016911742.1	yes
mir-8117-y	XM_016912098.1	no
mir-8117-y	XM_016912099.1	no
mir-8117-y	XM_016912526.1	no
mir-8117-y	XM_016912570.1	no
mir-8117-y	XM_016913465.1	yes
mir-8117-y	XM_016914552.1	no
mir-8117-y	XM_016914662.1	yes
mir-8117-y	XM_016915676.1	yes
mir-8117-y	XM_016916660.1	no
mir-8117-y	XM_016918109.1	no
mir-8117-y	XM_016918115.1	no
mir-8159-x	XM_001120622.4	yes
mir-8159-x	XM_006557830.2	yes
mir-8159-x	XM_006560938.2	no
mir-8159-x	XM_006565137.2	yes
mir-8159-x	XM_006565151.2	yes
mir-8159-x	XM_006569471.2	yes
mir-8159-x	XM_006570193.2	yes
mir-8159-x	XM_006570451.2	yes
mir-8159-x	XM_016913510.1	no
mir-8159-x	XM_016915554.1	yes
mir-8212-y	XM_006558740.2	no
mir-8212-y	XM_006558742.2	yes
mir-8212-y	XM_006561135.2	no
mir-8212-y	XM_006561141.2	no
mir-8212-y	XM_006561539.2	yes
mir-8212-y	XM_006561542.2	no
mir-8212-y	XM_006565740.2	no
mir-8212-y	XM_016913837.1	no
mir-8212-y	XM_016916203.1	no
mir-8232-x	XM_006557288.2	yes
mir-8232-x	XM_006560353.2	no
mir-8232-x	XM_006562913.2	no
mir-8232-x	XM_006563948.2	yes
mir-8232-x	XM_006567256.2	no
mir-8232-x	XM_006567258.2	yes
mir-8232-x	XM_006571294.2	no
mir-8232-x	XM_016913243.1	no
mir-8232-x	XM_016913465.1	no
mir-8232-x	XM_016916203.1	yes
mir-8232-x	XM_395792.6	no
mir-8271-y	XM_003251768.3	yes
mir-8271-y	XM_006559494.2	yes
mir-8271-y	XM_006561441.2	yes
mir-8271-y	XM_006561539.2	no
mir-8271-y	XM_006561542.2	yes
mir-8271-y	XM_006562063.2	yes
mir-8271-y	XM_006563948.2	yes
mir-8271-y	XM_006567371.2	no
mir-8271-y	XM_006567940.2	yes
mir-8271-y	XM_006568831.2	yes
mir-8271-y	XM_006568832.2	no
mir-8271-y	XM_006568884.2	yes
mir-8271-y	XM_006568887.2	yes
mir-8271-y	XM_006569629.2	yes
mir-8271-y	XM_006570714.2	yes
mir-8271-y	XM_006571650.2	yes
mir-8271-y	XM_016910941.1	yes
mir-8271-y	XM_016910959.1	yes
mir-8271-y	XM_016910961.1	no
mir-8271-y	XM_016912764.1	no
mir-8271-y	XM_016913447.1	yes
mir-8271-y	XM_016913837.1	yes
mir-8271-y	XM_016914524.1	yes
mir-8271-y	XM_016915676.1	no
mir-8271-y	XM_016916081.1	yes
mir-8271-y	XM_392202.6	yes
mir-8503-x	XM_003251788.3	no
mir-8503-x	XM_006561221.2	yes
mir-8503-x	XM_006567201.2	no
mir-8503-x	XM_006567259.2	yes
mir-8503-x	XM_006568166.2	no
mir-8503-x	XM_006568524.2	no
mir-8503-x	XM_006568525.2	yes
mir-8503-x	XM_006570193.2	no
mir-8503-x	XM_006571102.2	yes
mir-8503-x	XM_006571349.2	no
mir-8503-x	XM_016910847.1	no
mir-8503-x	XM_016910941.1	no
mir-8503-x	XM_016910959.1	no
mir-8503-x	XM_016910961.1	yes
mir-8503-x	XM_016912098.1	no
mir-8503-x	XM_016912099.1	no
mir-8503-x	XM_016912570.1	no
mir-8503-x	XM_016913668.1	no
mir-8503-x	XM_016914406.1	no
mir-8797-x	XM_006558375.2	no
mir-8797-x	XM_006560976.2	no
mir-8797-x	XM_006567371.2	yes
mir-8797-x	XM_006568107.2	yes
mir-8797-x	XM_006569808.2	no
mir-8797-x	XM_016916203.1	no
mir-8797-x	XM_395593.6	no
mir-8924-y	XM_006567775.2	yes
mir-8924-y	XM_006568367.2	no
mir-8924-y	XM_006568370.2	no
mir-8924-y	XM_016912624.1	no
mir-8924-y	XM_016916081.1	no
mir-8970-y	XM_006561221.2	yes
mir-8970-y	XM_006563948.2	no
mir-8970-y	XM_016914406.1	no
mir-8970-y	XM_016914810.1	no
mir-9189-y	XM_006557849.2	yes
mir-9189-y	XM_006558938.2	yes
mir-9189-y	XM_006560583.2	yes
mir-9189-y	XM_006560938.2	no
mir-9189-y	XM_006566790.2	yes
mir-9189-y	XM_006568524.2	yes
mir-9189-y	XM_006568525.2	no
mir-9189-y	XM_006568914.2	no
mir-9189-y	XM_006570451.2	yes
mir-9189-y	XM_016915542.1	yes
mir-9189-y	XM_016916759.1	no
mir-9189-y	XM_396292.6	yes
mir-9215-x	XM_003249633.3	no
mir-9215-x	XM_006560353.2	yes
mir-9215-x	XM_006564342.2	no
mir-9215-x	XM_006567501.2	yes
mir-9215-x	XM_016912570.1	no
mir-9215-x	XM_016912673.1	yes
mir-9215-x	XM_016913968.1	no
mir-9215-x	XM_016915988.1	no
mir-9215-x	XM_391848.5	no
mir-9223-y	XM_006568367.2	no
mir-9223-y	XM_006568370.2	no
mir-9223-y	XM_016912570.1	no
mir-9223-y	XM_016915397.1	yes
mir-9223-y	XM_016918109.1	no
mir-9223-y	XM_016918115.1	no
mir-9277-y	XM_006566663.2	no
mir-9277-y	XM_006567659.2	yes
mir-98-x	XM_006560353.2	yes
mir-98-x	XM_006562927.2	yes
mir-98-x	XM_006568524.2	no
mir-98-x	XM_006568525.2	yes
mir-98-x	XM_016916036.1	no
mir-993-x	XM_006560353.2	yes
mir-993-x	XM_006560976.2	no
mir-993-x	XM_006562392.2	yes
mir-993-x	XM_006568166.2	no
mir-993-x	XM_016910847.1	no
novel-m0009-3p	XM_006557904.2	no
novel-m0009-3p	XM_006561084.2	no
novel-m0009-3p	XM_006561850.2	no
novel-m0009-3p	XM_006565735.2	yes
novel-m0009-3p	XM_006566844.2	no
novel-m0009-3p	XM_006566968.2	no
novel-m0009-3p	XM_006566972.2	yes
novel-m0009-3p	XM_006567371.2	yes
novel-m0009-3p	XM_006568301.2	no
novel-m0009-3p	XM_006568367.2	no
novel-m0009-3p	XM_006568370.2	no
novel-m0009-3p	XM_006568837.2	yes
novel-m0009-3p	XM_006569471.2	no
novel-m0009-3p	XM_006569629.2	no
novel-m0009-3p	XM_006572686.2	no
novel-m0009-3p	XM_016910941.1	no
novel-m0009-3p	XM_016910959.1	no
novel-m0009-3p	XM_016910961.1	yes
novel-m0009-3p	XM_016911077.1	yes
novel-m0009-3p	XM_016912014.1	no
novel-m0009-3p	XM_016912123.1	no
novel-m0009-3p	XM_016912389.1	yes
novel-m0009-3p	XM_016913447.1	no
novel-m0009-3p	XM_016914001.1	yes
novel-m0009-3p	XM_016914645.1	no
novel-m0009-3p	XM_016915047.1	yes
novel-m0009-3p	XM_016915407.1	no
novel-m0009-3p	XM_016915676.1	yes
novel-m0009-3p	XM_016918109.1	no
novel-m0009-3p	XM_016918115.1	no
novel-m0009-3p	XM_392055.6	no
novel-m0009-3p	XM_396813.6	yes
novel-m0009-3p	XM_397143.6	no
