# Supplementary material for: Genome-Wide Identification of Long Non-Coding RNAs and Their Regulatory Networks Involved in Apis mellifera ligustica Response to Nosema ceranae Infection
Source: Insects. 2019 Aug 9;10(8):245. doi: 10.3390/insects10080245 (PMC6723323; doi:10.3390/insects10080245)
Supplement: Supplementary file 1 [file insects-10-00245-s001.zip › Supplementary Materials/Table S22.xlsx]

## Sheet: Sheet1
Table S22 Summary of KEGG pathway enrichement analyses for DElncRNA-targeted miRNAs target genes in Am10CK vs Am10T
KEGG A class	KEGG B class	Pathway	Out (47)	All (4763)	P value	Q value	Pathway ID	Gene ID	K num
Metabolism	Glycan biosynthesis and metabolism	Glycosphingolipid biosynthesis - ganglio series	4	16	1.38943e-05	0.000625243	ko00604	XM_006567428.2;XM_006567431.2;XM_016914010.1;XM_016914011.1	K12373+K12373+K12373+K12373
Metabolism	Glycan biosynthesis and metabolism	Glycosphingolipid biosynthesis - globo series	4	21	4.40662e-05	0.000991489	ko00603	XM_006567428.2;XM_006567431.2;XM_016914010.1;XM_016914011.1	K12373+K12373+K12373+K12373
Metabolism	Glycan biosynthesis and metabolism	Glycosaminoglycan degradation	4	27	0.000123727	0.0018559	ko00531	XM_006567428.2;XM_006567431.2;XM_016914010.1;XM_016914011.1	K12373+K12373+K12373+K12373
Metabolism	Glycan biosynthesis and metabolism	Other glycan degradation	4	43	0.000775071	0.00871955	ko00511	XM_006567428.2;XM_006567431.2;XM_016914010.1;XM_016914011.1	K12373+K12373+K12373+K12373
Environmental Information Processing	Signal transduction	Hedgehog signaling pathway	4	82	0.00829832	0.0623618	ko04340	XM_006557904.2;XM_006558957.2;XM_006568137.2;XM_006569010.2	K06225+K08960+K06234+K08958
Cellular Processes	Transport and catabolism	Lysosome	5	129	0.00831491	0.0623618	ko04142	XM_006567428.2;XM_006567431.2;XM_016914010.1;XM_016914011.1;XM_397320.6	K12373+K12373+K12373+K12373+K12399
Metabolism	Carbohydrate metabolism	Amino sugar and nucleotide sugar metabolism	4	101	0.0169094	0.103205	ko00520	XM_006567428.2;XM_006567431.2;XM_016914010.1;XM_016914011.1	K12373+K12373+K12373+K12373
Environmental Information Processing	Signal transduction	Hippo signaling pathway -fly	5	157	0.0183475	0.103205	ko04391	XM_006557238.2;XM_006558957.2;XM_016912223.1;XM_016914810.1;XM_391848.5	K04440+K08960+K16672+K06091+K16690
Metabolism	Glycan biosynthesis and metabolism	Mucin type O-glycan biosynthesis	2	29	0.0326751	0.163376	ko00512	XM_006565068.2;XM_006565069.2	K00710+K00710
Metabolism	Carbohydrate metabolism	Fructose and mannose metabolism	2	46	0.0749976	0.337489	ko00051	XM_016914166.1;XM_016915225.1	K03841+K19029
Metabolism	Metabolism of other amino acids	Cyanoamino acid metabolism	1	9	0.0854527	0.349579	ko00460	XM_016911465.1	K18592
Metabolism	Lipid metabolism	Sphingolipid metabolism	2	56	0.104972	0.393644	ko00600	XM_006558740.2;XM_006558742.2	K04714+K04714
Metabolism	Metabolism of other amino acids	Taurine and hypotaurine metabolism	1	14	0.129794	0.449286	ko00430	XM_016911465.1	K18592
Genetic Information Processing	Translation	mRNA surveillance pathway	3	143	0.166214	0.534258	ko03015	XM_006565735.2;XM_016912389.1;XM_016913510.1	K08873+K11584+K15542
Environmental Information Processing	Signal transduction	Wnt signaling pathway	4	254	0.240201	0.607347	ko04310	XM_006557238.2;XM_006558957.2;XM_006564132.2;XM_006567225.2	K04440+K08960+K04497+K05858
Environmental Information Processing	Membrane transport	ABC transporters	1	30	0.258008	0.607347	ko02010	XM_016912673.1	K05673
Metabolism	Lipid metabolism	Arachidonic acid metabolism	1	32	0.272672	0.607347	ko00590	XM_016911465.1	K18592
Organismal Systems	Environmental adaptation	Circadian rhythm - fly	1	34	0.287053	0.607347	ko04711	XM_006558957.2	K08960
Metabolism	Xenobiotics biodegradation and metabolism	Drug metabolism - other enzymes	1	36	0.301156	0.607347	ko00983	XM_395069.5	K00757
Metabolism	Carbohydrate metabolism	Inositol phosphate metabolism	2	114	0.310808	0.607347	ko00562	XM_006567225.2;XM_016911813.1	K05858+K05860
Environmental Information Processing	Signal transduction	MAPK signaling pathway - fly	1	38	0.314985	0.607347	ko04013	XM_006571366.2	K05088
Genetic Information Processing	Transcription	Spliceosome	3	203	0.324096	0.607347	ko03040	XM_006564324.2;XM_006564329.2;XM_006568279.2	K12897+K12897+K12824
Metabolism	Carbohydrate metabolism	Pentose phosphate pathway	1	40	0.328547	0.607347	ko00030	XM_016914166.1	K03841
Metabolism	Metabolism of cofactors and vitamins	Folate biosynthesis	1	40	0.328547	0.607347	ko00790	XM_006566887.2	K01077
Environmental Information Processing	Signal transduction	FoxO signaling pathway	2	123	0.343666	0.607347	ko04068	XM_006557238.2;XM_006558957.2	K04440+K08960
Environmental Information Processing	Signal transduction	Phosphatidylinositol signaling system	2	125	0.350912	0.607347	ko04070	XM_006567225.2;XM_016911813.1	K05858+K05860
Genetic Information Processing	Folding, sorting and degradation	SNARE interactions in vesicular transport	1	46	0.367674	0.611057	ko04130	XM_016914662.1	K04560
Metabolism	Lipid metabolism	Ether lipid metabolism	1	48	0.380213	0.611057	ko00565	XM_006561133.2	K01115
Environmental Information Processing	Signal transduction	Notch signaling pathway	1	58	0.43935	0.669268	ko04330	XM_006564132.2	K04497
Metabolism	Nucleotide metabolism	Purine metabolism	3	248	0.446178	0.669268	ko00230	XM_006560644.2;XM_006568524.2;XM_006568525.2	K13763+K13293+K13293
Metabolism	Amino acid metabolism	Glycine, serine and threonine metabolism	1	62	0.461425	0.669811	ko00260	XM_016914001.1	K00108
Metabolism	Metabolism of other amino acids	Glutathione metabolism	1	67	0.487826	0.67913	ko00480	XM_016911465.1	K18592
Organismal Systems	Development	Dorso-ventral axis formation	1	69	0.498028	0.67913	ko04320	XM_016912014.1	K02602
Genetic Information Processing	Translation	Aminoacyl-tRNA biosynthesis	1	75	0.527455	0.698103	ko00970	XM_006568699.2	K01892
Genetic Information Processing	Folding, sorting and degradation	Protein processing in endoplasmic reticulum	2	188	0.559563	0.715989	ko04141	XM_006557238.2;XM_016912230.1	K04440+K14000
Metabolism	Carbohydrate metabolism	Glycolysis / Gluconeogenesis	1	85	0.572791	0.715989	ko00010	XM_016914166.1	K03841
Genetic Information Processing	Translation	RNA transport	2	214	0.631292	0.766713	ko03013	XM_006562420.2;XM_016911742.1	K03260+K03239
Cellular Processes	Transport and catabolism	Peroxisome	1	109	0.664935	0.766713	ko04146	XM_006565151.2	K13356
Organismal Systems	Sensory system	Phototransduction - fly	1	109	0.664935	0.766713	ko04745	XM_006567225.2	K05858
Metabolism	Nucleotide metabolism	Pyrimidine metabolism	1	114	0.681523	0.766713	ko00240	XM_395069.5	K00757
Metabolism	Lipid metabolism	Glycerophospholipid metabolism	1	137	0.748036	0.814911	ko00564	XM_006561133.2	K01115
Environmental Information Processing	Signaling molecules and interaction	Neuroactive ligand-receptor interaction	1	142	0.760583	0.814911	ko04080	XM_006569471.2	K05210
Metabolism	Global and Overview	Carbon metabolism	1	175	0.829341	0.8669	ko01200	XM_016914166.1	K03841
Genetic Information Processing	Folding, sorting and degradation	Ubiquitin mediated proteolysis	1	186	0.847636	0.8669	ko04120	XM_006570714.2	K04725
Cellular Processes	Transport and catabolism	Endocytosis	1	256	0.926432	0.926432	ko04144	XM_006561133.2	K01115
