# Supplementary material for: Genome-Wide Identification of Long Non-Coding RNAs and Their Regulatory Networks Involved in Apis mellifera ligustica Response to Nosema ceranae Infection
Source: Insects. 2019 Aug 9;10(8):245. doi: 10.3390/insects10080245 (PMC6723323; doi:10.3390/insects10080245)
Supplement: Supplementary file 1 [file insects-10-00245-s001.zip › Supplementary Materials/Table S3.xlsx]

## Sheet: Am7CL-vs-Am7TL.isoforms.filter.
Table S3 Detailed information of DElncRNAs in Am7CK vs Am7T comparison group.
lncRNA ID	Am7CK FPKM	Am7T FPKM	log2(Fold change)	P value	FDR	Description
TCONS_00015430	0.565	1.55667	1.46214	0.0128192	1	PREDICTED: uncharacterized protein LOC105735540 isoform X1 [Apis florea]
TCONS_00005815	0.001	0.193333	7.59495	0.0162104	1	PREDICTED: uncharacterized protein LOC102674349 [Apis dorsata]
TCONS_00021593	0.12	0.001	-6.90689	0.040083	1	PREDICTED: ubiquitin-conjugating enzyme E2-24 kDa isoform X1 [Apis mellifera]
TCONS_00014293	1.87	3.75667	1.00641	0.048104	1	PREDICTED: protein Wnt-11b-2 isoform X2 [Apis mellifera]
TCONS_00038550	0.001	2.07	11.0154	2.12612e-10	4.11085e-07	PREDICTED: mitogen-activated protein kinase kinase kinase 7 isoform X2 [Apis mellifera]
TCONS_00038551	3.405	0.303333	-3.48868	0.0209301	1	PREDICTED: mitogen-activated protein kinase kinase kinase 7 isoform X1 [Apis mellifera]
TCONS_00037743	19.645	6.90333	-1.5088	0.0412301	1	Krueppel-like factor 6, partial [Harpegnathos saltator]
TCONS_00037745	0.001	21.17	14.3697	4.32037e-22	1.67069e-18	Krueppel-like factor 6, partial [Harpegnathos saltator]
TCONS_00000018	0.001	1.01667	9.98963	0.00259841	0.537139	-
TCONS_00003072	0.001	0.283333	8.14636	0.030938	1	-
TCONS_00003147	0.66	0.0433333	-3.92892	0.0442874	1	-
TCONS_00003387	0.46	2.50333	2.44414	0.0392912	1	-
TCONS_00004409	0.16	0.723333	2.17659	0.035677	1	-
TCONS_00004887	0.001	0.573333	9.16323	0.0226219	1	-
TCONS_00005621	0.185	1.07	2.53201	0.0169556	1	-
TCONS_00005913	0.001	0.793333	9.63178	2.34013e-05	0.0150822	-
TCONS_00005977	0.71	0.001	-9.47168	0.00328321	0.604579	-
TCONS_00008538	0.001	0.33	8.36632	0.00618812	0.865482	-
TCONS_00008928	0.001	0.276667	8.11201	0.000112766	0.0545083	-
TCONS_00008930	0.44	0.0533333	-3.04439	0.0249105	1	-
TCONS_00010098	1.43	0.001	-10.4818	0.0341687	1	-
TCONS_00012343	1.27	4.49333	1.82296	0.00391057	0.687371	-
TCONS_00012622	0.001	0.203333	7.6677	0.0456238	1	-
TCONS_00014598	0.285	1.17333	2.04158	0.047165	1	-
TCONS_00014723	0.185	0.001	-7.53138	0.000908748	0.292844	-
TCONS_00016460	1.425	0.216667	-2.71741	0.0183291	1	-
TCONS_00016745	0.02	0.14	2.80735	0.0495047	1	-
TCONS_00019708	0.001	0.64	9.32193	0.0167678	1	-
TCONS_00021576	0.001	0.15	7.22882	0.0383774	1	-
TCONS_00024938	0.9	0.0766667	-3.55325	0.00163995	0.452977	-
TCONS_00024939	0.001	0.63	9.29921	3.36749e-10	4.34069e-07	-
TCONS_00027587	3.015	7.95333	1.3994	0.00269026	0.537139	-
TCONS_00029049	0.9	2.11667	1.2338	0.00792264	1	-
TCONS_00029742	0.025	0.363333	3.86129	0.047928	1	-
TCONS_00030297	0.215	0.001	-7.74819	0.0245581	1	-
TCONS_00030779	0.005	0.19	5.24793	0.0210492	1	-
TCONS_00031095	0.725	0.001	-9.50184	0.00266564	0.537139	-
TCONS_00031414	2.11	0.326667	-2.69135	0.0445324	1	-
TCONS_00035764	0.96	0.256667	-1.90314	0.047925	1	-
TCONS_00038950	0.875	4.45667	2.34861	0.00118716	0.353136	-
XR_001702296.1	0.001	0.0433333	5.43741	0.0165432	1	-
XR_001702311.1	0.445	1.57667	1.825	0.02257	1	-
XR_001702409.1	0.45	0.001	-8.81378	0.000454014	0.175567	-
XR_001702482.1	0.001	0.266667	8.05889	0.00616014	0.865482	-
XR_001702483.1	0.13	0.001	-7.02237	0.0349223	1	-
XR_001702486.1	0.075	0.001	-6.22882	0.0395637	1	-
XR_001702637.1	0.305	1.59	2.38215	0.0300532	1	-
XR_001702663.1	0.001	0.796667	9.63783	0.022901	1	-
XR_001702820.1	2.415	0.116667	-4.37156	0.00277807	0.537139	-
XR_001702895.1	0.001	0.15	7.22882	0.0254666	1	-
XR_001703136.1	0.03	0.193333	2.68806	0.0419103	1	-
XR_001703162.1	0.525	1.39	1.4047	0.0462461	1	-
XR_001703369.1	0.085	0.001	-6.40939	0.0453682	1	-
XR_001703392.1	0.11	0.001	-6.78136	0.0321961	1	-
XR_001703543.1	0.575	0.001	-9.16742	0.0332858	1	-
XR_001703554.1	0.055	1.00667	4.19401	0.000753129	0.264759	-
XR_001703941.1	2.95	6.96667	1.23975	0.00489292	0.822648	-
XR_001703977.1	0.001	0.443333	8.79225	0.00234256	0.537139	-
XR_001704040.1	0.001	0.183333	7.51833	0.0350409	1	-
XR_001704048.1	0.42	0.04	-3.39232	0.0465188	1	-
XR_001704059.1	4.175	8.99	1.10654	0.022687	1	-
XR_001704173.1	0.001	0.0466667	5.54432	0.0392437	1	-
XR_001704212.1	0.19	0.00333333	-5.83289	0.0348717	1	-
XR_001704373.1	0.52	0.001	-9.02237	0.0402181	1	-
XR_001704398.1	0.001	0.66	9.36632	0.0109	1	-
XR_001704440.1	0.24	0.001	-7.90689	0.0267036	1	-
XR_001704466.1	1.395	0.0666667	-4.38716	0.00267045	0.537139	-
XR_001704859.1	0.2	0.001	-7.64386	0.0225743	1	-
XR_001704989.1	0.001	0.1	6.64386	0.0218543	1	-
XR_001705053.1	0.135	0.001	-7.07682	0.0283914	1	-
XR_001705134.1	0.001	0.0966667	6.59495	0.0368933	1	-
XR_001705142.1	0.001	0.0933333	6.54432	0.0285823	1	-
XR_001705151.1	0.155	0.001	-7.27612	0.0130592	1	-
XR_001705188.1	0.001	0.4	8.64386	0.0429167	1	-
XR_001705214.1	0.46	1.06667	1.2134	0.0375724	1	-
XR_001705263.1	0.635	0.001	-9.31061	0.00727819	0.970509	-
XR_001705330.1	0.065	0.001	-6.02237	0.0352583	1	-
XR_001705424.1	0.065	0.756667	3.54115	0.0184506	1	-
XR_001705445.1	0.185	0.001	-7.53138	0.0292047	1	-
XR_001705447.1	0.001	0.18	7.49185	0.0100839	1	-
XR_001705509.1	12.495	25.6	1.03479	0.0134743	1	-
XR_001705522.1	5.125	10.5033	1.03522	0.0164449	1	-
XR_001705561.1	0.285	0.001	-8.15482	0.0279785	1	-
XR_001705682.1	0.001	0.56	9.12928	0.0247139	1	-
XR_001705687.1	1	0.001	-9.96578	0.000273226	0.117396	-
XR_001705871.1	0.265	0.001	-8.04985	0.035806	1	-
XR_001705907.1	0.02	0.18	3.16993	0.0239292	1	-
XR_001706075.1	0.14	0.001	-7.12928	0.0385479	1	-
XR_001706167.1	6.35	0.001	-12.6325	1.06117e-06	0.000820708	-
XR_001706233.1	0.41	0.00333333	-6.94251	0.015892	1	-
XR_001706328.1	56.335	18.3467	-1.61851	0.0275988	1	-
XR_119760.3	0.28	0.001	-8.12928	0.0196974	1	-
XR_120666.3	0.405	0.001	-8.66178	0.0160542	1	-
XR_407704.2	0.325	0.001	-8.3443	0.0144071	1	-
XR_408127.2	0.325	0.001	-8.3443	0.00626675	0.865482	-
XR_408224.2	0.001	0.266667	8.05889	0.00545964	0.865482	-
XR_409469.2	0.095	0.001	-6.56986	0.0217255	1	-
XR_409529.2	2.65	5.47667	1.04731	0.0333388	1	-
XR_409562.2	0.001	0.61	9.25267	0.0394526	1	-
XR_409652.2	0.001	1.94667	10.9268	0.00604155	0.865482	-
XR_409787.2	0.085	0.463333	2.44652	0.0287788	1	-
XR_409794.2	0.755	0.0233333	-5.01601	0.0127859	1	-
XR_409934.2	0.001	0.393333	8.61961	0.0471126	1	-
XR_410117.2	0.001	0.333333	8.38082	0.0467169	1	-
XR_410555.2	0.16	0.001	-7.32193	0.00964662	1	-
XR_410846.2	0.21	0.001	-7.71425	0.0479726	1	-
XR_410930.2	0.001	0.143333	7.16323	0.0447865	1	-
XR_411443.2	0.001	0.303333	8.24476	0.0449414	1	-
XR_411703.2	1.46	0.001	-10.5118	3.15675e-08	3.05179e-05	-
XR_411776.2	0.49	2.67333	2.44779	9.62632e-05	0.0531786	-
XR_411860.2	0.17	0.001	-7.40939	0.0479967	1	-
