# Supplementary material for: Genome-Wide Identification of Long Non-Coding RNAs and Their Regulatory Networks Involved in Apis mellifera ligustica Response to Nosema ceranae Infection
Source: Insects. 2019 Aug 9;10(8):245. doi: 10.3390/insects10080245 (PMC6723323; doi:10.3390/insects10080245)
Supplement: Supplementary file 1 [file insects-10-00245-s001.zip › Supplementary Materials/Table S4.xlsx]

## Sheet: Am10CL-vs-Am10TL.isoforms.filte
Table S4 Detailed information of DElncRNAs in Am10CK vs Am10T comparison group.
lncRNA ID	Am10CK FPKM	Am10T FPKM	log2(Fold change)	P value	FDR	Description
TCONS_00015510	0.136667	0.001	-7.09452	0.00255496	0.276074	PREDICTED: uncharacterized protein LOC105735493 [Apis florea]
TCONS_00014795	5.63	12.07	1.10022	0.0214814	0.948448	PREDICTED: uncharacterized protein LOC102673964 [Apis dorsata]
TCONS_00004912	0.001	0.24	7.90689	0.00366739	0.340982	PREDICTED: uncharacterized protein LOC102670861 [Apis dorsata]
TCONS_00012311	31.0733	6.81	-2.18995	1.47e-05	0.0073425	PREDICTED: uncharacterized protein LOC100577054 [Apis mellifera]
TCONS_00016016	0.833333	0.105	-2.9885	0.041912	1	PREDICTED: uncharacterized protein LOC100577020 isoform X2 [Apis mellifera]
TCONS_00029069	0.001	2.04	10.9944	1.38e-05	0.0073425	PREDICTED: ubiquitin carboxyl-terminal hydrolase 6-like isoform X4 [Camponotus floridanus]
TCONS_00014292	3.47667	0.8	-2.11963	0.000110083	0.0338548	PREDICTED: protein Wnt-11b-2 isoform X2 [Apis mellifera]
TCONS_00014293	3.25667	0.895	-1.86344	0.000588009	0.102211	PREDICTED: protein Wnt-11b-2 isoform X2 [Apis mellifera]
TCONS_00012589	6.84	15.66	1.19502	0.00593216	0.474335	PREDICTED: omega-conotoxin-like protein 1 [Nasonia vitripennis]
TCONS_00029619	0.816667	0.15	-2.44478	0.0183964	0.921023	hypothetical protein LOTGIDRAFT_145942, partial [Lottia gigantea]
TCONS_00000702	0.001	0.405	8.66178	0.00197833	0.25514	-
TCONS_00001181	0.001	0.39	8.60733	0.0392536	1	-
TCONS_00001342	0.001	0.19	7.56986	0.0445832	1	-
TCONS_00002772	0.001	0.165	7.36632	0.00640405	0.4893	-
TCONS_00002775	0.436667	0.001	-8.77039	1.78e-09	3.56e-06	-
TCONS_00003069	0.001	0.225	7.81378	0.00358787	0.340982	-
TCONS_00003072	0.276667	0.025	-3.46815	0.0312429	1	-
TCONS_00003086	0.383333	1.58	2.04325	0.0297308	1	-
TCONS_00003150	0.216667	0.001	-7.75933	0.0464896	1	-
TCONS_00003523	0.543333	1.25	1.20202	0.0474703	1	-
TCONS_00003565	0.001	0.085	6.40939	0.0164211	0.887184	-
TCONS_00004883	0.001	0.2	7.64386	0.00648647	0.4893	-
TCONS_00004891	0.001	0.04	5.32193	0.0432487	1	-
TCONS_00005663	0.001	0.525	9.03617	0.0273957	0.993776	-
TCONS_00006094	186.28	84.04	-1.14832	0.00236407	0.267074	-
TCONS_00006547	0.406667	0.085	-2.25831	0.0258695	0.993776	-
TCONS_00006942	0.0333333	0.295	3.14568	0.0304524	1	-
TCONS_00008930	0.616667	0.225	-1.45457	0.0190796	0.921023	-
TCONS_00009646	0.193333	0.001	-7.59495	0.0461526	1	-
TCONS_00009648	0.001	0.185	7.53138	0.00835502	0.566159	-
TCONS_00011956	1.38	0.001	-10.4305	7.67e-11	3.07e-07	-
TCONS_00013593	1.51	4.135	1.45334	0.0222906	0.948448	-
TCONS_00014398	0.001	0.595	9.21675	0.0328614	1	-
TCONS_00017176	0.61	0.001	-9.25267	0.0282855	1	-
TCONS_00019834	0.523333	2.385	2.18819	0.014012	0.789013	-
TCONS_00019999	2.31333	13.275	2.52067	6.01e-07	0.000480621	-
TCONS_00020599	1.05333	2.92	1.47101	0.0265868	0.993776	-
TCONS_00020767	0.001	0.26	8.02237	0.0332497	1	-
TCONS_00021193	0.001	0.86	9.74819	0.0155116	0.849524	-
TCONS_00022895	3.09	0.91	-1.76367	0.00118817	0.182278	-
TCONS_00022896	0.326667	0.001	-8.35168	0.0461171	1	-
TCONS_00024628	2.71667	1.185	-1.19695	0.0316847	1	-
TCONS_00024939	0.273333	1.335	2.28811	0.00542331	0.451717	-
TCONS_00025374	0.103333	0.001	-6.69116	0.00725864	0.527637	-
TCONS_00025587	3.66667	8.66	1.2399	0.00556691	0.454214	-
TCONS_00025719	0.0133333	0.155	3.53916	0.0287859	1	-
TCONS_00029843	0.001	0.505	8.98014	0.0100013	0.624771	-
TCONS_00030547	0.193333	1.365	2.81974	0.000282378	0.0627194	-
TCONS_00030838	1.56333	0.325	-2.26611	0.0423328	1	-
TCONS_00031521	0.736667	0.001	-9.52487	0.000271286	0.0627194	-
TCONS_00032699	7.55	2.71	-1.47818	0.00213069	0.262139	-
TCONS_00032968	2.20667	0.78	-1.50032	0.0228876	0.963208	-
TCONS_00034463	0.001	0.305	8.25267	0.00112875	0.181074	-
TCONS_00036139	0.00666667	0.085	3.67243	0.0295804	1	-
TCONS_00038916	0.6	0.06	-3.32193	0.0407159	1	-
TCONS_00039084	2.53333	0.83	-1.60985	0.0132084	0.754391	-
XR_001702306.1	0.316667	0.001	-8.30682	0.00025302	0.0627194	-
XR_001702309.1	0.783333	0.175	-2.16227	0.00612224	0.479935	-
XR_001702310.1	0.001	0.34	8.40939	8.25e-05	0.0275017	-
XR_001702485.1	0.1	0.72	2.848	0.00411712	0.365784	-
XR_001702646.1	0.203333	0.03	-2.76081	0.044632	1	-
XR_001702726.1	0.001	0.215	7.74819	0.0205689	0.934482	-
XR_001702773.1	0.0333333	0.49	3.87774	0.00231987	0.267074	-
XR_001702888.1	0.58	1.83	1.65772	0.0265462	0.993776	-
XR_001703124.1	0.196667	0.001	-7.61961	0.00766171	0.539101	-
XR_001703126.1	0.44	1.13	1.36075	0.0246638	0.984586	-
XR_001703127.1	0.001	0.095	6.56986	0.0437659	1	-
XR_001703131.1	0.59	0.001	-9.20457	0.000494391	0.0983919	-
XR_001703136.1	0.001	0.33	8.36632	1.04e-06	0.000692691	-
XR_001703160.1	0.0566667	0.78	3.7829	2.98e-05	0.0132255	-
XR_001703161.1	0.01	0.68	6.08746	0.00216373	0.262139	-
XR_001703215.1	0.001	0.2	7.64386	0.0339014	1	-
XR_001703256.1	0.1	0.001	-6.64386	0.0169722	0.892826	-
XR_001703293.1	0.0266667	0.195	2.87036	0.0268959	0.993776	-
XR_001703403.1	0.001	0.115	6.84549	0.0114443	0.682889	-
XR_001703547.1	0.396667	0.001	-8.63178	0.00877147	0.584472	-
XR_001703593.1	0.0866667	0.82	3.24207	0.0198119	0.921023	-
XR_001703794.1	3.43	1.095	-1.64728	0.0195904	0.921023	-
XR_001703995.1	0.28	0.001	-8.12928	0.0395355	1	-
XR_001704017.1	0.001	0.595	9.21675	0.0481928	1	-
XR_001704147.1	0.0633333	0.52	3.03747	0.01904	0.921023	-
XR_001704375.1	0.001	0.48	8.90689	0.00697235	0.516212	-
XR_001704415.1	0.001	0.1	6.64386	0.0222997	0.948448	-
XR_001704438.1	4.76667	1.335	-1.83614	0.000154467	0.0411707	-
XR_001704440.1	0.001	0.32	8.32193	0.00401444	0.364767	-
XR_001704450.1	0.186667	0.001	-7.54432	0.0123395	0.714977	-
XR_001704472.1	0.64	2.45	1.93664	0.000550422	0.100027	-
XR_001704541.1	0.001	0.365	8.51175	0.0103765	0.628567	-
XR_001704563.1	0.23	0.001	-7.84549	0.0260508	0.993776	-
XR_001704577.1	0.0433333	0.47	3.43911	0.0322383	1	-
XR_001704624.1	0.29	0.001	-8.17991	0.0185432	0.921023	-
XR_001704666.1	0.196667	0.001	-7.61961	0.0153918	0.849524	-
XR_001704760.1	0.283333	0.73	1.3654	0.0222307	0.948448	-
XR_001704764.1	0.001	1.09	10.0901	4.1e-08	4.09e-05	-
XR_001704815.1	0.001	0.48	8.90689	0.00132036	0.188529	-
XR_001704842.1	0.001	0.185	7.53138	0.00477594	0.415091	-
XR_001704861.1	0.001	0.115	6.84549	0.0490577	1	-
XR_001704948.1	0.001	0.135	7.07682	0.023572	0.971554	-
XR_001704989.1	0.01	0.17	4.08746	0.0418248	1	-
XR_001705033.1	0.766667	0.001	-9.58246	0.0379617	1	-
XR_001705134.1	0.01	0.21	4.39232	0.00240487	0.267074	-
XR_001705141.1	0.103333	0.001	-6.69116	0.0247267	0.984586	-
XR_001705150.1	0.106667	0.001	-6.73697	0.0219667	0.948448	-
XR_001705187.1	0.001	1.54	10.5887	5.76e-05	0.0209404	-
XR_001705189.1	0.001	0.41	8.67948	0.0255296	0.993776	-
XR_001705204.1	1.27	3.875	1.60937	0.0325763	1	-
XR_001705296.1	1.68333	0.33	-2.35078	0.000516816	0.0983919	-
XR_001705352.1	2.05333	0.515	-1.99532	0.00963635	0.616896	-
XR_001705522.1	6.40333	14.16	1.14493	0.00972097	0.616896	-
XR_001705562.1	0.001	0.19	7.56986	0.0327309	1	-
XR_001705654.1	1.62667	3.525	1.1157	0.0168626	0.892826	-
XR_001705737.1	0.816667	0.115	-2.82811	0.0192094	0.921023	-
XR_001705854.1	0.001	0.215	7.74819	0.0116149	0.682889	-
XR_001705874.1	0.813333	0.001	-9.6677	0.00266939	0.276619	-
XR_001706086.1	0.001	0.05	5.64386	0.0340506	1	-
XR_001706195.1	0.28	0.001	-8.12928	0.00928619	0.608626	-
XR_001706238.1	5.92	2.315	-1.35458	0.00149152	0.19877	-
XR_001706260.1	0.263333	0.001	-8.04075	0.0201606	0.92646	-
XR_001706304.1	0.001	0.255	7.99435	0.00768604	0.539101	-
XR_001706363.1	5.76333	2.835	-1.02355	0.0241024	0.983278	-
XR_001706479.1	0.001	1.275	10.3163	0.000422983	0.0890045	-
XR_001706496.1	0.353333	0.001	-8.46489	0.0420831	1	-
XR_001706538.1	0.001	1.06	10.0498	0.00275466	0.276619	-
XR_408063.2	0.173333	0.001	-7.43741	0.0233896	0.971554	-
XR_408537.2	0.366667	0.06	-2.61143	0.0275911	0.993776	-
XR_408806.2	0.001	0.16	7.32193	0.00147908	0.19877	-
XR_409094.2	0.001	0.25	7.96578	0.035345	1	-
XR_409257.2	0.576667	0.015	-5.2647	0.00123099	0.182278	-
XR_409610.2	4.00333	1.22	-1.71432	0.00832927	0.566159	-
XR_409749.2	0.163333	0.001	-7.35168	0.0102656	0.628567	-
XR_410401.2	0.001	0.105	6.71425	0.0182986	0.921023	-
XR_410493.2	0.506667	0.001	-8.98489	0.00276758	0.276619	-
XR_410508.2	0.42	0.001	-8.71425	0.0174366	0.905346	-
XR_410511.2	0.163333	1.005	2.6213	0.0331752	1	-
XR_410552.2	0.366667	0.001	-8.51833	1.24e-08	1.66e-05	-
XR_410555.2	0.001	0.395	8.62571	0.000120968	0.0345449	-
XR_411389.2	0.001	0.075	6.22882	0.0248732	0.984586	-
XR_411416.2	0.001	0.16	7.32193	0.0194259	0.921023	-
XR_411683.2	0.426667	0.001	-8.73697	4.57e-05	0.0182675	-
XR_411703.2	0.75	0.001	-9.55075	0.00113228	0.181074	-
XR_411705.2	2.27333	0.825	-1.46234	0.00541761	0.451717	-
XR_411742.2	0.74	0.045	-4.03953	0.0280576	1	-
XR_411776.2	0.383333	1.145	1.57868	0.0209679	0.941907	-
XR_412025.2	0.02	0.25	3.64386	0.0422972	1	-
XR_412201.2	12.27	5.47	-1.16552	0.00332727	0.32445	-
XR_412502.2	0.283333	1.65	2.54189	0.0272932	0.993776	-
